# Supplementary material for: Molecular Characteristics of Brucella Isolates Collected From Humans in Hainan Province, China
Source: Front Microbiol. 2020 Mar 27;11:452. doi: 10.3389/fmicb.2020.00452 (PMC7120952; doi:10.3389/fmicb.2020.00452)
Supplement: Supplementary file 1 [file Table_1.xlsx]

## Sheet: sheet 1
Table S1 The strain codes (key), MLVA-16 profiles, host, biovars, location, and year of isolation of the 41 isolates from Hainan Province, China.
Key	GT	bruce06	bruce08	bruce11	bruce12	bruce42	bruce43	bruce45	bruce55	bruce18	bruce19	bruce21	bruce04	bruce07	bruce09	bruce16	bruce30	Panel1	MLVA-11	Species	Host	Location	Years
HN2009003	1	2	3	4	11	2	2	3	2	4	41	8	6	9	13	6	5	HN8-1	HN11-1	B. melitensis bv.3	Human	Sanya	2009
HN2014001	2	2	2	4	10	2	2	3	2	4	41	8	6	4	10	9	5	HN8-2	HN11-2	B. melitensis bv.3	Human	Sanya	2014
HN2017124	3	1	5	3	13	3	1	3	2	4	41	8	5	4	8	7	7	58	120	B. melitensis bv.3	Human	Dongfang	20170301
HN2017127	4	1	5	3	13	3	1	3	2	4	41	8	5	4	9	4	7	58	120	B. melitensis bv.3	Human	Dongfang	20170721
HN2017125	5	1	5	3	13	3	1	3	2	4	41	8	5	4	7	9	5	58	120	B. melitensis bv.3	Human	Dongfang	20170314
HN2017126	6	1	5	3	13	3	1	3	2	4	41	8	5	4	9	9	5	58	120	B. melitensis bv.3	Human	Dongfang	20170517
HN2016123	7	1	5	3	13	3	1	3	2	4	41	8	5	4	8	9	4	58	120	B. melitensis bv.3	Human	Haikou	20160801
HN2017129	8	1	5	3	13	3	1	3	2	4	41	8	4	4	7	7	6	58	120	B. melitensis bv.3	Human	LinGao	20170831
HN2017120	9	1	5	3	13	2	2	3	2	4	41	8	5	4	3	4	4	42	116	B. melitensis bv.3	Human	Ledong	20140701
HN2019002	10	1	5	3	13	2	2	3	2	4	41	8	5	4	3	4	5	42	116	B. melitensis bv.3	Human	Unknown	2019
HN2013004	11	1	5	3	13	2	2	3	2	4	41	8	7	4	3	4	3	42	116	B. melitensis bv.3	Human	Dongfang	2013
HN2013011	12	1	5	3	13	2	2	3	2	4	41	8	5	4	3	8	6	42	116	B. melitensis bv.3	Human	Haikou	2013
HN2013010	13	1	5	3	13	2	2	3	2	4	41	8	5	6	3	8	5	42	116	B. melitensis bv.3	Human	Haikou	2013
HN2009004	14	1	5	3	13	2	2	3	2	4	41	8	5	8	3	5	5	42	116	B. melitensis bv.2	Human	Lingshui	2009
HN2013005	15	1	5	3	13	2	1	3	2	4	41	8	5	4	3	9	6	114	291	B. melitensis bv.3	Human	LinGao	2013
HN2012001	16	1	5	3	13	2	3	3	2	4	41	8	6	4	3	6	5	63	111	B. melitensis bv.1	Human	Dongfang	2012
HN2012002	17	1	5	3	13	2	3	3	2	4	41	8	9	4	9	5	5	63	111	B. melitensis bv.1	Human	Dongfang	2012
HN2012003	17	1	5	3	13	2	3	3	2	4	41	8	9	4	9	5	5	63	111	B. melitensis bv.3	Human	Dongfang	2012
HN2017128	18	1	5	3	13	2	3	3	2	4	41	8	4	5	3	4	4	63	111	B. melitensis bv.3	Human	Dongfang	20170810
HN2017115	19	1	5	3	13	2	2	3	2	4	41	8	4	5	3	8	3	42	116	B. melitensis bv.3	Human	Haikou	20130629
HN2017114	20	1	5	3	13	2	2	3	2	4	41	9	4	6	3	5	5	42	345	B. melitensis bv.3	Human	Wanning	20121203
HN2017119	21	1	5	3	13	2	2	3	2	4	46	8	5	4	3	7	3	42	297	B. melitensis bv.3	Human	Dingan	20140527
HN2018132	22	1	5	3	13	3	1	3	2	4	41	8	3	5	7	5	3	58	120	B. melitensis bv.3	Human	Chengmai	20180803
HN2018133	23	1	5	3	13	3	1	3	2	4	41	8	7	5	7	5	3	58	120	B. melitensis bv.3	Human	Sanya	20181212
HN2018131	24	1	5	3	13	3	1	3	2	4	41	8	3	5	8	4	3	58	120	B. melitensis bv.3	Human	Chengmai	20180626
HN2013006	25	1	5	3	14	2	2	3	2	4	36	8	4	6	3	5	4	83	HN11-3	B. melitensis bv.3	Human	LinGao	2013
HN2017121	26	2	3	4	11	3	1	5	2	4	38	9	5	6	10	5	3	4	31	B. suis bv.3	Human	Haikou	20150518
HN2013007	27	2	3	4	11	3	1	5	2	4	38	9	5	6	10	7	6	4	31	B. suis bv.3	Human	Dingan	2013
HN2010002	28	2	3	4	11	3	1	5	2	4	38	9	7	6	11	7	6	4	31	B. suis bv.3	Human	Dingan	2010
HN2017116	29	2	3	4	11	3	1	5	2	4	38	9	5	7	11	8	3	4	31	B. suis bv.3	Human	LinGao	20131106
HN2017117	30	2	3	4	11	3	1	5	2	4	38	9	6	7	6	9	3	4	31	B. suis bv.3	Human	LinGao	20140215
HN2017118	31	2	3	4	11	3	1	5	2	4	38	9	6	7	6	7	3	4	31	B. suis bv.3	Human	LinGao	20140306
HN2009002	32	2	3	4	11	3	1	5	2	4	38	9	6	6	7	6	8	4	31	B. suis bv.3	Human	Dongfang	2009
HN2016122	33	2	3	4	11	3	1	5	2	4	38	8	5	6	4	8	4	4	HN11-4	B. suis bv.3	Human	Haikou	20160629
HN2009001	34	2	3	4	12	3	1	5	2	4	38	9	6	9	13	6	7	HN8-3	HN11-5	B. suis bv.3	Human	Dongfang	2009
HN2010001	35	2	3	4	12	3	1	5	2	4	38	9	7	9	17	6	5	HN8-3	HN11-5	B. suis bv.3	Human	Dongfang	2010
HN2018130	36	1	3	4	13	3	1	5	2	4	38	9	8	5	6	9	5	HN8-4	HN11-6	B. suis bv.3	Human	LinGao	20180312
HN2019001	37	1	3	4	13	3	1	5	2	4	38	9	3	5	9	11	6	HN8-4	HN11-6	B. suis bv.3	Human	Dongfang	20190204
HN2013001	38	3	4	2	13	4	2	3	3	5	36	6	2	5	7	3	6	47	136	B. melitensis bv.1	Human	Haikou	2013
HN2013002	38	3	4	2	13	4	2	3	3	5	36	6	2	5	7	3	6	47	136	B. melitensis bv.1	Human	Haikou	2013
HN2013003	39	3	4	2	13	2	2	3	2	5	41	8	2	5	7	3	6	HN8-5	HN11-7	B. melitensis bv.1	Human	Wanning	2013
