# Supplementary material for: Molecular Characteristics of Brucella Isolates Collected From Humans in Hainan Province, China
Source: Front Microbiol. 2020 Mar 27;11:452. doi: 10.3389/fmicb.2020.00452 (PMC7120952; doi:10.3389/fmicb.2020.00452)
Supplement: Supplementary file 2 [file Table_2.xlsx]

## Sheet: Table S2_1
Table S2_1. The 557 Brucella melitensis from the MLVA bank 2016 were used for the construction of the MLVA-11 minimum spanning tree (MST)
Key	bru6	bru8	bru11	bru12	bru42	bru43	bru45	bru55	bru18	bru19	bru21	Group	GT_MLVA11
2007AlDahouk#061	2	5	3	13	4	2	3	4	7	36	8	Africa	84
2006LeFlèche#128	3	5	3	12	4	2	3	5	7	36	8	Africa	85
LeFlhe2006#127	3	5	3	12	4	2	3	5	7	36	8	Africa	85
2006LeFlèche#093	3	5	3	14	1	1	3	3	7	42	8	West mediterranean	86
2006LeFlèche#093	3	5	3	14	1	1	3	3	7	42	8	West mediterranean	86
2006LeFlèche#092	3	6	3	14	1	1	3	3	7	42	8	West mediterranean	87
2007Marianelli#009	3	6	3	14	1	1	3	3	7	42	8	West mediterranean	87
2007Marianelli#011	3	6	3	14	1	1	3	3	7	42	8	West mediterranean	87
2013Garofolo_11798	3	6	3	14	1	1	3	3	7	42	8	West mediterranean	87
2013Garofolo_4497	3	6	3	14	1	1	3	3	7	42	8	West mediterranean	87
2013Garofolo_4500	3	6	3	14	1	1	3	3	7	42	8	West mediterranean	87
AlDahouk2007#080	3	6	3	14	1	1	3	3	7	42	8	West mediterranean	87
AlDahouk2007#081	3	6	3	14	1	1	3	3	7	42	8	West mediterranean	87
AlDahouk2007#082	3	6	3	14	1	1	3	3	7	42	8	West mediterranean	87
AlDahouk2007#093	3	6	3	14	1	1	3	3	7	42	8	West mediterranean	87
2006LeFlèche#089	3	6	3	14	1	1	3	3	8	44	8	West mediterranean	88
2006LeFlèche#089	3	6	3	14	1	1	3	3	8	44	8	West mediterranean	88
2006LeFlèche#088	3	6	3	14	1	1	3	3	7	44	8	West mediterranean	89
2006LeFlèche#088	3	6	3	14	1	1	3	3	7	44	8	West mediterranean	89
2007AlDahouk#097	3	6	3	14	1	1	3	3	7	44	8	West mediterranean	89
AlDahouk2007#097	3	6	3	14	1	1	3	3	7	44	8	West mediterranean	89
2007AlDahouk#024	3	5	3	13	1	1	3	3	8	44	8	West mediterranean	90
AlDahouk2007#024	3	5	3	13	1	1	3	3	8	44	8	West mediterranean	90
2013Garofolo_11844	3	5	3	13	1	1	3	3	8	42	8	West mediterranean	91
2013Garofolo_13548	3	5	3	13	1	1	3	3	8	42	8	West mediterranean	91
AlDahouk2007#049	3	5	3	13	1	1	3	3	8	42	8	West mediterranean	91
AlDahouk2007#083	3	5	3	13	1	1	3	3	8	42	8	West mediterranean	91
2007AlDahouk#016	3	5	3	13	1	1	3	3	9	42	8	West mediterranean	92
2007AlDahouk#025	3	5	3	13	1	1	3	3	9	42	8	West mediterranean	92
2013Garofolo_1995	3	5	3	13	1	1	3	3	9	42	8	West mediterranean	92
AlDahouk2007#016	3	5	3	13	1	1	3	3	9	42	8	West mediterranean	92
AlDahouk2007#018	3	5	3	13	1	1	3	3	9	42	8	West mediterranean	92
AlDahouk2007#019	3	5	3	13	1	1	3	3	9	42	8	West mediterranean	92
AlDahouk2007#025	3	5	3	13	1	1	3	3	9	42	8	West mediterranean	92
2007AlDahouk#013	3	5	3	13	1	1	3	3	5	42	8	West mediterranean	93
AlDahouk2007#013	3	5	3	13	1	1	3	3	5	42	8	West mediterranean	93
2006LeFlèche#087	3	5	3	13	1	1	3	3	7	44	8	West mediterranean	94
2006LeFlèche#087	3	5	3	13	1	1	3	3	7	44	8	West mediterranean	94
2006LeFlèche#096	3	5	3	13	1	1	3	3	7	44	8	West mediterranean	94
2006LeFlèche#096	3	5	3	13	1	1	3	3	7	44	8	West mediterranean	94
2007AlDahouk#021	3	5	3	13	1	1	3	3	7	44	8	West mediterranean	94
2007AlDahouk#078	3	5	3	13	1	1	3	3	7	44	8	West mediterranean	94
AlDahouk2007#021	3	5	3	13	1	1	3	3	7	44	8	West mediterranean	94
AlDahouk2007#022	3	5	3	13	1	1	3	3	7	44	8	West mediterranean	94
AlDahouk2007#078	3	5	3	13	1	1	3	3	7	44	8	West mediterranean	94
2006LeFlèche#083	3	5	3	13	1	1	3	3	7	23	8	West mediterranean	95
2006LeFlèche#008	3	5	3	13	1	1	3	3	7	42	8	West mediterranean	96
2006LeFlèche#082	3	5	3	13	1	1	3	3	7	42	8	West mediterranean	96
2006LeFlèche#086	3	5	3	13	1	1	3	3	7	42	8	West mediterranean	96
2006LeFlèche#097	3	5	3	13	1	1	3	3	7	42	8	West mediterranean	96
2006LeFlèche#099	3	5	3	13	1	1	3	3	7	42	8	West mediterranean	96
2013Garofolo_1994	3	5	3	13	1	1	3	3	7	42	8	West mediterranean	96
2013Garofolo_2461	3	5	3	13	1	1	3	3	7	42	8	West mediterranean	96
AlDahouk2007#008	3	5	3	13	1	1	3	3	7	42	8	West mediterranean	96
AlDahouk2007#015	3	5	3	13	1	1	3	3	7	42	8	West mediterranean	96
AlDahouk2007#017	3	5	3	13	1	1	3	3	7	42	8	West mediterranean	96
AlDahouk2007#050	3	5	3	13	1	1	3	3	7	42	8	West mediterranean	96
AlDahouk2007#065	3	5	3	13	1	1	3	3	7	42	8	West mediterranean	96
AlDahouk2007#068	3	5	3	13	1	1	3	3	7	42	8	West mediterranean	96
AlDahouk2007#104	3	5	3	13	1	1	3	3	7	42	8	West mediterranean	96
2007AlDahouk#060	3	5	3	13	3	2	3	3	6	41	8	n. a.	98
2011Aftab#006	3	5	3	13	3	2	3	3	6	41	8	n. a.	98
AlDahouk2007#005	1	5	3	13	3	2	2	2	6	10	8	East mediterranean	99
AlDahouk2007#010	1	5	3	13	3	2	2	2	6	10	8	East mediterranean	99
AlDahouk2007#062	1	5	3	13	3	2	2	2	6	10	8	East mediterranean	99
Kilic2011#044	1	5	3	14	2	2	3	2	5	41	8	East mediterranean	100
2007AlDahouk#105	1	5	3	12	3	2	3	2	5	41	8	East mediterranean	101
AlDahouk2007#105	1	5	3	12	3	2	3	2	5	41	8	East mediterranean	101
Kilic2011#084	1	5	3	14	3	2	3	2	4	36	8	East mediterranean	102
Kilic2011#071	1	5	3	14	3	2	3	2	5	36	8	East mediterranean	103
Kilic2011#086	1	5	3	14	3	2	3	2	5	36	8	East mediterranean	103
Kilic2011#087	1	5	3	14	3	2	3	2	5	36	8	East mediterranean	103
2007AlDahouk#031	1	5	3	13	3	2	3	2	5	36	8	East mediterranean	104
2007AlDahouk#069	1	5	3	13	3	2	3	2	5	36	8	East mediterranean	104
2011Aftab#007	1	5	3	13	3	2	3	2	5	36	8	East mediterranean	104
2011Aftab#008	1	5	3	13	3	2	3	2	5	36	8	East mediterranean	104
2011Kilic#051	1	5	3	13	3	2	3	2	5	36	8	East mediterranean	104
2011Kilic#052	1	5	3	13	3	2	3	2	5	36	8	East mediterranean	104
2011Kilic#053	1	5	3	13	3	2	3	2	5	36	8	East mediterranean	104
2011Kilic#055	1	5	3	13	3	2	3	2	5	36	8	East mediterranean	104
2011Kilic#092	1	5	3	13	3	2	3	2	5	36	8	East mediterranean	104
AlDahouk2007#069	1	5	3	13	3	2	3	2	5	36	8	East mediterranean	104
AlDahouk2007#102	1	5	3	13	3	2	3	2	5	36	8	East mediterranean	104
Kilic2011#051	1	5	3	13	3	2	3	2	5	36	8	East mediterranean	104
Kilic2011#052	1	5	3	13	3	2	3	2	5	36	8	East mediterranean	104
Kilic2011#053	1	5	3	13	3	2	3	2	5	36	8	East mediterranean	104
Kilic2011#092	1	5	3	13	3	2	3	2	5	36	8	East mediterranean	104
2006LeFlèche#085	1	5	3	13	3	2	3	2	5	10	8	East mediterranean	105
AlDahouk2007#023	1	5	3	13	3	2	3	2	5	10	8	East mediterranean	105
2006LeFlèche#085	1	5	3	13	3	2	3	2	5	41	8	East mediterranean	106
2007AlDahouk#023	1	5	3	13	3	2	3	2	5	41	8	East mediterranean	106
2007AlDahouk#036	1	5	3	13	3	2	3	2	5	41	8	East mediterranean	106
2008Kattar#025	1	5	3	13	3	2	3	2	5	41	8	East mediterranean	106
2011Kilic#036	1	5	3	13	3	2	3	2	5	41	8	East mediterranean	106
2011Kilic#101	1	5	3	13	3	2	3	2	5	41	8	East mediterranean	106
Kattar2008#025	1	5	3	13	3	2	3	2	5	41	8	East mediterranean	106
Kilic2011#036	1	5	3	13	3	2	3	2	5	41	8	East mediterranean	106
Kilic2011#101	1	5	3	13	3	2	3	2	5	41	8	East mediterranean	106
2007AlDahouk#092	1	5	3	13	2	2	3	2	3	42	8	East mediterranean	107
AlDahouk2007#092	1	5	3	13	2	2	3	2	3	42	8	East mediterranean	107
2007AlDahouk#070	1	5	3	13	2	2	3	2	4	42	8	East mediterranean	108
2007AlDahouk#071	1	5	3	13	2	2	3	2	4	42	8	East mediterranean	108
2007AlDahouk#072	1	5	3	13	2	2	3	2	4	42	8	East mediterranean	108
2007AlDahouk#096	1	5	3	13	2	2	3	2	4	42	8	East mediterranean	108
2007AlDahouk#099	1	5	3	13	2	2	3	2	4	42	8	East mediterranean	108
2011Aftab#013	1	5	3	13	2	2	3	2	4	42	8	East mediterranean	108
2013Jiang#043	1	5	3	13	2	2	3	2	4	42	8	China	108
AlDahouk2007#070	1	5	3	13	2	2	3	2	4	42	8	East mediterranean	108
AlDahouk2007#071	1	5	3	13	2	2	3	2	4	42	8	East mediterranean	108
AlDahouk2007#072	1	5	3	13	2	2	3	2	4	42	8	East mediterranean	108
AlDahouk2007#099	1	5	3	13	2	2	3	2	4	42	8	East mediterranean	108
2011Kilic#098	1	4	3	13	3	2	3	2	4	46	8	East mediterranean	109
2011Kilic#131	1	4	3	13	3	2	3	2	4	46	8	East mediterranean	109
Kilic2011#098	1	4	3	13	3	2	3	2	4	46	8	East mediterranean	109
Kilic2011#131	1	4	3	13	3	2	3	2	4	46	8	East mediterranean	109
2006LeFlèche#090	1	4	3	13	3	2	3	2	4	41	8	East mediterranean	110
2006LeFlèche#091	1	4	3	13	3	2	3	2	4	41	8	East mediterranean	110
2008Kattar#023	1	4	3	13	3	2	3	2	4	41	8	East mediterranean	110
Kattar2008#023	1	4	3	13	3	2	3	2	4	41	8	East mediterranean	110
2007AlDahouk#004	1	5	3	13	2	3	3	2	4	41	8	East mediterranean	111
2011Aftab#009	1	5	3	13	2	3	3	2	4	41	8	East mediterranean	111
2011Jiang#008	1	5	3	13	2	3	3	2	4	41	8	China	111
2011Jiang#030	1	5	3	13	2	3	3	2	4	41	8	China	111
2011Jiang#033	1	5	3	13	2	3	3	2	4	41	8	China	111
2011Jiang#045	1	5	3	13	2	3	3	2	4	41	8	China	111
2011Jiang#077	1	5	3	13	2	3	3	2	4	41	8	China	111
2011Jiang#078	1	5	3	13	2	3	3	2	4	41	8	China	111
2011Jiang#099	1	5	3	13	2	3	3	2	4	41	8	China	111
2011Kilic#068	1	5	3	13	2	3	3	2	4	41	8	East mediterranean	111
2013Jiang#012	1	5	3	13	2	3	3	2	4	41	8	China	111
2013Jiang#041	1	5	3	13	2	3	3	2	4	41	8	China	111
2013Jiang#060	1	5	3	13	2	3	3	2	4	41	8	China	111
2013Jiang#068	1	5	3	13	2	3	3	2	4	41	8	China	111
2007AlDahouk#058	1	5	3	13	3	3	3	2	4	41	8	East mediterranean	112
2007AlDahouk#085	1	5	3	13	3	3	3	2	4	41	8	East mediterranean	112
2008Kattar#024	1	5	3	13	3	3	3	2	4	41	8	East mediterranean	112
2011Aftab#001	1	5	3	13	3	3	3	2	4	41	8	East mediterranean	112
2011Kilic#104	1	5	3	13	3	3	3	2	4	41	8	East mediterranean	112
2011Kilic#105	1	5	3	13	3	3	3	2	4	41	8	East mediterranean	112
AlDahouk2007#058	1	5	3	13	3	3	3	2	4	41	8	East mediterranean	112
AlDahouk2007#085	1	5	3	13	3	3	3	2	4	41	8	East mediterranean	112
Kilic2011#104	1	5	3	13	3	3	3	2	4	41	8	East mediterranean	112
Kilic2011#105	1	5	3	13	3	3	3	2	4	41	8	East mediterranean	112
Kilic2011#111	1	5	3	13	1	2	3	2	4	41	8	East mediterranean	113
2007AlDahouk#053	1	3	3	13	2	2	3	2	4	41	8	East mediterranean	114
2011Kilic#089	1	3	3	13	2	2	3	2	4	41	8	East mediterranean	114
2011Kilic#091	1	3	3	13	2	2	3	2	4	41	8	East mediterranean	114
2011Jiang#047	1	5	3	12	2	2	3	2	4	41	8	China	115
2011Jiang#048	1	5	3	12	2	2	3	2	4	41	8	China	115
2011Jiang#049	1	5	3	12	2	2	3	2	4	41	8	China	115
2006LeFlèche#100	1	5	3	13	2	2	3	2	4	41	8	East mediterranean	116
2007AlDahouk#012	1	5	3	13	2	2	3	2	4	41	8	East mediterranean	116
2007AlDahouk#014	1	5	3	13	2	2	3	2	4	41	8	East mediterranean	116
2007AlDahouk#020	1	5	3	13	2	2	3	2	4	41	8	East mediterranean	116
2007AlDahouk#027	1	5	3	13	2	2	3	2	4	41	8	East mediterranean	116
2007AlDahouk#029	1	5	3	13	2	2	3	2	4	41	8	East mediterranean	116
2007AlDahouk#030	1	5	3	13	2	2	3	2	4	41	8	East mediterranean	116
2007AlDahouk#032	1	5	3	13	2	2	3	2	4	41	8	East mediterranean	116
2007AlDahouk#041	1	5	3	13	2	2	3	2	4	41	8	East mediterranean	116
2007AlDahouk#051	1	5	3	13	2	2	3	2	4	41	8	East mediterranean	116
2007AlDahouk#063	1	5	3	13	2	2	3	2	4	41	8	East mediterranean	116
2007AlDahouk#064	1	5	3	13	2	2	3	2	4	41	8	East mediterranean	116
2007AlDahouk#103	1	5	3	13	2	2	3	2	4	41	8	East mediterranean	116
2007AlDahouk#109	1	5	3	13	2	2	3	2	4	41	8	East mediterranean	116
2008Kattar#007	1	5	3	13	2	2	3	2	4	41	8	East mediterranean	116
2010Valdezate#064	1	5	3	13	2	2	3	2	4	41	8	East mediterranean	116
2011Kilic#014	1	5	3	13	2	2	3	2	4	41	8	East mediterranean	116
2011Kilic#034	1	5	3	13	2	2	3	2	4	41	8	East mediterranean	116
2011Kilic#048	1	5	3	13	2	2	3	2	4	41	8	East mediterranean	116
2011Kilic#061	1	5	3	13	2	2	3	2	4	41	8	East mediterranean	116
2011Kilic#063	1	5	3	13	2	2	3	2	4	41	8	East mediterranean	116
2011Kilic#064	1	5	3	13	2	2	3	2	4	41	8	East mediterranean	116
2011Kilic#083	1	5	3	13	2	2	3	2	4	41	8	East mediterranean	116
2011Kilic#102	1	5	3	13	2	2	3	2	4	41	8	East mediterranean	116
2011Kilic#143	1	5	3	13	2	2	3	2	4	41	8	East mediterranean	116
2011Kilic#157	1	5	3	13	2	2	3	2	4	41	8	East mediterranean	116
2011Kilic#158	1	5	3	13	2	2	3	2	4	41	8	East mediterranean	116
2011Kilic#159	1	5	3	13	2	2	3	2	4	41	8	East mediterranean	116
2012Ferreira#004	1	5	3	13	2	2	3	2	4	41	8	East mediterranean	116
2012Ferreira#005	1	5	3	13	2	2	3	2	4	41	8	East mediterranean	116
2012Ferreira#007	1	5	3	13	2	2	3	2	4	41	8	East mediterranean	116
2012Ferreira#008	1	5	3	13	2	2	3	2	4	41	8	East mediterranean	116
2012Ferreira#014	1	5	3	13	2	2	3	2	4	41	8	East mediterranean	116
2012Ferreira#018	1	5	3	13	2	2	3	2	4	41	8	East mediterranean	116
2012Ferreira#019	1	5	3	13	2	2	3	2	4	41	8	East mediterranean	116
2012Ferreira#033	1	5	3	13	2	2	3	2	4	41	8	East mediterranean	116
2012Ferreira#034	1	5	3	13	2	2	3	2	4	41	8	East mediterranean	116
2012Ferreira#038	1	5	3	13	2	2	3	2	4	41	8	East mediterranean	116
2012Ferreira#039	1	5	3	13	2	2	3	2	4	41	8	East mediterranean	116
2012Ferreira#047	1	5	3	13	2	2	3	2	4	41	8	East mediterranean	116
2012Ferreira#075	1	5	3	13	2	2	3	2	4	41	8	East mediterranean	116
2012Ferreira#076	1	5	3	13	2	2	3	2	4	41	8	East mediterranean	116
2012Ferreira#081	1	5	3	13	2	2	3	2	4	41	8	East mediterranean	116
2012Ferreira#082	1	5	3	13	2	2	3	2	4	41	8	East mediterranean	116
2012Ferreira#083	1	5	3	13	2	2	3	2	4	41	8	East mediterranean	116
2012Ferreira#085	1	5	3	13	2	2	3	2	4	41	8	East mediterranean	116
2012Ferreira#086	1	5	3	13	2	2	3	2	4	41	8	East mediterranean	116
2012Ferreira#110	1	5	3	13	2	2	3	2	4	41	8	East mediterranean	116
2012Ferreira#111	1	5	3	13	2	2	3	2	4	41	8	East mediterranean	116
2012Ferreira#112	1	5	3	13	2	2	3	2	4	41	8	East mediterranean	116
2012Ferreira#115	1	5	3	13	2	2	3	2	4	41	8	East mediterranean	116
2012Ferreira#123	1	5	3	13	2	2	3	2	4	41	8	East mediterranean	116
2012Ferreira#124	1	5	3	13	2	2	3	2	4	41	8	East mediterranean	116
2012Ferreira#125	1	5	3	13	2	2	3	2	4	41	8	East mediterranean	116
2012Ferreira#126	1	5	3	13	2	2	3	2	4	41	8	East mediterranean	116
2012Ferreira#130	1	5	3	13	2	2	3	2	4	41	8	East mediterranean	116
2012Ferreira#131	1	5	3	13	2	2	3	2	4	41	8	East mediterranean	116
2012Ferreira#132	1	5	3	13	2	2	3	2	4	41	8	East mediterranean	116
2013Jiang#001	1	5	3	13	2	2	3	2	4	41	8	China	116
2013Jiang#002	1	5	3	13	2	2	3	2	4	41	8	China	116
2013Jiang#003	1	5	3	13	2	2	3	2	4	41	8	China	116
2013Jiang#004	1	5	3	13	2	2	3	2	4	41	8	China	116
2013Jiang#005	1	5	3	13	2	2	3	2	4	41	8	China	116
2013Jiang#006	1	5	3	13	2	2	3	2	4	41	8	China	116
2013Jiang#010	1	5	3	13	2	2	3	2	4	41	8	China	116
2013Jiang#011	1	5	3	13	2	2	3	2	4	41	8	China	116
2013Jiang#013	1	5	3	13	2	2	3	2	4	41	8	China	116
2013Jiang#016	1	5	3	13	2	2	3	2	4	41	8	China	116
2013Jiang#017	1	5	3	13	2	2	3	2	4	41	8	China	116
2013Jiang#018	1	5	3	13	2	2	3	2	4	41	8	China	116
2013Jiang#019	1	5	3	13	2	2	3	2	4	41	8	China	116
2013Jiang#020	1	5	3	13	2	2	3	2	4	41	8	China	116
2013Jiang#021	1	5	3	13	2	2	3	2	4	41	8	China	116
2013Jiang#022	1	5	3	13	2	2	3	2	4	41	8	China	116
2013Jiang#023	1	5	3	13	2	2	3	2	4	41	8	China	116
2013Jiang#024	1	5	3	13	2	2	3	2	4	41	8	China	116
2013Jiang#025	1	5	3	13	2	2	3	2	4	41	8	China	116
2013Jiang#030	1	5	3	13	2	2	3	2	4	41	8	China	116
2013Jiang#031	1	5	3	13	2	2	3	2	4	41	8	China	116
2013Jiang#032	1	5	3	13	2	2	3	2	4	41	8	China	116
2013Jiang#033	1	5	3	13	2	2	3	2	4	41	8	China	116
2013Jiang#034	1	5	3	13	2	2	3	2	4	41	8	China	116
2013Jiang#035	1	5	3	13	2	2	3	2	4	41	8	China	116
2013Jiang#036	1	5	3	13	2	2	3	2	4	41	8	China	116
2013Jiang#037	1	5	3	13	2	2	3	2	4	41	8	China	116
2013Jiang#038	1	5	3	13	2	2	3	2	4	41	8	China	116
2013Jiang#039	1	5	3	13	2	2	3	2	4	41	8	China	116
2013Jiang#040	1	5	3	13	2	2	3	2	4	41	8	China	116
2013Jiang#042	1	5	3	13	2	2	3	2	4	41	8	China	116
2013Jiang#045	1	5	3	13	2	2	3	2	4	41	8	China	116
2013Jiang#046	1	5	3	13	2	2	3	2	4	41	8	China	116
2013Jiang#047	1	5	3	13	2	2	3	2	4	41	8	China	116
2013Jiang#048	1	5	3	13	2	2	3	2	4	41	8	China	116
2013Jiang#050	1	5	3	13	2	2	3	2	4	41	8	China	116
2013Jiang#051	1	5	3	13	2	2	3	2	4	41	8	China	116
2013Jiang#052	1	5	3	13	2	2	3	2	4	41	8	China	116
2013Jiang#054	1	5	3	13	2	2	3	2	4	41	8	China	116
2013Jiang#055	1	5	3	13	2	2	3	2	4	41	8	China	116
2013Jiang#056	1	5	3	13	2	2	3	2	4	41	8	China	116
2013Jiang#058	1	5	3	13	2	2	3	2	4	41	8	China	116
2013Jiang#059	1	5	3	13	2	2	3	2	4	41	8	China	116
2013Jiang#061	1	5	3	13	2	2	3	2	4	41	8	China	116
2013Jiang#062	1	5	3	13	2	2	3	2	4	41	8	China	116
2013Jiang#063	1	5	3	13	2	2	3	2	4	41	8	China	116
2013Jiang#064	1	5	3	13	2	2	3	2	4	41	8	China	116
2013Jiang#065	1	5	3	13	2	2	3	2	4	41	8	China	116
2013Jiang#066	1	5	3	13	2	2	3	2	4	41	8	China	116
2013Jiang#067	1	5	3	13	2	2	3	2	4	41	8	China	116
2013Jiang#069	1	5	3	13	2	2	3	2	4	41	8	China	116
2013Jiang#070	1	5	3	13	2	2	3	2	4	41	8	China	116
2013Jiang#071	1	5	3	13	2	2	3	2	4	41	8	China	116
2013Jiang#072	1	5	3	13	2	2	3	2	4	41	8	China	116
2013Jiang#073	1	5	3	13	2	2	3	2	4	41	8	China	116
2013Jiang#074	1	5	3	13	2	2	3	2	4	41	8	China	116
2013Jiang#075	1	5	3	13	2	2	3	2	4	41	8	China	116
2013Jiang#076	1	5	3	13	2	2	3	2	4	41	8	China	116
2013Jiang#077	1	5	3	13	2	2	3	2	4	41	8	China	116
2013Jiang#078	1	5	3	13	2	2	3	2	4	41	8	China	116
2013Jiang#079	1	5	3	13	2	2	3	2	4	41	8	China	116
2013Jiang#080	1	5	3	13	2	2	3	2	4	41	8	China	116
2013Jiang#081	1	5	3	13	2	2	3	2	4	41	8	China	116
2013Jiang#082	1	5	3	13	2	2	3	2	4	41	8	China	116
AlDahouk2007#063	1	5	3	13	2	2	3	2	4	41	8	East mediterranean	116
AlDahouk2007#103	1	5	3	13	2	2	3	2	4	41	8	East mediterranean	116
AlDahouk2007#109	1	5	3	13	2	2	3	2	4	41	8	East mediterranean	116
Kilic2011#048	1	5	3	13	2	2	3	2	4	41	8	East mediterranean	116
2007AlDahouk#055	1	5	2	13	3	2	3	2	4	41	8	East mediterranean	117
2008Kattar#014	1	5	3	13	3	2	2	2	4	41	8	East mediterranean	118
Kattar2008#014	1	5	3	13	3	2	2	2	4	41	8	East mediterranean	118
2011Kilic#137	1	5	3	13	3	4	3	2	4	41	8	East mediterranean	119
2007AlDahouk#040	1	5	3	13	3	1	3	2	4	41	8	East mediterranean	120
2011Jiang#034	1	5	3	13	3	1	3	2	4	41	8	China	120
2011Jiang#055	1	5	3	13	3	1	3	2	4	41	8	China	120
2011Jiang#058	1	5	3	13	3	1	3	2	4	41	8	China	120
2011Jiang#059	1	5	3	13	3	1	3	2	4	41	8	China	120
2011Aftab#014	1	5	3	13	3	2	3	2	4	36	8	East mediterranean	121
2011Kilic#150	1	5	3	13	3	2	3	2	4	36	8	East mediterranean	121
2011Kilic#154	1	5	3	13	3	2	3	2	4	36	8	East mediterranean	121
Kilic2011#100	1	5	3	13	3	2	3	2	4	36	8	East mediterranean	121
2006LeFlèche#132	1	5	3	13	3	2	3	2	4	42	8	East mediterranean	122
2006LeFlèche#132	1	5	3	13	3	2	3	2	4	42	8	East mediterranean	122
2006LeFlèche#133	1	5	3	13	3	2	3	2	4	42	8	East mediterranean	122
2006LeFlèche#133	1	5	3	13	3	2	3	2	4	42	8	East mediterranean	122
2007AlDahouk#073	1	5	3	13	3	2	3	2	4	42	8	East mediterranean	122
2007AlDahouk#079	1	5	3	13	3	2	3	2	4	42	8	East mediterranean	122
2007AlDahouk#090	1	5	3	13	3	2	3	2	4	42	8	East mediterranean	122
2007AlDahouk#091	1	5	3	13	3	2	3	2	4	42	8	East mediterranean	122
2007AlDahouk#094	1	5	3	13	3	2	3	2	4	42	8	East mediterranean	122
2007AlDahouk#095	1	5	3	13	3	2	3	2	4	42	8	East mediterranean	122
2007AlDahouk#098	1	5	3	13	3	2	3	2	4	42	8	East mediterranean	122
2007AlDahouk#100	1	5	3	13	3	2	3	2	4	42	8	East mediterranean	122
2011Aftab#011	1	5	3	13	3	2	3	2	4	42	8	East mediterranean	122
AlDahouk2007#073	1	5	3	13	3	2	3	2	4	42	8	East mediterranean	122
AlDahouk2007#076	1	5	3	13	3	2	3	2	4	42	8	East mediterranean	122
AlDahouk2007#077	1	5	3	13	3	2	3	2	4	42	8	East mediterranean	122
AlDahouk2007#090	1	5	3	13	3	2	3	2	4	42	8	East mediterranean	122
AlDahouk2007#091	1	5	3	13	3	2	3	2	4	42	8	East mediterranean	122
AlDahouk2007#094	1	5	3	13	3	2	3	2	4	42	8	East mediterranean	122
AlDahouk2007#095	1	5	3	13	3	2	3	2	4	42	8	East mediterranean	122
AlDahouk2007#098	1	5	3	13	3	2	3	2	4	42	8	East mediterranean	122
AlDahouk2007#100	1	5	3	13	3	2	3	2	4	42	8	East mediterranean	122
AlDahouk2007#101	1	5	3	13	3	2	3	2	4	42	8	East mediterranean	122
2008Kattar#009	1	5	3	13	3	2	3	2	4	44	8	East mediterranean	123
2008Kattar#011	1	5	3	13	3	2	3	2	4	44	8	East mediterranean	123
Kattar2008#009	1	5	3	13	3	2	3	2	4	44	8	East mediterranean	123
Kattar2008#011	1	5	3	13	3	2	3	2	4	44	8	East mediterranean	123
2008Kattar#002	1	5	3	13	3	2	3	2	4	50	8	East mediterranean	124
2008Kattar#012	1	5	3	13	3	2	3	2	4	50	8	East mediterranean	124
Kattar2008#012	1	5	3	13	3	2	3	2	4	50	8	East mediterranean	124
2006LeFlèche#080	1	5	3	13	3	2	3	2	4	41	8	East mediterranean	125
2006LeFlèche#094	1	5	3	13	3	2	3	2	4	41	8	East mediterranean	125
2006LeFlèche#131	1	5	3	13	3	2	3	2	4	41	8	East mediterranean	125
2007AlDahouk#006	1	5	3	13	3	2	3	2	4	41	8	East mediterranean	125
2007AlDahouk#011	1	5	3	13	3	2	3	2	4	41	8	East mediterranean	125
2007AlDahouk#042	1	5	3	13	3	2	3	2	4	41	8	East mediterranean	125
2007AlDahouk#043	1	5	3	13	3	2	3	2	4	41	8	East mediterranean	125
2007AlDahouk#044	1	5	3	13	3	2	3	2	4	41	8	East mediterranean	125
2007AlDahouk#045	1	5	3	13	3	2	3	2	4	41	8	East mediterranean	125
2007AlDahouk#046	1	5	3	13	3	2	3	2	4	41	8	East mediterranean	125
2007AlDahouk#048	1	5	3	13	3	2	3	2	4	41	8	East mediterranean	125
2007AlDahouk#052	1	5	3	13	3	2	3	2	4	41	8	East mediterranean	125
2007AlDahouk#054	1	5	3	13	3	2	3	2	4	41	8	East mediterranean	125
2007AlDahouk#056	1	5	3	13	3	2	3	2	4	41	8	East mediterranean	125
2007AlDahouk#059	1	5	3	13	3	2	3	2	4	41	8	East mediterranean	125
2007AlDahouk#066	1	5	3	13	3	2	3	2	4	41	8	East mediterranean	125
2007AlDahouk#086	1	5	3	13	3	2	3	2	4	41	8	East mediterranean	125
2007AlDahouk#087	1	5	3	13	3	2	3	2	4	41	8	East mediterranean	125
2007AlDahouk#107	1	5	3	13	3	2	3	2	4	41	8	East mediterranean	125
2008Kattar#027	1	5	3	13	3	2	3	2	4	41	8	East mediterranean	125
2011Jiang#005	1	5	3	13	3	2	3	2	4	41	8	China	125
2011Jiang#007	1	5	3	13	3	2	3	2	4	41	8	China	125
2011Jiang#035	1	5	3	13	3	2	3	2	4	41	8	China	125
2011Jiang#039	1	5	3	13	3	2	3	2	4	41	8	China	125
2011Jiang#042	1	5	3	13	3	2	3	2	4	41	8	China	125
2011Kilic#001	1	5	3	13	3	2	3	2	4	41	8	East mediterranean	125
2011Kilic#002	1	5	3	13	3	2	3	2	4	41	8	East mediterranean	125
2011Kilic#006	1	5	3	13	3	2	3	2	4	41	8	East mediterranean	125
2011Kilic#007	1	5	3	13	3	2	3	2	4	41	8	East mediterranean	125
2011Kilic#008	1	5	3	13	3	2	3	2	4	41	8	East mediterranean	125
2011Kilic#009	1	5	3	13	3	2	3	2	4	41	8	East mediterranean	125
2011Kilic#020	1	5	3	13	3	2	3	2	4	41	8	East mediterranean	125
2011Kilic#021	1	5	3	13	3	2	3	2	4	41	8	East mediterranean	125
2011Kilic#022	1	5	3	13	3	2	3	2	4	41	8	East mediterranean	125
2011Kilic#023	1	5	3	13	3	2	3	2	4	41	8	East mediterranean	125
2011Kilic#027	1	5	3	13	3	2	3	2	4	41	8	East mediterranean	125
2011Kilic#028	1	5	3	13	3	2	3	2	4	41	8	East mediterranean	125
2011Kilic#029	1	5	3	13	3	2	3	2	4	41	8	East mediterranean	125
2011Kilic#030	1	5	3	13	3	2	3	2	4	41	8	East mediterranean	125
2011Kilic#031	1	5	3	13	3	2	3	2	4	41	8	East mediterranean	125
2011Kilic#032	1	5	3	13	3	2	3	2	4	41	8	East mediterranean	125
2011Kilic#033	1	5	3	13	3	2	3	2	4	41	8	East mediterranean	125
2011Kilic#035	1	5	3	13	3	2	3	2	4	41	8	East mediterranean	125
2011Kilic#037	1	5	3	13	3	2	3	2	4	41	8	East mediterranean	125
2011Kilic#038	1	5	3	13	3	2	3	2	4	41	8	East mediterranean	125
2011Kilic#039	1	5	3	13	3	2	3	2	4	41	8	East mediterranean	125
2011Kilic#040	1	5	3	13	3	2	3	2	4	41	8	East mediterranean	125
2011Kilic#041	1	5	3	13	3	2	3	2	4	41	8	East mediterranean	125
2011Kilic#042	1	5	3	13	3	2	3	2	4	41	8	East mediterranean	125
2011Kilic#043	1	5	3	13	3	2	3	2	4	41	8	East mediterranean	125
2011Kilic#047	1	5	3	13	3	2	3	2	4	41	8	East mediterranean	125
2011Kilic#049	1	5	3	13	3	2	3	2	4	41	8	East mediterranean	125
2011Kilic#050	1	5	3	13	3	2	3	2	4	41	8	East mediterranean	125
2011Kilic#070	1	5	3	13	3	2	3	2	4	41	8	East mediterranean	125
2011Kilic#085	1	5	3	13	3	2	3	2	4	41	8	East mediterranean	125
2011Kilic#090	1	5	3	13	3	2	3	2	4	41	8	East mediterranean	125
2011Kilic#094	1	5	3	13	3	2	3	2	4	41	8	East mediterranean	125
2011Kilic#099	1	5	3	13	3	2	3	2	4	41	8	East mediterranean	125
2011Kilic#103	1	5	3	13	3	2	3	2	4	41	8	East mediterranean	125
2011Kilic#106	1	5	3	13	3	2	3	2	4	41	8	East mediterranean	125
2011Kilic#117	1	5	3	13	3	2	3	2	4	41	8	East mediterranean	125
2011Kilic#125	1	5	3	13	3	2	3	2	4	41	8	East mediterranean	125
2011Kilic#128	1	5	3	13	3	2	3	2	4	41	8	East mediterranean	125
2011Kilic#129	1	5	3	13	3	2	3	2	4	41	8	East mediterranean	125
2011Kilic#130	1	5	3	13	3	2	3	2	4	41	8	East mediterranean	125
2011Kilic#132	1	5	3	13	3	2	3	2	4	41	8	East mediterranean	125
2011Kilic#156	1	5	3	13	3	2	3	2	4	41	8	East mediterranean	125
2011Kilic#160	1	5	3	13	3	2	3	2	4	41	8	East mediterranean	125
2011Kilic#161	1	5	3	13	3	2	3	2	4	41	8	East mediterranean	125
2011Kilic#162	1	5	3	13	3	2	3	2	4	41	8	East mediterranean	125
2013Garofolo_19513	1	5	3	13	3	2	3	2	4	41	8	East mediterranean	125
AlDahouk2007#106	1	5	3	13	3	2	3	2	4	41	8	East mediterranean	125
AlDahouk2007#107	1	5	3	13	3	2	3	2	4	41	8	East mediterranean	125
AlDahouk2007#108	1	5	3	13	3	2	3	2	4	41	8	East mediterranean	125
Kilic2011#058	1	5	3	13	3	2	3	2	4	41	8	East mediterranean	125
Kilic2011#059	1	5	3	13	3	2	3	2	4	41	8	East mediterranean	125
Kilic2011#085	1	5	3	13	3	2	3	2	4	41	8	East mediterranean	125
Kilic2011#112	1	5	3	13	3	2	3	2	4	41	8	East mediterranean	125
Kilic2011#113	1	5	3	13	3	2	3	2	4	41	8	East mediterranean	125
Kilic2011#124	1	5	3	13	3	2	3	2	4	41	8	East mediterranean	125
AlDahouk2007#002	2	4	2	12	4	2	3	3	9	36	7	America	126
2007AlDahouk#057	3	4	3	13	5	3	3	3	4	36	5	America	127
AlDahouk2007#009	3	4	3	13	4	2	3	3	6	36	5	America	128
2007AlDahouk#003	3	4	3	14	5	2	3	3	6	36	5	America	129
2012Ferreira#091	3	4	3	14	5	2	3	3	6	36	5	America	129
2012Ferreira#102	3	4	3	14	5	2	3	3	6	36	5	America	129
AlDahouk2007#003	3	4	3	14	5	2	3	3	6	36	5	America	129
2006LeFlèche#098	3	4	3	13	5	2	3	3	6	36	5	America	130
2006LeFlèche#098	3	4	3	13	5	2	3	3	6	36	5	America	130
2012Ferreira#041	3	4	3	13	5	2	3	3	6	36	5	America	130
2012Ferreira#042	3	4	3	13	5	2	3	3	6	36	5	America	130
2012Ferreira#044	3	4	3	13	5	2	3	3	6	36	5	America	130
2012Ferreira#113	3	4	3	13	5	2	3	3	6	36	5	America	130
Garcia-Yoldi2007#005	3	4	3	13	5	2	3	3	8	36	5	America	131
AlDahouk2007#007	3	4	2	13	5	2	3	3	9	36	6	America	132
2009Nockler#20	3	4	2	13	3	2	3	3	7	36	6	America	133
2009Nockler#21	3	4	2	13	3	2	3	3	7	36	6	America	133
Smits2009#001	3	4	2	13	5	2	3	3	7	36	6	America	134
Smits2009#002	3	4	2	13	5	2	3	3	7	36	6	America	134
Smits2009#008	3	4	2	13	5	2	3	3	7	36	6	America	134
Smits2009#015	3	4	2	13	5	2	3	3	7	36	6	America	134
Smits2009#016	3	4	2	13	5	2	3	3	7	36	6	America	134
Smits2009#017	3	4	2	13	5	2	3	3	7	36	6	America	134
Smits2009#021	3	4	2	13	5	2	3	3	7	36	6	America	134
Smits2009#022	3	4	2	13	5	2	3	3	7	36	6	America	134
Smits2009#023	3	4	2	13	5	2	3	3	7	36	6	America	134
Smits2009#024	3	4	2	13	5	2	3	3	7	36	6	America	134
AlDahouk2007#001	3	4	2	13	4	2	3	3	7	36	6	America	135
2006LeFlèche#001	3	4	2	13	4	2	3	3	5	36	6	America	136
Garcia-Yoldi2007#008	3	4	2	13	4	2	3	3	5	36	6	America	136
Garcia-Yoldi2007#007	3	4	2	13	4	2	3	3	9	36	6	America	137
2006LeFlèche#079	3	4	2	13	4	2	3	3	8	36	6	America	138
2006LeFlèche#081	3	4	2	13	4	2	3	3	8	36	6	America	138
Garcia-Yoldi2007#001	3	4	2	13	4	2	3	3	8	36	6	America	138
Garcia-Yoldi2007#002	3	4	2	13	4	2	3	3	8	36	6	America	138
Garcia-Yoldi2007#003	3	4	2	13	4	2	3	3	8	36	6	America	138
Garcia-Yoldi2007#004	3	4	2	13	4	2	3	3	8	36	6	America	138
Garcia-Yoldi2007#006	3	4	2	13	4	2	3	3	8	36	6	America	138
2010Valdezate#082	3	4	3	13	6	2	3	3	7	36	6	America	139
2010Valdezate#085	3	4	3	13	6	2	3	3	6	36	6	America	140
2010Valdezate#076	3	4	3	13	5	2	3	3	7	36	6	America	141
2010Valdezate#097	3	4	3	13	5	2	3	3	7	36	6	America	141
2010Valdezate#090	3	4	3	13	5	2	3	3	7	36	5	America	142
2012Ferreira#065	3	4	3	13	5	2	3	3	7	36	5	America	142
2010Valdezate#070	3	4	3	13	5	3	3	3	5	36	6	America	143
2010Valdezate#071	3	4	3	13	5	3	3	3	5	36	6	America	143
2010Valdezate#088	3	4	3	13	5	3	3	3	5	36	6	America	143
2010Valdezate#067	3	4	3	13	5	2	3	3	5	36	6	America	144
2010Valdezate#069	3	4	3	13	5	2	3	3	5	36	6	America	144
2010Valdezate#089	3	4	3	13	5	3	3	3	6	36	6	America	145
2010Valdezate#094	3	4	3	13	5	3	3	3	6	36	6	America	145
2010Valdezate#104	3	4	3	13	5	3	3	3	6	36	6	America	145
2010Valdezate#105	3	4	3	13	5	3	3	3	6	36	6	America	145
2010Valdezate#072	3	4	3	13	5	2	3	3	6	36	6	America	146
2010Valdezate#074	3	4	3	13	5	2	3	3	6	36	6	America	146
2010Valdezate#078	3	4	3	13	5	2	3	3	6	36	6	America	146
2010Valdezate#092	3	4	3	13	5	2	3	3	6	36	6	America	146
2010Valdezate#095	3	4	3	13	5	2	3	3	6	36	6	America	146
2010Valdezate#096	3	4	3	13	5	2	3	3	6	36	6	America	146
2010Valdezate#081	3	4	3	13	4	2	3	3	6	36	6	America	147
2010Valdezate#080	3	4	3	13	4	2	3	3	9	36	6	America	148
2010Valdezate#091	3	4	3	13	5	3	3	3	7	41	6	America	149
2009Nockler#82	3	4	2	13	6	2	3	3	7	36	6	America	150
2009Nockler#78	3	4	2	13	3	2	3	3	8	36	6	America	151
2009Nockler#79	3	4	2	13	3	2	3	3	8	36	6	America	151
2010Valdezate#099	3	4	2	13	3	2	3	3	7	36	5	America	152
2010Valdezate#093	3	5	3	13	1	1	3	3	9	44	8	West mediterranean	153
2007Marianelli#015	3	6	3	13	1	1	3	3	7	42	8	West mediterranean	154
2013Garofolo_11802	3	6	3	13	1	1	3	3	7	42	8	West mediterranean	154
2013Garofolo_11842	3	6	3	13	1	1	3	3	7	42	8	West mediterranean	154
2013Garofolo_13540	3	6	3	13	1	1	3	3	8	42	8	West mediterranean	155
2010Valdezate#100	3	5	3	13	1	1	3	3	7	44	9	West mediterranean	156
2010Valdezate#075	3	5	3	13	1	1	3	3	7	41	7	West mediterranean	157
2010Valdezate#077	3	5	3	13	1	1	3	3	7	41	7	West mediterranean	157
2010Valdezate#068	3	5	3	13	1	1	3	3	5	41	7	West mediterranean	158
2010Valdezate#084	3	5	3	13	1	1	3	3	7	42	7	West mediterranean	159
2010Valdezate#073	3	5	3	13	1	1	3	3	5	50	7	West mediterranean	160
2010Valdezate#083	3	5	3	13	1	1	3	3	7	50	7	West mediterranean	161
2007Marianelli#002	3	6	3	14	1	1	3	3	8	42	8	West mediterranean	162
2013Garofolo_13553	3	6	3	14	1	1	3	3	8	42	8	West mediterranean	162
2010Valdezate#028	1	5	3	13	2	2	3	2	3	41	7	East mediterranean	163
2010Valdezate#048	1	5	3	13	2	2	3	2	6	41	7	East mediterranean	164
2010Valdezate#057	1	5	3	13	2	2	3	2	5	41	6	East mediterranean	165
2010Valdezate#059	1	5	3	13	2	2	3	2	5	41	6	East mediterranean	165
2010Valdezate#060	1	5	3	13	2	2	3	2	5	41	6	East mediterranean	165
2010Valdezate#001	1	5	3	13	2	2	3	2	5	41	7	East mediterranean	166
2010Valdezate#002	1	5	3	13	2	2	3	2	5	41	7	East mediterranean	166
2010Valdezate#047	1	5	3	13	2	2	3	2	5	41	7	East mediterranean	166
2010Valdezate#049	1	5	3	13	2	2	3	2	5	41	7	East mediterranean	166
2010Valdezate#050	1	5	3	13	2	2	3	2	5	41	7	East mediterranean	166
2010Valdezate#051	1	5	3	13	2	2	3	2	5	41	7	East mediterranean	166
2010Valdezate#052	1	5	3	13	2	2	3	2	5	41	7	East mediterranean	166
2010Valdezate#054	1	5	3	13	2	2	3	2	5	41	7	East mediterranean	166
2010Valdezate#041	1	5	3	13	2	3	3	2	5	41	7	East mediterranean	167
2010Valdezate#055	1	5	3	13	2	3	3	2	5	41	7	East mediterranean	167
2010Valdezate#061	1	5	3	13	2	3	3	2	5	41	7	East mediterranean	167
2010Valdezate#053	1	5	3	13	2	2	3	2	5	44	7	East mediterranean	168
2010Valdezate#063	1	5	3	13	5	2	3	2	4	41	7	East mediterranean	169
2010Valdezate#056	1	5	3	13	3	2	3	2	5	42	7	East mediterranean	170
2010Valdezate#066	1	5	3	13	3	2	3	2	7	10	7	East mediterranean	171
2010Valdezate#058	1	5	3	13	3	2	3	2	5	10	7	East mediterranean	172
2010Valdezate#062	1	5	3	13	3	2	3	2	5	10	7	East mediterranean	172
2010Valdezate#065	1	5	3	13	2	3	3	2	5	42	8	East mediterranean	173
2011Aftab#012	2	5	3	13	3	2	3	5	4	36	8	Africa	178
2013Jiang#044	1	5	3	13	2	2	3	2	4	44	8	China	179
2013Jiang#049	1	5	3	13	2	2	3	2	4	44	8	China	179
2013Jiang#057	1	5	3	13	2	2	3	2	4	44	8	China	179
2012Ferreira#063	1	5	3	13	2	2	3	2	5	41	8	East mediterranean	180
2012Ferreira#045	3	4	3	14	4	2	3	3	6	36	5	America	186
2012Ferreira#046	3	4	3	14	4	2	3	3	6	36	5	America	186
2012Ferreira#122	3	4	3	14	4	2	3	3	6	36	5	America	186
2012Ferreira#117	3	4	3	11	4	2	3	3	6	36	5	America	187
2012Ferreira#084	3	4	3	13	5	2	3	3	5	36	5	America	188
2012Ferreira#105	3	4	3	14	4	2	3	3	6	41	5	America	189
2012Ferreira#078	3	4	3	13	3	2	3	3	6	36	5	America	190
2011Muendo#01	3	4	3	13	4	2	3	3	8	36	6	America	195
2011Muendo#02	3	4	3	13	4	2	3	3	8	36	6	America	195
2013Garofolo_21687	3	6	3	14	1	1	3	3	6	42	8	West mediterranean	203
2013Garofolo_11791	3	7	3	14	1	1	3	3	7	42	8	West mediterranean	204
2013Garofolo_20020	2	5	3	13	1	1	3	3	7	42	8	West mediterranean	205
2013Garofolo_744	4	6	3	14	2	1	3	3	7	42	8	West mediterranean	206
2013Garofolo_11789	3	5	3	13	1	1	3	3	6	42	8	West mediterranean	207
2013Garofolo_4467	3	5	3	13	1	1	3	3	7	39	8	West mediterranean	212
2011Jiang#063	1	5	3	13	2	2	3	2	4	46	8	China	297
2011Jiang#064	1	5	3	13	2	2	3	2	4	46	8	China	297
2011Jiang#075	1	5	3	13	2	2	3	2	4	46	8	China	297
2013Jiang#007	1	5	3	13	2	2	3	2	4	46	8	China	297
2013Jiang#008	1	5	3	13	2	2	3	2	4	46	8	China	297
2013Jiang#009	1	5	3	13	2	2	3	2	4	46	8	China	297
HN2009003	2	3	4	11	2	2	3	2	4	41	8	China in this study	HN11-1
HN2014001	2	2	4	10	2	2	3	2	4	41	8	China in this study	HN11-2
HN2017124	1	5	3	13	3	1	3	2	4	41	8	China in this study	120
HN2017127	1	5	3	13	3	1	3	2	4	41	8	China in this study	120
HN2017125	1	5	3	13	3	1	3	2	4	41	8	China in this study	120
HN2017126	1	5	3	13	3	1	3	2	4	41	8	China in this study	120
HN2016123	1	5	3	13	3	1	3	2	4	41	8	China in this study	120
HN2017129	1	5	3	13	3	1	3	2	4	41	8	China in this study	120
HN2017120	1	5	3	13	2	2	3	2	4	41	8	China in this study	116
HN2019002	1	5	3	13	2	2	3	2	4	41	8	China in this study	116
HN2013004	1	5	3	13	2	2	3	2	4	41	8	China in this study	116
HN2013011	1	5	3	13	2	2	3	2	4	41	8	China in this study	116
HN2013010	1	5	3	13	2	2	3	2	4	41	8	China in this study	116
HN2009004	1	5	3	13	2	2	3	2	4	41	8	China in this study	116
HN2013005	1	5	3	13	2	1	3	2	4	41	8	China in this study	291
HN2012001	1	5	3	13	2	3	3	2	4	41	8	China in this study	111
HN2012002	1	5	3	13	2	3	3	2	4	41	8	China in this study	111
HN2012003	1	5	3	13	2	3	3	2	4	41	8	China in this study	111
HN2017128	1	5	3	13	2	3	3	2	4	41	8	China in this study	111
HN2017115	1	5	3	13	2	2	3	2	4	41	8	China in this study	116
HN2017114	1	5	3	13	2	2	3	2	4	41	9	China in this study	345
HN2017119	1	5	3	13	2	2	3	2	4	46	8	China in this study	297
HN2018132	1	5	3	13	3	1	3	2	4	41	8	China in this study	120
HN2018133	1	5	3	13	3	1	3	2	4	41	8	China in this study	120
HN2018131	1	5	3	13	3	1	3	2	4	41	8	China in this study	120
HN2013006	1	5	3	14	2	2	3	2	4	36	8	China in this study	HN11-3
HN2013001	3	4	2	13	4	2	3	3	5	36	6	China in this study	136
HN2013002	3	4	2	13	4	2	3	3	5	36	6	China in this study	136
HN2013003	3	4	2	13	2	2	3	2	5	41	8	China in this study	HN11-7

## Sheet: Table S2_2
Table S2_2. The 528 Brucella suis from the MLVA bank 2016 were used for the construction of the MLVA-11 minimum spanning tree (MST).
key	Bruce06	Bruce08	Bruce11	Bruce12	Bruce42	Bruce43	Bruce45	Bruce55	Bruce18	Bruce19	Bruce21	isolated_in	GT_MLVA11
2006LeFleche#016	1	2	9	14	1	2	5	5	7	43	9	Former USSR	2
2017Ferreira#181	1	2	9	14	1	2	5	5	7	43	9	Former USSR	2
GCA_000740235	1	2	9	14	1	2	5	5	7	43	9	Former USSR	2
2006LeFleche#015	2	3	9	11	3	1	5	2	5	36	9	Former USSR	27
2017Ferreira#016	2	3	9	11	3	1	5	2	5	36	9	Former USSR	27
2006LeFleche#189	2	3	9	11	3	1	5	2	4	40	9	Canada	29
2006LeFleche#190	2	3	9	11	3	1	5	2	4	40	9	Canada	29
2006LeFleche#191	2	3	9	11	3	1	5	2	4	40	9	Canada	29
2006LeFleche#192	2	3	9	11	3	1	5	2	4	40	9	Canada	29
2017Ferreira#015	2	3	9	10	3	1	5	2	4	40	9	USA	30
2017Ferreira#014	2	3	4	11	3	1	5	2	4	38	9	India	31
2018Vergnaud#0173	2	3	4	11	3	1	5	2	4	38	9	UK	31
2006LeFleche#014	2	3	4	11	3	1	5	2	4	38	9	USA	31
2017Ferreira#013	2	3	4	11	3	1	5	2	4	38	9	USA	31
HN2017121	2	3	4	11	3	1	5	2	4	38	9	China in this study	31
HN2013007	2	3	4	11	3	1	5	2	4	38	9	China in this study	31
HN2010002	2	3	4	11	3	1	5	2	4	38	9	China in this study	31
HN2017116	2	3	4	11	3	1	5	2	4	38	9	China in this study	31
HN2017117	2	3	4	11	3	1	5	2	4	38	9	China in this study	31
HN2017118	2	3	4	11	3	1	5	2	4	38	9	China in this study	31
HN2009002	2	3	4	11	3	1	5	2	4	38	9	China in this study	31
2006LeFleche#024	2	3	6	10	4	1	5	2	5	38	9	Denmark	32
2018Vergnaud#0258	2	3	6	10	4	1	5	2	5	38	9	French Polynesia	32
2017Ferreira#007	2	3	6	10	4	1	5	2	5	38	9	Mexico	32
SRR2058984	2	3	6	10	4	1	5	2	5	38	9	New_Zealand	32
SRR2058985	2	3	6	10	4	1	5	2	5	38	9	New_Zealand	32
SRR2058986	2	3	6	10	4	1	5	2	5	38	9	New_Zealand	32
SRR2058988	2	3	6	10	4	1	5	2	5	38	9	New_Zealand	32
SRR2058989	2	3	6	10	4	1	5	2	5	38	9	New_Zealand	32
SRR2058990	2	3	6	10	4	1	5	2	5	38	9	New_Zealand	32
GCA_000875695	2	3	6	10	4	1	5	2	5	38	9	USA	32
SRR1786972	2	3	6	10	4	1	5	2	5	38	9	USA	32
SRR2058971	2	3	6	10	4	1	5	2	5	38	9	USA	32
2006LeFleche#078	2	3	6	10	4	1	5	2	4	38	9	Argentina	33
2006LeFleche#029	2	3	6	10	4	1	5	2	4	38	9	Argentina	33
2006LeFleche#030	2	3	6	10	4	1	5	2	4	38	9	Argentina	33
2018Vergnaud#0699	2	3	6	10	4	1	5	2	4	38	9	Argentina	33
2018Vergnaud#0700	2	3	6	10	4	1	5	2	4	38	9	Argentina	33
2018Vergnaud#0701	2	3	6	10	4	1	5	2	4	38	9	Argentina	33
2018Vergnaud#0702	2	3	6	10	4	1	5	2	4	38	9	Argentina	33
2018Vergnaud#0704	2	3	6	10	4	1	5	2	4	38	9	Argentina	33
2018Vergnaud#0705	2	3	6	10	4	1	5	2	4	38	9	Argentina	33
2018Vergnaud#0706	2	3	6	10	4	1	5	2	4	38	9	Argentina	33
2018Vergnaud#0707	2	3	6	10	4	1	5	2	4	38	9	Argentina	33
2018Vergnaud#0860	2	3	6	10	4	1	5	2	4	38	9	Argentina	33
2018Vergnaud#0861	2	3	6	10	4	1	5	2	4	38	9	Argentina	33
2018Vergnaud#0863	2	3	6	10	4	1	5	2	4	38	9	Argentina	33
GCA_000600055	2	3	6	10	4	1	5	2	4	38	9	China	33
2013Jiang#154	2	3	6	10	4	1	5	2	4	38	9	China	33
2013Jiang#155	2	3	6	10	4	1	5	2	4	38	9	China	33
2013Jiang#156	2	3	6	10	4	1	5	2	4	38	9	China	33
2013Jiang#157	2	3	6	10	4	1	5	2	4	38	9	China	33
2013Jiang#158	2	3	6	10	4	1	5	2	4	38	9	China	33
2013Jiang#159	2	3	6	10	4	1	5	2	4	38	9	China	33
2013Jiang#160	2	3	6	10	4	1	5	2	4	38	9	China	33
2013Jiang#165	2	3	6	10	4	1	5	2	4	38	9	China	33
2013Jiang#166	2	3	6	10	4	1	5	2	4	38	9	China	33
2013Jiang#167	2	3	6	10	4	1	5	2	4	38	9	China	33
2013Jiang#169	2	3	6	10	4	1	5	2	4	38	9	China	33
2007Garcia_Yoldi#027	2	3	6	10	4	1	5	2	4	38	9	Croatia	33
2007Garcia_Yoldi#028	2	3	6	10	4	1	5	2	4	38	9	Croatia	33
2007Garcia_Yoldi#030	2	3	6	10	4	1	5	2	4	38	9	Croatia	33
2007Garcia_Yoldi#031	2	3	6	10	4	1	5	2	4	38	9	Croatia	33
2007Garcia_Yoldi#032	2	3	6	10	4	1	5	2	4	38	9	Croatia	33
2007Garcia_Yoldi#033	2	3	6	10	4	1	5	2	4	38	9	Croatia	33
2007Garcia_Yoldi#034	2	3	6	10	4	1	5	2	4	38	9	Croatia	33
2007Garcia_Yoldi#035	2	3	6	10	4	1	5	2	4	38	9	Croatia	33
2007Garcia_Yoldi#036	2	3	6	10	4	1	5	2	4	38	9	Croatia	33
2017Ferreira#002	2	3	6	10	4	1	5	2	4	38	9	Croatia	33
2017Ferreira#004	2	3	6	10	4	1	5	2	4	38	9	Croatia	33
2018Vergnaud#0259	2	3	6	10	4	1	5	2	4	38	9	Croatia	33
2018Vergnaud#0260	2	3	6	10	4	1	5	2	4	38	9	Croatia	33
2018Vergnaud#0261	2	3	6	10	4	1	5	2	4	38	9	Croatia	33
2018Vergnaud#0262	2	3	6	10	4	1	5	2	4	38	9	Croatia	33
2006LeFleche#193	2	3	6	10	4	1	5	2	4	38	9	Croatia	33
2006LeFleche#025	2	3	6	10	4	1	5	2	4	38	9	Denmark	33
2017Ferreira#001	2	3	6	10	4	1	5	2	4	38	9	France	33
2017Ferreira#003	2	3	6	10	4	1	5	2	4	38	9	France	33
2017Ferreira#006	2	3	6	10	4	1	5	2	4	38	9	France	33
2017Ferreira#008	2	3	6	10	4	1	5	2	4	38	9	French Polinesia	33
2018Vergnaud#0147	2	3	6	10	4	1	5	2	4	38	9	French Polynesia	33
2018Vergnaud#0146	2	3	6	10	4	1	5	2	4	38	9	French Polynesia	33
2017Ferreira#011	2	3	6	10	4	1	5	2	4	38	9	Netherlands	33
2006LeFleche#026	2	3	6	10	4	1	5	2	4	38	9	Poland	33
2006LeFleche#027	2	3	6	10	4	1	5	2	4	38	9	Poland	33
2006LeFleche#022	2	3	6	10	4	1	5	2	4	38	9	Portugal	33
GCA_001715425	2	3	6	10	4	1	5	2	4	38	9	USA	33
SRR2058927	2	3	6	10	4	1	5	2	4	38	9	USA	33
SRR2058983	2	3	6	10	4	1	5	2	4	38	9	USA	33
SRR2058975	2	3	6	10	4	1	5	2	4	38	9	USA	33
SRR2058928	2	3	6	10	4	1	5	2	4	38	9	USA	33
SRR2058942	2	3	6	10	4	1	5	2	4	38	9	USA	33
SRR2058943	2	3	6	10	4	1	5	2	4	38	9	USA	33
SRR2058945	2	3	6	10	4	1	5	2	4	38	9	USA	33
SRR2058970	2	3	6	10	4	1	5	2	4	38	9	USA	33
SRR2058977	2	3	6	10	4	1	5	2	4	38	9	USA	33
SRR2058982	2	3	6	10	4	1	5	2	4	38	9	USA	33
SRR2058948	2	3	6	10	4	1	5	2	4	38	9	USA	33
2006LeFleche#041	2	4	8	9	6	1	5	7	7	41	9	France	34
2006LeFleche#036	2	4	9	14	6	1	5	7	8	43	9	France	36
2018Vergnaud#0708	2	4	9	14	6	1	5	7	8	43	9	France	36
2006LeFleche#038	2	4	8	14	5	1	5	7	7	43	9	France	37
2006LeFleche#069	2	4	8	14	5	1	5	2	5	43	9	France	38
2018Vergnaud#0723	2	4	8	14	5	1	5	2	6	43	9	France	39
2018Vergnaud#0724	2	4	8	14	5	1	5	2	6	43	9	France	39
2006LeFleche#072	2	4	8	14	5	1	5	2	6	43	9	France	39
2018Vergnaud#0709	2	4	8	14	5	1	5	2	6	43	9	France	39
2006LeFleche#037	2	4	8	14	5	1	5	2	6	43	9	Poland	39
2006LeFleche#066	2	4	8	14	4	1	5	6	4	43	9	France	40
2017Ferreira#040	2	4	8	14	6	1	5	6	4	43	9	Belgium	41
2017Ferreira#041	2	4	8	14	6	1	5	6	4	43	9	Belgium	41
2018Vergnaud#0167	2	4	8	14	6	1	5	6	4	43	9	France	41
2017Ferreira#055	2	4	8	14	6	1	5	6	4	43	9	France	41
2018Vergnaud#0299	2	4	8	14	6	1	5	6	4	43	9	France	41
2006LeFleche#053	2	4	8	14	6	1	5	6	4	43	9	France	41
2006LeFleche#126	2	4	8	14	6	1	5	6	7	43	9	Germany	42
2006LeFleche#074	2	4	8	14	7	1	5	6	6	43	9	France	43
2017Ferreira#036	2	4	8	14	6	1	5	6	6	43	9	Belgium	44
2017Ferreira#037	2	4	8	14	6	1	5	6	6	43	9	Belgium	44
2017Ferreira#038	2	4	8	14	6	1	5	6	6	43	9	Belgium	44
2017Ferreira#039	2	4	8	14	6	1	5	6	6	43	9	Belgium	44
2017Ferreira#044	2	4	8	14	6	1	5	6	6	43	9	Belgium	44
2017Ferreira#045	2	4	8	14	6	1	5	6	6	43	9	Belgium	44
2017Ferreira#046	2	4	8	14	6	1	5	6	6	43	9	Belgium	44
2017Ferreira#053	2	4	8	14	6	1	5	6	6	43	9	Belgium	44
2017Ferreira#063	2	4	8	14	6	1	5	6	6	43	9	Belgium	44
2017Ferreira#064	2	4	8	14	6	1	5	6	6	43	9	Belgium	44
2017Ferreira#065	2	4	8	14	6	1	5	6	6	43	9	Belgium	44
2006LeFleche#067	2	4	8	14	6	1	5	6	6	43	9	France	44
2006LeFleche#075	2	4	8	14	6	1	5	6	6	43	9	France	44
2018Vergnaud#0164	2	4	8	14	6	1	5	6	6	43	9	France	44
2018Vergnaud#0163	2	4	8	14	6	1	5	6	6	43	9	France	44
2017Ferreira#052	2	4	8	14	6	1	5	6	6	43	9	France	44
2018Vergnaud#0170	2	4	8	14	6	1	5	6	6	43	9	France	44
2018Vergnaud#0177	2	4	8	14	6	1	5	6	6	43	9	France	44
2018Vergnaud#0301	2	4	8	14	6	1	5	6	6	43	9	France	44
2018Vergnaud#0716	2	4	8	14	6	1	5	6	6	43	9	France	44
2018Vergnaud#0717	2	4	8	14	6	1	5	6	6	43	9	France	44
2006LeFleche#068	2	4	8	14	6	1	5	6	6	43	9	France	44
2006LeFleche#071	2	4	8	14	6	1	5	6	6	43	9	France	44
2006LeFleche#050	2	4	8	14	6	1	5	6	6	43	9	France	44
2006LeFleche#052	2	4	8	14	6	1	5	6	6	43	9	France	44
2018Vergnaud#0302	2	4	8	14	6	1	5	6	6	43	9	France	44
2006LeFleche#065	2	4	8	14	6	1	5	6	6	43	9	France	44
2006LeFleche#076	2	4	8	14	6	1	5	6	6	43	9	France	44
2006LeFleche#045	2	4	8	14	6	1	5	6	6	43	9	France	44
2018Vergnaud#0715	2	4	8	14	6	1	5	6	6	43	9	France	44
2018Vergnaud#0720	2	4	8	14	6	1	5	6	6	43	9	France	44
2018Vergnaud#0721	2	4	8	14	6	1	5	6	6	43	9	France	44
2018Vergnaud#0320	2	4	8	14	6	1	5	6	6	43	9	France	44
2018Vergnaud#0718	2	4	8	14	6	1	5	6	6	43	9	France	44
2018Vergnaud#0252	2	4	8	14	6	1	5	6	6	43	9	France	44
2017Ferreira#042	2	4	8	14	6	1	5	6	6	43	9	Italy	44
2017Ferreira#043	2	4	8	14	6	1	5	6	6	43	9	Italy	44
2017Ferreira#047	2	4	8	14	6	1	5	6	6	43	9	Italy	44
2017Ferreira#048	2	4	8	14	6	1	5	6	6	43	9	Italy	44
2017Ferreira#049	2	4	8	14	6	1	5	6	6	43	9	Italy	44
2017Ferreira#050	2	4	8	14	6	1	5	6	6	43	9	Italy	44
2017Ferreira#051	2	4	8	14	6	1	5	6	6	43	9	Italy	44
2018Vergnaud#0305	2	4	8	14	6	1	5	6	6	43	9	Italy	44
2018Vergnaud#0356	2	4	8	14	6	1	5	6	6	43	9	Italy	44
2006LeFleche#163	2	4	8	14	6	1	5	6	6	43	9	Switzerland	44
2017Ferreira#035	2	4	8	14	6	1	5	6	6	43	9	Switzerland	44
2006LeFleche#051	2	4	8	14	6	1	5	7	6	43	9	France	45
2017Ferreira#066	2	4	8	14	6	1	5	7	6	43	9	France	45
2018Vergnaud#0319	2	4	8	14	6	1	5	7	6	43	9	France	45
2006LeFleche#033	2	4	8	14	6	1	5	7	6	43	9	Poland	45
2006LeFleche#155	2	4	8	9	6	1	5	2	6	43	9	Switzerland	46
2006LeFleche#040	2	4	8	14	6	1	5	2	5	43	9	France	47
2018Vergnaud#0304	2	4	8	14	6	1	5	2	5	43	9	France	47
2018Vergnaud#0161	2	4	8	14	6	1	5	2	5	43	9	France	47
2006LeFleche#044	2	4	8	14	6	1	5	2	5	43	9	France	47
2014Kreizinger#004	2	4	8	14	6	1	5	2	5	43	9	Hungary	47
2017Ferreira#068	2	4	8	14	6	1	5	2	7	43	9	France	48
2006LeFleche#035	2	4	8	14	6	1	5	2	7	43	9	France	48
2006LeFleche#039	2	4	8	14	6	1	5	2	7	43	9	France	48
2018Vergnaud#0175	2	4	8	14	6	1	5	2	7	43	9	UK	48
2006LeFleche#043	2	4	8	14	6	1	5	2	6	39	9	France	49
2018Vergnaud#0711	2	4	8	14	6	1	5	2	6	39	9	France	49
2014Kreizinger#069	2	4	8	14	6	1	5	2	6	43	9	Denmark	50
2017Ferreira#028	2	4	8	14	6	1	5	2	6	43	9	Denmark	50
2017Ferreira#030	2	4	8	14	6	1	5	2	6	43	9	Denmark	50
2018Vergnaud#0009	2	4	8	14	6	1	5	2	6	43	9	Denmark	50
GCA_000018905	2	4	8	14	6	1	5	2	6	43	9	Denmark	50
2006LeFleche#064	2	4	8	14	6	1	5	2	6	43	9	France	50
2006LeFleche#070	2	4	8	14	6	1	5	2	6	43	9	France	50
2017Ferreira#029	2	4	8	14	6	1	5	2	6	43	9	France	50
2017Ferreira#031	2	4	8	14	6	1	5	2	6	43	9	France	50
2018Vergnaud#0157	2	4	8	14	6	1	5	2	6	43	9	France	50
2018Vergnaud#0712	2	4	8	14	6	1	5	2	6	43	9	France	50
2018Vergnaud#0165	2	4	8	14	6	1	5	2	6	43	9	France	50
2018Vergnaud#0300	2	4	8	14	6	1	5	2	6	43	9	France	50
2006LeFleche#032	2	4	8	14	6	1	5	2	6	43	9	France	50
2006LeFleche#042	2	4	8	14	6	1	5	2	6	43	9	France	50
2006LeFleche#034	2	4	8	14	6	1	5	2	6	43	9	France	50
2006LeFleche#156	2	4	8	14	6	1	5	2	6	43	9	Germany	50
2006LeFleche#148	2	4	8	14	6	1	5	2	6	43	9	Germany	50
2014Kreizinger#003	2	4	8	14	6	1	5	2	6	43	9	Hungary	50
2014Kreizinger#002	2	4	8	14	6	1	5	2	6	43	9	Hungary	50
2014Kreizinger#001	2	4	8	14	6	1	5	2	6	43	9	Hungary	50
2014Kreizinger#005	2	4	8	14	6	1	5	2	6	43	9	Hungary	50
2006LeFleche#151	2	4	8	14	6	1	5	2	6	43	9	Switzerland	50
2018Vergnaud#0174	2	4	8	14	6	1	5	2	6	43	9	UK	50
2018Vergnaud#0176	2	4	8	14	6	1	5	2	6	43	9	UK	50
2006LeFleche#013	2	4	8	14	6	1	5	2	6	45	9	Denmark	51
2006LeFleche#161	2	5	8	14	5	1	5	7	7	41	9	Germany	52
2006LeFleche#164	2	5	8	14	5	1	5	7	7	41	9	Germany	52
2006LeFleche#054	2	5	8	14	5	1	5	7	5	41	9	Germany	53
2006LeFleche#168	2	5	8	14	5	1	5	7	5	41	9	Germany	53
2006LeFleche#169	2	5	8	14	5	1	5	7	5	41	9	Germany	53
2006LeFleche#047	2	5	8	14	5	1	5	7	6	41	9	France	54
2018Vergnaud#0866	2	5	8	14	5	1	5	7	6	41	9	France	54
2018Vergnaud#0867	2	5	8	14	5	1	5	7	6	41	9	France	54
2018Vergnaud#0868	2	5	8	14	5	1	5	7	6	41	9	France	54
2018Vergnaud#0869	2	5	8	14	5	1	5	7	6	41	9	France	54
2018Vergnaud#1022	2	5	8	14	5	1	5	7	6	41	9	France	54
2018Vergnaud#1023	2	5	8	14	5	1	5	7	6	41	9	France	54
2018Vergnaud#1024	2	5	8	14	5	1	5	7	6	41	9	France	54
2006LeFleche#073	2	5	8	14	5	1	5	7	6	41	9	France	54
2018Vergnaud#1253	2	5	8	14	5	1	5	7	6	41	9	France	54
2006LeFleche#049	2	5	8	14	5	1	5	7	6	41	9	France	54
2006LeFleche#048	2	5	8	14	5	1	5	7	6	41	9	France	54
2006LeFleche#159	2	5	8	14	5	1	5	7	6	41	9	Germany	54
2006LeFleche#170	2	5	8	14	5	1	5	7	6	41	9	Germany	54
2018Vergnaud#0292	2	5	8	14	5	1	5	7	6	41	9	Germany	54
2006LeFleche#149	2	5	8	14	5	1	5	7	6	41	9	Germany	54
2006LeFleche#154	2	5	8	14	5	1	5	7	6	41	9	Germany	54
2006LeFleche#160	2	5	8	9	5	1	5	7	4	43	9	Germany	55
2014Kreizinger#047	2	5	8	9	5	1	5	7	4	43	9	Hungary	55
2006LeFleche#150	2	5	8	14	5	1	5	7	5	43	9	Germany	56
2014Kreizinger#042	2	5	8	14	5	1	5	7	5	43	9	Hungary	56
2014Kreizinger#036	2	5	8	14	5	1	5	7	5	43	9	Hungary	56
2014Kreizinger#044	2	5	8	14	5	1	5	7	5	43	9	Hungary	56
2014Kreizinger#034	2	5	8	14	5	1	5	7	5	43	9	Hungary	56
2014Kreizinger#035	2	5	8	14	5	1	5	7	5	43	9	Hungary	56
2014Kreizinger#010	2	5	8	14	5	1	5	7	5	43	9	Hungary	56
2014Kreizinger#012	2	5	8	14	5	1	5	7	5	43	9	Hungary	56
2014Kreizinger#014	2	5	8	14	5	1	5	7	5	43	9	Hungary	56
2014Kreizinger#022	2	5	8	14	5	1	5	7	5	43	9	Hungary	56
2014Kreizinger#026	2	5	8	14	5	1	5	7	5	43	9	Hungary	56
2014Kreizinger#027	2	5	8	14	5	1	5	7	5	43	9	Hungary	56
2014Kreizinger#032	2	5	8	14	5	1	5	7	5	43	9	Hungary	56
2018Vergnaud#0148	2	5	8	14	5	1	5	7	4	43	9	Belgium	57
2018Vergnaud#0149	2	5	8	14	5	1	5	7	4	43	9	Belgium	57
2018Vergnaud#0150	2	5	8	14	5	1	5	7	4	43	9	Belgium	57
2018Vergnaud#0151	2	5	8	14	5	1	5	7	4	43	9	Belgium	57
2018Vergnaud#0152	2	5	8	14	5	1	5	7	4	43	9	Belgium	57
2018Vergnaud#0153	2	5	8	14	5	1	5	7	4	43	9	Belgium	57
2018Vergnaud#0154	2	5	8	14	5	1	5	7	4	43	9	Belgium	57
2018Vergnaud#0287	2	5	8	14	5	1	5	7	4	43	9	Belgium	57
2006LeFleche#077	2	5	8	14	5	1	5	7	4	43	9	Croatia	57
2007Garcia_Yoldi#026	2	5	8	14	5	1	5	7	4	43	9	Croatia	57
2018Vergnaud#0303	2	5	8	14	5	1	5	7	4	43	9	Croatia	57
2018Vergnaud#0166	2	5	8	14	5	1	5	7	4	43	9	France	57
2018Vergnaud#0168	2	5	8	14	5	1	5	7	4	43	9	Germany	57
2006LeFleche#152	2	5	8	14	5	1	5	7	4	43	9	Germany	57
2006LeFleche#153	2	5	8	14	5	1	5	7	4	43	9	Germany	57
2006LeFleche#157	2	5	8	14	5	1	5	7	4	43	9	Germany	57
2006LeFleche#158	2	5	8	14	5	1	5	7	4	43	9	Germany	57
2006LeFleche#162	2	5	8	14	5	1	5	7	4	43	9	Germany	57
2006LeFleche#165	2	5	8	14	5	1	5	7	4	43	9	Germany	57
2006LeFleche#166	2	5	8	14	5	1	5	7	4	43	9	Germany	57
2006LeFleche#167	2	5	8	14	5	1	5	7	4	43	9	Germany	57
2006LeFleche#171	2	5	8	14	5	1	5	7	4	43	9	Germany	57
2006LeFleche#172	2	5	8	14	5	1	5	7	4	43	9	Germany	57
2006LeFleche#173	2	5	8	14	5	1	5	7	4	43	9	Germany	57
2006LeFleche#174	2	5	8	14	5	1	5	7	4	43	9	Germany	57
2006LeFleche#175	2	5	8	14	5	1	5	7	4	43	9	Germany	57
2014Kreizinger#006	2	5	8	14	5	1	5	7	4	43	9	Hungary	57
2014Kreizinger#046	2	5	8	14	5	1	5	7	4	43	9	Hungary	57
2014Kreizinger#019	2	5	8	14	5	1	5	7	4	43	9	Hungary	57
2014Kreizinger#037	2	5	8	14	5	1	5	7	4	43	9	Hungary	57
2014Kreizinger#040	2	5	8	14	5	1	5	7	4	43	9	Hungary	57
2014Kreizinger#041	2	5	8	14	5	1	5	7	4	43	9	Hungary	57
2014Kreizinger#033	2	5	8	14	5	1	5	7	4	43	9	Hungary	57
2014Kreizinger#007	2	5	8	14	5	1	5	7	4	43	9	Hungary	57
2014Kreizinger#008	2	5	8	14	5	1	5	7	4	43	9	Hungary	57
2014Kreizinger#038	2	5	8	14	5	1	5	7	4	43	9	Hungary	57
2014Kreizinger#020	2	5	8	14	5	1	5	7	4	43	9	Hungary	57
2014Kreizinger#045	2	5	8	14	5	1	5	7	4	43	9	Hungary	57
2014Kreizinger#039	2	5	8	14	5	1	5	7	4	43	9	Hungary	57
2014Kreizinger#018	2	5	8	14	5	1	5	7	4	43	9	Hungary	57
2014Kreizinger#043	2	5	8	14	5	1	5	7	4	43	9	Hungary	57
2014Kreizinger#009	2	5	8	14	5	1	5	7	4	43	9	Hungary	57
2014Kreizinger#011	2	5	8	14	5	1	5	7	4	43	9	Hungary	57
2014Kreizinger#013	2	5	8	14	5	1	5	7	4	43	9	Hungary	57
2014Kreizinger#015	2	5	8	14	5	1	5	7	4	43	9	Hungary	57
2014Kreizinger#016	2	5	8	14	5	1	5	7	4	43	9	Hungary	57
2014Kreizinger#017	2	5	8	14	5	1	5	7	4	43	9	Hungary	57
2014Kreizinger#021	2	5	8	14	5	1	5	7	4	43	9	Hungary	57
2014Kreizinger#023	2	5	8	14	5	1	5	7	4	43	9	Hungary	57
2014Kreizinger#024	2	5	8	14	5	1	5	7	4	43	9	Hungary	57
2014Kreizinger#025	2	5	8	14	5	1	5	7	4	43	9	Hungary	57
2014Kreizinger#028	2	5	8	14	5	1	5	7	4	43	9	Hungary	57
2014Kreizinger#029	2	5	8	14	5	1	5	7	4	43	9	Hungary	57
2014Kreizinger#030	2	5	8	14	5	1	5	7	4	43	9	Hungary	57
2014Kreizinger#031	2	5	8	14	5	1	5	7	4	43	9	Hungary	57
2017Ferreira#124	2	5	8	9	5	1	5	5	6	38	9	Portugal	58
2017Ferreira#125	2	5	8	9	5	1	5	5	6	38	9	Portugal	58
2017Ferreira#126	2	5	8	9	5	1	5	5	6	38	9	Portugal	58
2017Ferreira#137	2	5	8	9	5	1	5	5	6	38	9	Portugal	58
2017Ferreira#139	2	5	8	9	5	1	5	5	6	38	9	Portugal	58
2017Ferreira#148	2	5	8	9	5	1	5	5	6	38	9	Portugal	58
2017Ferreira#149	2	5	8	9	5	1	5	5	6	38	9	Portugal	58
2017Ferreira#153	2	5	8	9	5	1	5	5	6	38	9	Portugal	58
2017Ferreira#168	2	5	8	9	5	1	5	5	6	38	9	Portugal	58
2017Ferreira#169	2	5	8	9	5	1	5	5	6	38	9	Portugal	58
2017Ferreira#170	2	5	8	9	5	1	5	5	6	38	9	Portugal	58
2017Ferreira#171	2	5	8	9	5	1	5	5	6	38	9	Portugal	58
2017Ferreira#138	2	5	8	9	5	1	5	5	6	38	9	Portugal	58
2017Ferreira#157	2	5	8	9	5	1	5	5	6	38	9	Portugal	58
2018Vergnaud#0296	2	5	8	9	5	1	5	5	6	38	9	Portugal	58
2018Vergnaud#0297	2	5	8	9	5	1	5	5	6	38	9	Portugal	58
2018Vergnaud#0298	2	5	8	9	5	1	5	5	6	38	9	Portugal	58
2018Vergnaud#0744	2	5	8	9	5	1	5	5	6	38	9	Portugal	58
2018Vergnaud#0745	2	5	8	9	5	1	5	5	6	38	9	Portugal	58
2017Ferreira#127	2	5	8	9	5	1	5	5	6	38	9	Portugal	58
2017Ferreira#132	2	5	8	9	5	1	5	5	6	38	9	Portugal	58
2017Ferreira#140	2	5	8	9	5	1	5	5	6	38	9	Portugal	58
2017Ferreira#141	2	5	8	9	5	1	5	5	6	38	9	Portugal	58
2017Ferreira#154	2	5	8	9	5	1	5	5	6	38	9	Portugal	58
2017Ferreira#158	2	5	8	9	5	1	5	5	6	38	9	Portugal	58
2017Ferreira#162	2	5	8	9	5	1	5	5	6	38	9	Portugal	58
2017Ferreira#166	2	5	8	9	5	1	5	5	6	38	9	Portugal	58
2017Ferreira#164	2	5	8	9	5	1	5	5	6	38	9	Portugal	58
2006LeFleche#055	2	5	8	9	5	1	5	5	6	38	9	Portugal	58
2018Vergnaud#0169	2	5	8	9	5	1	5	5	6	38	9	Portugal	58
2017Ferreira#128	2	5	8	9	5	1	5	5	6	38	9	Portugal	58
2017Ferreira#129	2	5	8	9	5	1	5	5	6	38	9	Portugal	58
2017Ferreira#130	2	5	8	9	5	1	5	5	6	38	9	Portugal	58
2017Ferreira#131	2	5	8	9	5	1	5	5	6	38	9	Portugal	58
2017Ferreira#136	2	5	8	9	5	1	5	5	6	38	9	Portugal	58
2017Ferreira#155	2	5	8	9	5	1	5	5	6	38	9	Portugal	58
2017Ferreira#156	2	5	8	9	5	1	5	5	6	38	9	Portugal	58
2017Ferreira#159	2	5	8	9	5	1	5	5	6	38	9	Portugal	58
2017Ferreira#160	2	5	8	9	5	1	5	5	6	38	9	Portugal	58
2017Ferreira#161	2	5	8	9	5	1	5	5	6	38	9	Portugal	58
2017Ferreira#165	2	5	8	9	5	1	5	5	6	38	9	Portugal	58
2017Ferreira#173	2	5	8	9	5	1	5	5	6	38	9	Portugal	58
2017Ferreira#121	2	5	8	9	5	1	5	5	6	38	9	Portugal	58
2017Ferreira#122	2	5	8	9	5	1	5	5	6	38	9	Portugal	58
2017Ferreira#123	2	5	8	9	5	1	5	5	6	38	9	Portugal	58
2017Ferreira#133	2	5	8	9	5	1	5	5	6	38	9	Portugal	58
2017Ferreira#134	2	5	8	9	5	1	5	5	6	38	9	Portugal	58
2017Ferreira#142	2	5	8	9	5	1	5	5	6	38	9	Portugal	58
2017Ferreira#143	2	5	8	9	5	1	5	5	6	38	9	Portugal	58
2017Ferreira#144	2	5	8	9	5	1	5	5	6	38	9	Portugal	58
2017Ferreira#145	2	5	8	9	5	1	5	5	6	38	9	Portugal	58
2017Ferreira#146	2	5	8	9	5	1	5	5	6	38	9	Portugal	58
2017Ferreira#147	2	5	8	9	5	1	5	5	6	38	9	Portugal	58
2017Ferreira#150	2	5	8	9	5	1	5	5	6	38	9	Portugal	58
2017Ferreira#151	2	5	8	9	5	1	5	5	6	38	9	Portugal	58
2017Ferreira#152	2	5	8	9	5	1	5	5	6	38	9	Portugal	58
2017Ferreira#077	2	5	8	9	5	1	5	5	6	38	9	Spain	58
2006LeFleche#059	2	5	8	9	5	1	5	5	6	38	9	Spain	58
2006LeFleche#060	2	5	8	9	5	1	5	5	6	38	9	Spain	58
2006LeFleche#063	2	5	8	9	5	1	5	5	6	38	9	Spain	58
2007Garcia_Yoldi#016	2	5	8	9	5	1	5	5	6	38	9	Spain	58
2007Garcia_Yoldi#017	2	5	8	9	5	1	5	5	6	38	9	Spain	58
2007Garcia_Yoldi#025	2	5	8	9	5	1	5	5	6	38	9	Spain	58
2017Ferreira#174	2	5	8	9	5	1	5	5	6	38	9	Spain	58
2007Garcia_Yoldi#021	2	5	8	9	5	1	5	5	6	38	9	Spain	58
2006LeFleche#058	2	5	8	9	5	1	5	5	6		9	Spain	58
2006LeFleche#061	2	5	8	9	5	1	5	5	6	38	9	Spain	58
2007Garcia_Yoldi#014	2	5	8	9	5	1	5	5	6	38	9	Spain	58
2007Garcia_Yoldi#015	2	5	8	9	5	1	5	5	6	38	9	Spain	58
2007Garcia_Yoldi#018	2	5	8	9	5	1	5	5	6	38	9	Spain	58
2018Vergnaud#1025	2	5	8	9	5	1	5	5	6	38	9	Spain	58
2018Vergnaud#0295	2	5	8	9	5	1	5	5	6	38	9	Spain	58
2018Vergnaud#1254	2	5	8	9	5	1	5	5	6	38	9	Spain	58
2007Garcia_Yoldi#020	2	5	8	9	5	1	5	5	6	38	9	Spain	58
2007Garcia_Yoldi#022	2	5	8	9	5	1	5	5	6	38	9	Spain	58
2007Garcia_Yoldi#023	2	5	8	9	5	1	5	5	6	38	9	Spain	58
2017Ferreira#167	2	5	8	9	5	1	5	5	6	38	9	Spain	58
2017Ferreira#172	2	5	8	9	5	1	5	5	6	38	9	Spain	58
2017Ferreira#116	2	5	8	9	5	1	5	4	6	38	9	Portugal	59
2017Ferreira#117	2	5	8	9	5	1	5	4	6	38	9	Portugal	59
2018Vergnaud#0294	2	5	8	9	5	1	5	4	6	38	9	Portugal	59
2017Ferreira#118	2	5	8	9	5	1	5	4	6	38	9	Portugal	59
2006LeFleche#056	2	5	8	9	5	1	5	4	6	38	9	Spain	59
2017Ferreira#119	2	5	8	9	5	1	5	4	6	38	9	Spain	59
2007Garcia_Yoldi#011	2	5	8	9	5	1	5	4	6	38	9	Spain	59
2007Garcia_Yoldi#012	2	5	8	9	5	1	5	4	6	38	9	Spain	59
2006LeFleche#057	2	5	8	9	5	1	5	4	6	38	9	Spain	59
2007Garcia_Yoldi#013	2	5	8	9	5	1	5	4	6	38	9	Spain	59
2017Ferreira#114	2	5	8	9	5	1	5	4	6	38	9	Spain	59
2017Ferreira#120	2	5	8	9	5	1	5	4	6	38	9	Spain	59
2007Garcia_Yoldi#037	2	5	8	9	5	1	5	4	6	38	9	Spain	59
2007Garcia_Yoldi#039	2	5	8	9	5	1	5	4	6	38	9	Spain	59
2007Garcia_Yoldi#040	2	5	8	9	5	1	5	4	6	38	9	Spain	59
2007Garcia_Yoldi#041	2	5	8	9	5	1	5	4	6	38	9	Spain	59
2017Ferreira#110	2	5	8	9	5	1	5	5	5	38	9	Portugal	60
2017Ferreira#111	2	5	8	9	5	1	5	5	5	38	9	Portugal	60
2017Ferreira#084	2	5	8	9	5	1	5	5	5	38	9	Portugal	60
2017Ferreira#104	2	5	8	9	5	1	5	5	5	38	9	Portugal	60
2017Ferreira#115	2	5	8	9	5	1	5	5	5	38	9	Portugal	60
2017Ferreira#099	2	5	8	9	5	1	5	5	5	38	9	Portugal	60
2017Ferreira#100	2	5	8	9	5	1	5	5	5	38	9	Portugal	60
2017Ferreira#101	2	5	8	9	5	1	5	5	5	38	9	Portugal	60
2017Ferreira#102	2	5	8	9	5	1	5	5	5	38	9	Portugal	60
2017Ferreira#080	2	5	8	9	5	1	5	5	5	38	9	Portugal	60
2017Ferreira#081	2	5	8	9	5	1	5	5	5	38	9	Portugal	60
2017Ferreira#082	2	5	8	9	5	1	5	5	5	38	9	Portugal	60
2017Ferreira#083	2	5	8	9	5	1	5	5	5	38	9	Portugal	60
2017Ferreira#094	2	5	8	9	5	1	5	5	5	38	9	Portugal	60
2017Ferreira#095	2	5	8	9	5	1	5	5	5	38	9	Portugal	60
2017Ferreira#096	2	5	8	9	5	1	5	5	5	38	9	Portugal	60
2017Ferreira#097	2	5	8	9	5	1	5	5	5	38	9	Portugal	60
2017Ferreira#103	2	5	8	9	5	1	5	5	5	38	9	Portugal	60
2017Ferreira#135	2	5	8	9	5	1	5	5	5	38	9	Portugal	60
2017Ferreira#079	2	5	8	9	5	1	5	5	5	38	9	Spain	60
2017Ferreira#090	2	5	8	9	5	1	5	5	5	38	9	Spain	60
2017Ferreira#089	2	5	8	9	5	1	5	5	5	38	9	Spain	60
2007Garcia_Yoldi#024	2	5	8	9	5	1	5	5	5	38	9	Spain	60
2007Garcia_Yoldi#010	2	5	8	9	5	1	5	5	5	38	9	Spain	60
2017Ferreira#085	2	5	8	9	5	1	5	5	5	38	9	Spain	60
2017Ferreira#088	2	5	8	9	5	1	5	5	5	38	9	Spain	60
2017Ferreira#092	2	5	8	9	5	1	5	5	5	38	9	Spain	60
2017Ferreira#093	2	5	8	9	5	1	5	5	5	38	9	Spain	60
2018Vergnaud#0158	2	5	8	9	5	1	5	5	5	38	9	Spain	60
2018Vergnaud#0159	2	5	8	9	5	1	5	5	5	38	9	Spain	60
2018Vergnaud#0288	2	5	8	9	5	1	5	5	5	38	9	Spain	60
2018Vergnaud#0289	2	5	8	9	5	1	5	5	5	38	9	Spain	60
2018Vergnaud#0713	2	5	8	9	5	1	5	5	5	38	9	Spain	60
2018Vergnaud#0714	2	5	8	9	5	1	5	5	5	38	9	Spain	60
2018Vergnaud#0864	2	5	8	9	5	1	5	5	5	38	9	Spain	60
2018Vergnaud#0865	2	5	8	9	5	1	5	5	5	38	9	Spain	60
2018Vergnaud#1218	2	5	8	9	5	1	5	5	5	38	9	Spain	60
2007Garcia_Yoldi#038	2	5	8	9	5	1	5	5	5	38	9	Spain	60
2007Garcia_Yoldi#042	2	5	8	9	5	1	5	5	5	38	9	Spain	60
2017Ferreira#086	2	5	8	9	5	1	5	5	5	38	9	Spain	60
2017Ferreira#087	2	5	8	9	5	1	5	5	5	38	9	Spain	60
2017Ferreira#091	2	5	8	9	5	1	5	5	5	38	9	Spain	60
2006LeFleche#062	2	5	8	9	5	1	5	5	5	38	9	Spain	60
2007Garcia_Yoldi#019	2	5	8	9	5	1	5	5	5	38	9	Spain	60
2018Vergnaud#0870	2	5	8	9	5	1	5	5	5	38	9	Spain	60
2018Vergnaud#0871	2	5	8	9	5	1	5	5	5	38	9	Spain	60
2018Vergnaud#1026	2	5	8	9	5	1	5	5	5	38	9	Spain	60
2017Ferreira#069	2	5	8	9	5	1	5	4	5	38	9	Portugal	61
2017Ferreira#070	2	5	8	9	5	1	5	4	5	38	9	Portugal	61
2017Ferreira#071	2	5	8	9	5	1	5	4	5	38	9	Portugal	61
2017Ferreira#072	2	5	8	9	5	1	5	4	5	38	9	Portugal	61
2017Ferreira#073	2	5	8	9	5	1	5	4	5	38	9	Portugal	61
2017Ferreira#108	2	5	8	9	5	1	5	4	5	38	9	Portugal	61
2017Ferreira#109	2	5	8	9	5	1	5	4	5	38	9	Portugal	61
2017Ferreira#112	2	5	8	9	5	1	5	4	5	38	9	Portugal	61
2017Ferreira#113	2	5	8	9	5	1	5	4	5	38	9	Portugal	61
2007Garcia_Yoldi#009	2	5	8	9	5	1	5	4	5	38	9	Spain	61
2017Ferreira#076	2	5	8	9	5	1	5	4	5	38	9	Spain	61
2017Ferreira#078	2	5	8	9	5	1	5	4	5	38	9	Spain	61
2014Kreizinger#054	2	5	8	14	5	1	5	8	4	43	9	Hungary	213
2014Kreizinger#067	2	5	8	14	5	1	5	6	4	43	9	Hungary	214
2014Kreizinger#068	2	5	8	14	5	1	5	6	4	43	9	Hungary	214
2014Kreizinger#053	2	5	8	14	4	1	5	7	5	43	9	Hungary	215
2014Kreizinger#055	2	5	8	14	5	1	5	8	5	43	9	Hungary	216
2014Kreizinger#066	2	5	8	14	5	1	5	8	7	43	9	Hungary	217
2014Kreizinger#058	2	5	8	14	5	1	5	8	6	43	9	Hungary	218
2014Kreizinger#059	2	5	8	14	5	1	5	8	6	43	9	Hungary	218
2014Kreizinger#060	2	5	8	14	5	1	5	8	6	43	9	Hungary	218
2014Kreizinger#061	2	5	8	14	5	1	5	8	6	43	9	Hungary	218
2014Kreizinger#064	2	5	8	14	5	1	5	8	6	43	9	Hungary	218
2014Kreizinger#065	2	5	8	14	5	1	5	8	6	43	9	Hungary	218
2014Kreizinger#062	2	5	8	14	5	1	5	8	6	43	9	Hungary	218
2014Kreizinger#063	2	5	8	14	5	1	5	8	6	43	9	Hungary	218
2014Kreizinger#056	2	5	8	14	5	1	5	8	6	43	9	Hungary	218
2014Kreizinger#057	2	5	8	14	5	1	5	8	6	43	9	Hungary	218
2014Kreizinger#052	2	5	7	14	5	1	5	8	6	43	9	Hungary	219
2014Kreizinger#050	2	5	7	14	5	1	5	8	5	43	9	Hungary	220
2014Kreizinger#051	2	5	7	14	5	1	5	8	5	43	9	Hungary	220
2014Kreizinger#049	2	5	7	14	5	1	5	8	5	43	9	Hungary	220
2014Kreizinger#048	2	5	7	9	5	1	5	8	5	43	9	Hungary	221
2017Ferreira#175	2	5	8	9	5	1	5	5	7	38	9	Portugal	233
2017Ferreira#176	2	5	8	9	5	1	5	5	7	38	9	Portugal	233
2017Ferreira#177	2	5	8	9	5	1	5	5	7	38	9	Portugal	233
2017Ferreira#178	2	5	8	9	5	1	5	5	7	38	9	Portugal	233
2017Ferreira#179	2	5	8	9	5	1	5	5	7	38	9	Portugal	233
2017Ferreira#163	2	5	8	9	5	1	5	5	7	38	9	Portugal	233
2017Ferreira#180	2	5	8	9	5	1	5	5	7	38	9	Portugal	233
2018Vergnaud#0293	2	5	8	9	5	1	5	4	7	38	9	Portugal	234
2017Ferreira#027	2	5	8	14	6	1	5	7	6	43	9	Germany	236
2017Ferreira#026	2	5	8	14	6	1	5	7	4	43	9	Croatia	237
2017Ferreira#022	2	5	8	14	6	1	5	7	4	43	9	Germany	237
2017Ferreira#023	2	5	8	14	6	1	5	7	4	43	9	Germany	237
2017Ferreira#024	2	5	8	14	6	1	5	7	4	43	9	Germany	237
2017Ferreira#025	2	5	8	14	6	1	5	7	4	43	9	Germany	237
2018Vergnaud#0172	2	5	8	14	5	1	5	7	4	45	9	UK	238
2017Ferreira#067	2	4	9	14	6	1	5	7	6	43	9	France	239
2018Vergnaud#0160	2	4	9	14	6	1	5	7	5	43	9	France	240
2018Vergnaud#0710	2	4	7	14	5	1	5	2	6	43	9	France	241
2018Vergnaud#0722	2	4	8	14	5	1	5	2	7	43	9	France	242
2018Vergnaud#0726	2	4	8	14	5	1	5	2	7	43	9	France	242
2018Vergnaud#0306	2	4	8	14	5	1	5	2	7	43	9	Italy	242
2018Vergnaud#0719	2	4	8	9	6	1	5	6	5	43	9	France	243
2017Ferreira#054	2	5	8	14	6	1	5	6	6	43	9	France	244
2017Ferreira#032	2	5	8	14	6	1	5	6	6	43	9	Spain	244
2017Ferreira#033	2	5	8	14	6	1	5	6	6	43	9	Spain	244
2017Ferreira#034	2	5	8	14	6	1	5	6	6	43	9	Spain	244
2017Ferreira#056	2	4	8	14	6	1	5	6	5	43	9	Belgium	246
2017Ferreira#057	2	4	8	14	6	1	5	6	5	43	9	Belgium	246
2017Ferreira#061	2	4	8	14	6	1	5	6	5	43	9	Belgium	246
2017Ferreira#062	2	4	8	14	6	1	5	6	5	43	9	Belgium	246
2018Vergnaud#0291	2	4	8	14	6	1	5	6	5	43	9	Belgium	246
2018Vergnaud#0171	2	4	8	14	6	1	5	6	8	43	9	France	247
2018Vergnaud#0162	2	4	8	14	6	1	5	2	2	43	9	France	248
2017Ferreira#021	2	3	8	14	6	1	5	7	4	38	9	France	253
2017Ferreira#020	2	3	8	14	6	1	5	2	4	38	9	France	254
2017Ferreira#012	2	4	6	10	4	1	5	2	6	38	9	France	255
2017Ferreira#009	2	3	6	10	4	1	5	2	6	43	9	France	256
2018Vergnaud#0703	2	3	6	10	4	1	5	2	3	38	9	Argentina	258
2018Vergnaud#0862	2	3	6	10	4	1	5	2	3	38	9	Argentina	258
2017Ferreira#017	2	3	9	10	3	1	5	2	5	36	9	Poland	260
2017Ferreira#018	2	3	9	10	3	1	5	2	5	36	9	Poland	260
2017Ferreira#019	2	3	9	10	3	1	5	2	5	36	9	Poland	260
SRR011163	1	2	7	14	1	2	5	5	7	43	9	Former USSR	349
SRR857223	2	4	2	12	3	2	3	3	9	36	7	USA	352
SRR2058987	2	3	6	10	4	1	5	2	6	38	9	New_Zealand	353
GCA_000236255	2	3	6	9	4	1	5	2	4	38	9	USA	354
SRR2058973	2	3	6	9	4	1	5	2	4	38	9	USA	354
SRR2058958	2	3	6	9	4	1	5	2	4	38	9	USA	354
SRR2058960	2	3	6	9	4	1	5	2	4	38	9	USA	354
SRR2058963	2	3	6	9	4	1	5	2	4	38	9	USA	354
SRR2058964	2	3	6	9	4	1	5	2	4	38	9	USA	354
SRR2058965	2	3	6	9	4	1	5	2	4	38	9	USA	354
HN2016122	2	3	4	11	3	1	5	2	4	38	8	China in this study	HN11-4
HN2009001	2	3	4	12	3	1	5	2	4	38	9	China in this study	HN11-5
HN2010001	2	3	4	12	3	1	5	2	4	38	9	China in this study	HN11-5
HN2018130	1	3	4	13	3	1	5	2	4	38	9	China in this study	HN11-6
HN2019001	1	3	4	13	3	1	5	2	4	38	9	China in this study	HN11-6
