# Supplementary material for: Molecular Characteristics of Brucella Isolates Collected From Humans in Hainan Province, China
Source: Front Microbiol. 2020 Mar 27;11:452. doi: 10.3389/fmicb.2020.00452 (PMC7120952; doi:10.3389/fmicb.2020.00452)
Supplement: Supplementary file 3 [file Table_3.xlsx]

## Sheet: Table S3
Table S3 A total of 367 strains were used to assess the genetic relationships between Brucella strains from this study and other geographical locations throughout China
Key	bruce06	bruce08	bruce11	bruce12	bruce42	bruce43	bruce45	bruce55	bruce18	bruce19	bruce21	bruce04	bruce07	bruce09	bruce16	bruce30	Species	Location
GX040	1	5	3	13	3	1	3	2	4	41	8	5	5	3	9	6	B. meitensis bv. 3	Guangxi
GX008	1	5	3	13	2	2	3	2	4	41	8	4	4	3	3	5	B. meitensis bv. 3	Guangxi
GX011	1	5	3	13	2	2	3	2	4	41	8	4	4	3	4	5	B. meitensis bv. 3	Guangxi
GX003	1	5	3	13	2	2	3	2	4	41	8	5	4	3	4	5	B. meitensis bv. 3	Guangxi
GX004	1	5	3	13	2	2	3	2	4	41	8	5	4	3	4	5	B. meitensis bv. 3	Guangxi
GX006	1	5	3	13	2	2	3	2	4	41	8	5	4	3	8	5	B. meitensis bv. 3	Guangxi
GX009	1	5	3	13	2	2	3	2	4	41	8	6	4	3	4	4	B. meitensis bv. 3	Guangxi
GX015	1	5	3	13	2	2	3	2	4	41	8	6	4	3	4	4	B. meitensis bv. 3	Guangxi
GX012	1	5	3	13	2	2	3	2	4	41	8	4	4	3	6	12	B. meitensis bv. 3	Guangxi
GX002	1	5	3	13	2	2	3	2	4	41	8	8	4	3	7	6	B. meitensis bv. 3	Guangxi
GX013	1	5	3	13	2	2	3	2	4	41	8	8	4	3	7	6	B. meitensis bv. 3	Guangxi
GX014	1	5	3	13	2	2	3	2	4	41	8	8	4	3	7	6	B. meitensis bv. 3	Guangxi
GX005	1	5	3	13	2	2	3	2	4	41	8	7	4	3	6	6	B. meitensis bv. 3	Guangxi
GX010	1	5	3	13	3	2	3	2	4	41	8	7	4	6	5	5	B. meitensis bv. 3	Guangxi
GX007	1	5	3	13	2	2	3	2	4	36	8	4	4	5	6	7	B. meitensis bv. 3	Guangxi
GX001	1	5	3	13	2	1	3	2	4	41	8	5	4	7	5	3	B. meitensis bv. 3	Guangxi
2017Liu#059	1	5	3	13	2	2	3	2	4	41	8	3	4	3	6	6	B. melitensis	Hebei
2017Liu#110	1	5	3	13	2	2	3	2	4	41	8	4	4	3	5	4	B. melitensis	Hebei
2017Liu#111	1	5	3	13	2	2	3	2	4	41	8	4	4	3	5	4	B. melitensis	Hebei
2017Liu#009	1	5	3	13	2	3	3	2	4	41	8	4	4	3	3	5	B. melitensis	Inner Mongolia
2017Liu#024	1	5	3	13	2	3	3	2	4	41	8	5	4	3	3	5	B. melitensis	Inner Mongolia
2017Liu#027	1	5	3	13	2	2	3	2	4	41	8	9	4	3	7	6	B. melitensis	Inner Mongolia
2017Liu#028	1	5	3	13	2	2	3	2	4	41	8	9	4	3	7	6	B. melitensis	Inner Mongolia
2017Liu#030	1	5	3	13	2	2	3	2	4	41	8	6	4	3	7	7	B. melitensis	Inner Mongolia
2017Liu#041	1	5	3	13	2	2	3	2	4	41	8	9	4	3	8	4	B. melitensis	Inner Mongolia
2017Liu#048	1	5	3	13	2	2	3	2	4	41	8	6	5	3	5	6	B. melitensis	Inner Mongolia
2017Liu#049	1	5	3	13	2	2	3	2	4	41	8	6	4	3	5	6	B. melitensis	Inner Mongolia
2017Liu#052	1	5	3	13	2	2	3	2	4	41	8	5	4	3	3	5	B. melitensis	Inner Mongolia
2017Liu#053	1	5	3	13	2	3	3	2	4	41	8	6	4	3	3	5	B. melitensis	Inner Mongolia
2017Liu#054	1	5	3	13	2	2	3	2	4	41	8	3	4	3	6	6	B. melitensis	Inner Mongolia
2017Liu#079	1	5	3	13	2	2	3	2	4	41	8	3	4	3	6	6	B. melitensis	Inner Mongolia
2017Liu#091	1	5	3	13	2	2	3	2	4	41	8	3	4	3	6	6	B. melitensis	Inner Mongolia
2017Liu#096	1	5	3	13	2	2	3	2	4	41	8	8	4	3	5	4	B. melitensis	Inner Mongolia
2017Liu#101	1	5	3	13	2	2	3	2	4	41	8	6	4	3	5	6	B. melitensis	Inner Mongolia
2017Liu#103	1	5	3	13	2	2	3	2	4	41	8	5	4	3	7	4	B. melitensis	Inner Mongolia
2017Liu#112	1	5	3	13	2	2	3	2	4	41	8	8	4	3	5	4	B. melitensis	Inner Mongolia
2017Liu#113	1	5	3	13	2	2	3	2	4	41	8	3	4	3	6	6	B. melitensis	Inner Mongolia
2017Liu#010	1	5	3	13	2	2	3	2	4	41	8	6	4	3	11	5	B. melitensis	Inner Mongolia
2017Liu#046	1	5	3	13	2	3	3	2	4	41	8	5	4	3	5	4	B. melitensis	Inner Mongolia
2017Liu#058	1	5	3	13	2	1	3	2	4	41	8	3	4	3	4	5	B. melitensis	Inner Mongolia
2017Liu#094	1	5	3	13	2	2	3	2	4	41	8	7	4	5	4	6	B. melitensis	Inner Mongolia
2017Liu#100	1	5	3	13	2	2	3	2	4	41	8	4	4	3	8	4	B. melitensis	Inner Mongolia
2017Liu#115	1	5	3	13	2	2	3	2	4	41	8	6	4	3	5	6	B. melitensis	Inner Mongolia
2017Liu#002	1	5	3	13	2	2	3	2	4	41	8	6	4	3	9	5	B. melitensis	Inner Mongolia
2017Liu#011	1	5	3	13	2	2	3	2	4	41	8	4	4	3	6	4	B. melitensis	Inner Mongolia
2017Liu#020	1	5	3	13	2	2	3	2	4	41	8	7	4	3	6	5	B. melitensis	Inner Mongolia
2017Liu#072	1	5	3	13	2	2	3	2	4	41	8	6	4	3	6	5	B. melitensis	Inner Mongolia
2017Liu#070	1	5	3	13	2	2	3	2	4	41	8	8	4	3	6	4	B. melitensis	Inner Mongolia
2017Liu#076	1	5	3	13	2	2	3	2	4	41	8	8	4	3	6	4	B. melitensis	Inner Mongolia
2017Liu#078	1	5	3	13	2	2	3	2	4	41	8	10	4	3	5	6	B. melitensis	Inner Mongolia
2017Liu#084	1	5	3	13	2	2	3	2	4	41	8	8	4	3	6	4	B. melitensis	Inner Mongolia
2017Liu#008	1	5	3	13	2	2	3	2	4	41	8	5	4	3	10	5	B. melitensis	Inner Mongolia
2017Liu#015	1	5	3	13	2	2	3	2	4	41	8	6	4	3	5	11	B. melitensis	Inner Mongolia
2017Liu#023	1	5	3	13	2	2	3	2	4	41	8	6	4	3	5	4	B. melitensis	Inner Mongolia
2017Liu#025	1	5	3	13	2	2	3	2	4	41	8	5	4	3	15	4	B. melitensis	Inner Mongolia
2017Liu#026	1	5	3	13	2	2	3	2	4	41	8	5	4	3	15	4	B. melitensis	Inner Mongolia
2017Liu#029	1	5	3	13	2	2	3	2	4	41	8	10	4	3	5	4	B. melitensis	Inner Mongolia
2017Liu#031	1	5	3	13	2	2	3	2	4	41	8	5	4	3	6	4	B. melitensis	Inner Mongolia
2017Liu#033	1	5	3	13	2	2	3	2	4	41	8	5	4	3	5	4	B. melitensis	Inner Mongolia
2017Liu#034	1	5	3	13	2	2	3	2	4	41	8	6	4	3	5	4	B. melitensis	Inner Mongolia
2017Liu#035	1	5	3	13	2	2	3	2	4	41	8	5	4	3	13	4	B. melitensis	Inner Mongolia
2017Liu#036	1	5	3	13	2	2	3	2	4	41	8	4	4	3	4	4	B. melitensis	Inner Mongolia
2017Liu#047	1	5	3	13	2	2	3	2	4	41	8	6	4	3	7	6	B. melitensis	Inner Mongolia
2017Liu#050	1	5	3	13	2	2	3	2	4	41	8	8	4	3	5	4	B. melitensis	Inner Mongolia
2017Liu#051	1	5	3	13	2	2	3	2	4	41	8	10	4	3	5	4	B. melitensis	Inner Mongolia
2017Liu#056	1	5	3	13	2	2	3	2	4	41	8	3	4	3	6	6	B. melitensis	Inner Mongolia
2017Liu#057	1	5	3	13	2	2	3	2	4	41	8	5	4	3	6	6	B. melitensis	Inner Mongolia
2017Liu#081	1	5	3	13	2	2	3	2	4	41	8	7	4	3	6	11	B. melitensis	Inner Mongolia
2017Liu#085	1	5	3	13	2	2	3	2	4	41	8	5	4	3	7	4	B. melitensis	Inner Mongolia
2017Liu#092	1	5	3	13	2	2	3	2	4	41	8	6	4	3	5	4	B. melitensis	Inner Mongolia
2017Liu#093	1	5	3	13	2	2	3	2	4	41	8	6	4	3	5	4	B. melitensis	Inner Mongolia
2017Liu#102	1	5	3	13	2	2	3	2	4	41	8	6	4	3	5	4	B. melitensis	Inner Mongolia
2017Liu#105	1	5	3	13	2	2	3	2	4	41	8	6	4	3	5	4	B. melitensis	Inner Mongolia
2017Liu#003	1	5	3	13	2	2	3	2	4	41	9	8	4	3	6	5	B. melitensis	Inner Mongolia
2017Liu#006	1	5	3	13	2	2	3	2	4	41	8	6	4	3	4	5	B. melitensis	Inner Mongolia
2017Liu#016	1	5	3	13	2	2	3	2	4	41	8	7	4	3	6	5	B. melitensis	Inner Mongolia
2017Liu#021	1	5	3	13	2	2	3	2	4	41	8	5	4	3	5	4	B. melitensis	Inner Mongolia
2017Liu#032	1	5	3	13	2	2	3	2	4	41	8	9	4	3	5	4	B. melitensis	Inner Mongolia
2017Liu#037	1	5	3	13	2	3	3	2	4	41	8	7	4	3	3	4	B. melitensis	Inner Mongolia
2017Liu#039	1	5	3	13	2	2	3	2	4	41	8	7	4	3	5	4	B. melitensis	Inner Mongolia
2017Liu#040	1	5	3	13	2	2	3	2	4	41	8	5	4	3	6	7	B. melitensis	Inner Mongolia
2017Liu#042	1	5	3	13	2	2	3	2	4	41	8	4	4	3	11	4	B. melitensis	Inner Mongolia
2017Liu#067	1	5	3	13	2	2	3	2	4	41	8	7	4	3	7	4	B. melitensis	Inner Mongolia
2017Liu#073	1	5	3	13	2	2	3	2	4	41	8	7	4	3	6	4	B. melitensis	Inner Mongolia
2017Liu#077	1	5	3	13	2	2	3	2	4	41	8	7	4	3	6	4	B. melitensis	Inner Mongolia
2017Liu#083	1	5	3	13	2	2	3	2	4	41	8	8	4	3	7	4	B. melitensis	Inner Mongolia
2017Liu#087	1	5	3	13	2	1	3	2	4	41	8	5	4	3	6	6	B. melitensis	Inner Mongolia
2017Liu#089	1	5	3	13	2	2	3	2	4	46	8	6	4	3	5	5	B. melitensis	Inner Mongolia
2017Liu#099	1	5	3	13	2	2	3	2	4	41	8	6	4	3	5	4	B. melitensis	Inner Mongolia
2017Liu#106	1	5	3	13	2	2	3	2	4	41	8	7	4	3	6	4	B. melitensis	Inner Mongolia
2017Liu#108	1	5	3	13	2	1	3	2	4	41	8	3	4	3	4	5	B. melitensis	Inner Mongolia
2017Liu#114	1	5	3	13	2	2	3	2	4	41	8	7	4	3	6	4	B. melitensis	Inner Mongolia
2017Liu#116	1	5	3	13	2	2	3	2	4	41	8	5	4	3	5	6	B. melitensis	Inner Mongolia
2017Liu#001	1	5	3	13	2	2	3	2	4	36	8	4	5	7	9	5	B. melitensis	Inner Mongolia
2017Liu#007	1	5	3	13	2	3	3	2	4	41	8	6	4	3	3	5	B. melitensis	Inner Mongolia
2017Liu#012	1	5	3	13	2	1	3	2	4	41	8	9	4	3	6	6	B. melitensis	Inner Mongolia
2017Liu#013	1	5	3	13	2	2	3	2	4	41	8	6	4	3	6	4	B. melitensis	Inner Mongolia
2017Liu#017	1	5	3	13	2	2	3	2	4	41	8	3	5	3	6	5	B. melitensis	Inner Mongolia
2017Liu#018	1	5	3	13	2	2	3	2	4	41	8	7	1	3	6	5	B. melitensis	Inner Mongolia
2017Liu#063	1	5	3	13	2	2	3	2	4	41	8	7	4	3	5	4	B. melitensis	Inner Mongolia
2017Liu#082	1	5	3	13	2	2	3	2	4	41	8	4	4	3	11	5	B. melitensis	Inner Mongolia
2017Liu#086	1	5	3	13	2	2	3	2	4	41	8	5	4	3	7	7	B. melitensis	Inner Mongolia
2017Liu#098	1	5	3	13	2	2	3	2	4	41	8	5	4	3	7	6	B. melitensis	Inner Mongolia
2017Liu#045	1	5	3	13	2	2	3	2	4	41	8	4	4	3	6	7	B. melitensis	Inner Mongolia
2017Liu#004	1	5	3	13	2	3	3	2	4	41	9	7	4	3	3	5	B. melitensis	Inner Mongolia
2017Liu#005	1	5	3	13	2	2	3	2	4	41	8	6	4	3	5	5	B. melitensis	Inner Mongolia
2017Liu#022	1	5	3	13	2	2	3	2	4	41	8	8	4	3	6	5	B. melitensis	Inner Mongolia
2017Liu#043	1	5	3	13	2	1	3	2	4	41	8	3	4	3	4	5	B. melitensis	Inner Mongolia
2017Liu#062	1	5	3	13	2	2	3	2	4	46	8	6	4	3	5	5	B. melitensis	Inner Mongolia
2017Liu#014	1	5	3	13	2	1	3	2	4	46	8	8	4	3	5	5	B. melitensis	Inner Mongolia
2017Liu#038	1	5	3	13	2	2	3	2	4	41	8	9	4	3	5	4	B. melitensis	Inner Mongolia
2017Liu#055	1	5	3	13	2	2	3	2	4	41	8	7	4	3	5	4	B. melitensis	Inner Mongolia
2017Liu#074	1	5	3	13	2	2	3	2	4	41	8	7	4	3	7	7	B. melitensis	Inner Mongolia
2017Liu#090	1	5	3	13	2	2	3	2	4	41	8	6	4	3	5	4	B. melitensis	Inner Mongolia
2017Liu#095	1	5	3	13	2	2	3	2	4	41	8	4	4	3	8	4	B. melitensis	Inner Mongolia
2017Liu#104	1	5	3	13	2	2	3	2	4	41	8	7	4	3	3	5	B. melitensis	Inner Mongolia
2017Liu#060	1	5	3	13	2	2	3	2	4	41	8	8	4	3	6	4	B. melitensis	Inner Mongolia
2017Liu#061	1	5	3	13	2	2	3	2	4	46	8	6	4	3	5	5	B. melitensis	Inner Mongolia
2017Liu#064	1	5	3	13	2	2	3	2	4	41	8	8	4	3	6	4	B. melitensis	Inner Mongolia
2017Liu#065	1	5	3	13	2	2	3	2	4	41	8	5	4	3	3	5	B. melitensis	Inner Mongolia
2017Liu#068	1	5	3	13	2	2	3	2	4	46	8	6	4	3	5	5	B. melitensis	Inner Mongolia
2017Liu#071	1	5	3	13	2	2	3	2	4	41	8	5	4	3	7	5	B. melitensis	Inner Mongolia
2017Liu#080	1	5	3	13	2	2	3	2	4	41	8	5	4	3	8	7	B. melitensis	Inner Mongolia
2017Liu#088	1	5	3	13	2	2	3	2	4	41	8	5	4	3	6	7	B. melitensis	Inner Mongolia
2017Liu#107	1	5	3	13	2	2	3	2	4	41	8	4	4	3	8	4	B. melitensis	Inner Mongolia
2017Liu#019	1	5	3	13	2	2	3	2	4	41	8	8	1	3	10	6	B. melitensis	Inner Mongolia
2017Liu#066	1	5	3	13	2	2	3	2	4	46	8	6	4	3	5	5	B. melitensis	Inner Mongolia
2017Liu#069	1	5	3	13	2	3	3	2	4	41	8	5	4	3	5	4	B. melitensis	Inner Mongolia
2017Liu#097	1	5	3	13	2	2	3	2	4	41	8	5	4	3	3	5	B. melitensis	Inner Mongolia
2017Liu#109	1	5	3	13	2	2	3	2	4	41	8	6	4	3	6	8	B. melitensis	Inner Mongolia
HN2013001	3	4	2	13	4	2	3	3	5	36	6	2	5	7	3	6	B. melitensis bv.1	Hainan(BM)
HN2013002	3	4	2	13	4	2	3	3	5	36	6	2	5	7	3	6	B. melitensis bv.1	Hainan(BM)
HN2012001	1	5	3	13	2	3	3	2	4	41	8	6	4	3	6	5	B. melitensis bv.1	Hainan(BM)
HN2012002	1	5	3	13	2	3	3	2	4	41	8	9	4	9	5	5	B. melitensis bv.1	Hainan(BM)
HN2013003	3	4	2	13	2	2	3	2	5	41	8	2	5	7	3	6	B. melitensis bv.1	Hainan(BM)
HN1972001	1	5	3	13	2	2	3	2	4	41	8	5	8	3	5	5	B. melitensis bv.2	Hainan(BM)
HN2017115	1	5	3	13	2	2	3	2	4	41	8	4	5	3	8	3	B. melitensis bv.3	Hainan(BM)
HN2017120	1	5	3	13	2	2	3	2	4	41	8	5	4	3	4	4	B. melitensis bv.3	Hainan(BM)
HN2017123	1	5	3	13	3	1	3	2	4	41	8	5	4	8	9	4	B. melitensis bv.3	Hainan(BM)
HN2017124	1	5	3	13	3	1	3	2	4	41	8	5	4	8	7	7	B. melitensis bv.3	Hainan(BM)
HN2017125	1	5	3	13	3	1	3	2	4	41	8	5	4	7	9	5	B. melitensis bv.3	Hainan(BM)
HN2017126	1	5	3	13	3	1	3	2	4	41	8	5	4	9	9	5	B. melitensis bv.3	Hainan(BM)
HN2017127	1	5	3	13	3	1	3	2	4	41	8	5	4	9	4	7	B. melitensis bv.3	Hainan(BM)
HN2017128	1	5	3	13	2	3	3	2	4	41	8	4	5	3	4	4	B. melitensis bv.3	Hainan(BM)
HN2017131	1	5	3	13	3	1	3	2	4	41	8	3	5	8	4	3	B. melitensis bv.3	Hainan(BM)
HN2017132	1	5	3	13	3	1	3	2	4	41	8	3	5	7	5	3	B. melitensis bv.3	Hainan(BM)
HN2017133	1	5	3	13	3	1	3	2	4	41	8	7	5	7	5	3	B. melitensis bv.3	Hainan(BM)
HN2012003	1	5	3	13	2	3	3	2	4	41	8	9	4	9	5	5	B. melitensis bv.3	Hainan(BM)
HN2013004	1	5	3	13	2	2	3	2	4	41	8	7	4	3	4	3	B. melitensis bv.3	Hainan(BM)
HN2013005	1	5	3	13	2	1	3	2	4	41	8	5	4	3	9	6	B. melitensis bv.3	Hainan(BM)
HN2013006	1	5	3	14	2	2	3	2	4	36	8	4	6	3	5	4	B. melitensis bv.3	Hainan(BM)
HN1963001	1	5	3	13	2	2	3	2	4	41	8	5	6	3	8	5	B. melitensis bv.3	Hainan(BM)
HN1982001	1	5	3	13	2	2	3	2	4	41	8	5	4	3	8	6	B. melitensis bv.3	Hainan(BM)
HN2017114	1	5	3	13	2	2	3	2	4	41	9	4	6	3	5	5	B. melitensis bv.3	Hainan(BM)
HN2017119	1	5	3	13	2	2	3	2	4	46	8	5	4	3	7	3	B. melitensis bv.3	Hainan(BM)
HN2017129	1	5	3	13	3	1	3	2	4	41	8	4	4	7	7	6	B. melitensis bv.3	Hainan(BM)
HN2009003	2	3	4	11	2	2	3	2	4	41	8	6	9	13	6	5	B. melitensis bv.3	Hainan(BM)
HN2014001	2	2	4	10	2	2	3	2	4	41	8	6	4	10	9	5	B. melitensis bv.3	Hainan(BM)
HN2019002	1	5	3	13	2	2	3	2	4	41	8	5	4	3	4	5	B. melitensis bv.3	Hainan(BM)
2011Jiang#074	1	5	3	13	2	2	3	2	4	41	8	6	4	3	7	5	B. melitensis bv1	Guangdong
2011Jiang#105	1	5	3	13	2	2	3	2	4	41	8	6	4	3	7	5	B. melitensis bv1	Heilongjiang
2013Jiang#059	1	5	3	13	2	2	3	2	4	41	8	6	4	3	7	5	B. melitensis bv1	Heilongjiang
2011Jiang#088	1	5	3	13	2	2	3	2	4	41	8	5	4	3	7	7	B. melitensis bv1	Inner Mongolia
2011Jiang#089	1	5	3	13	2	2	3	2	4	41	8	5	4	3	8	6	B. melitensis bv1	Inner Mongolia
2011Jiang#090	1	5	3	13	2	2	3	2	4	41	8	5	4	1	7	7	B. melitensis bv1	Inner Mongolia
2011Jiang#091	1	5	3	13	2	2	3	2	4	41	8	5	4	3	7	7	B. melitensis bv1	Inner Mongolia
2011Jiang#092	1	5	3	13	2	2	3	2	4	41	8	5	4	3	7	3	B. melitensis bv1	Inner Mongolia
2011Jiang#093	1	5	3	13	2	2	3	2	4	41	8	5	4	3	8	3	B. melitensis bv1	Inner Mongolia
2011Jiang#094	1	5	3	13	2	2	3	2	4	41	8	5	4	3	7	3	B. melitensis bv1	Inner Mongolia
2011Jiang#095	1	5	3	13	2	2	3	2	4	41	8	5	4	3	5	5	B. melitensis bv1	Inner Mongolia
2011Jiang#096	1	5	3	13	2	2	3	2	4	41	8	5	4	1	7	6	B. melitensis bv1	Inner Mongolia
2011Jiang#097	1	5	3	13	2	2	3	2	4	41	8	5	4	3	9	9	B. melitensis bv1	Inner Mongolia
2011Jiang#100	1	5	3	13	2	2	3	2	4	41	8	6	4	3	5	5	B. melitensis bv1	Inner Mongolia
2011Jiang#101	1	5	3	13	2	2	3	2	4	41	8	4	4	3	9	5	B. melitensis bv1	Inner Mongolia
2011Jiang#102	1	5	3	13	2	2	3	2	4	45	8	5	4	3	5	5	B. melitensis bv1	Inner Mongolia
2011Jiang#103	1	5	3	13	2	2	3	2	4	45	8	5	4	3	5	5	B. melitensis bv1	Inner Mongolia
2011Jiang#104	1	5	3	13	2	2	3	2	4	41	8	5	4	3	3	7	B. melitensis bv1	Inner Mongolia
2013Jiang#036	1	5	3	13	2	2	3	2	4	41	8	6	4	3	7	6	B. melitensis bv1	Inner Mongolia
2013Jiang#037	1	5	3	13	2	2	3	2	4	41	8	5	4	3	7	7	B. melitensis bv1	Inner Mongolia
2013Jiang#038	1	5	3	13	2	2	3	2	4	41	8	6	4	3	10	7	B. melitensis bv1	Inner Mongolia
2013Jiang#039	1	5	3	13	2	2	3	2	4	41	8	5	4	3	7	7	B. melitensis bv1	Inner Mongolia
2013Jiang#040	1	5	3	13	2	2	3	2	4	41	8	5	4	3	7	7	B. melitensis bv1	Inner Mongolia
2013Jiang#041	1	5	3	13	2	3	3	2	4	41	8	5	4	3	3	5	B. melitensis bv1	Inner Mongolia
2013Jiang#042	1	5	3	13	2	2	3	2	4	41	8	5	4	3	8	5	B. melitensis bv1	Inner Mongolia
2013Jiang#043	1	5	3	13	2	2	3	2	4	43	8	4	6	7	6	3	B. melitensis bv1	Inner Mongolia
2013Jiang#044	1	5	3	13	2	2	3	2	4	45	8	5	4	3	9	5	B. melitensis bv1	Inner Mongolia
2013Jiang#045	1	5	3	13	2	2	3	2	4	41	8	4	4	3	3	5	B. melitensis bv1	Inner Mongolia
2013Jiang#046	1	5	3	13	2	2	3	2	4	41	8	4	4	3	9	5	B. melitensis bv1	Inner Mongolia
2013Jiang#047	1	5	3	13	2	2	3	2	4	41	8	5	4	3	7	6	B. melitensis bv1	Inner Mongolia
2013Jiang#048	1	5	3	13	2	2	3	2	4	41	8	6	4	3	2	6	B. melitensis bv1	Inner Mongolia
2013Jiang#049	1	5	3	13	2	2	3	2	4	45	8	5	4	3	5	5	B. melitensis bv1	Inner Mongolia
2013Jiang#050	1	5	3	13	2	2	3	2	4	41	8	4	4	3	9	5	B. melitensis bv1	Inner Mongolia
2013Jiang#051	1	5	3	13	2	2	3	2	4	41	8	4	4	3	9	5	B. melitensis bv1	Inner Mongolia
2013Jiang#052	1	5	3	13	2	2	3	2	4	41	8	4	4	3	9	5	B. melitensis bv1	Inner Mongolia
2013Jiang#053	1	5	3	13	2	2	3	2	6	43	8	3	6	3	3	5	B. melitensis bv1	Inner Mongolia
2013Jiang#054	1	5	3	13	2	2	3	2	4	41	8	5	4	3	7	6	B. melitensis bv1	Inner Mongolia
2013Jiang#055	1	5	3	13	2	2	3	2	4	41	8	6	4	3	5	5	B. melitensis bv1	Inner Mongolia
2013Jiang#056	1	5	3	13	2	2	3	2	4	41	8	5	4	3	7	6	B. melitensis bv1	Inner Mongolia
2013Jiang#057	1	5	3	13	2	2	3	2	4	45	8	5	4	3	5	5	B. melitensis bv1	Inner Mongolia
2013Jiang#058	1	5	3	13	2	2	3	2	4	41	8	4	4	3	5	5	B. melitensis bv1	Inner Mongolia
2013Jiang#026	1	4	3	13	2	2	3	2	6	43	8	4	5	7	3	3	B. melitensis bv1	Inner Mongolia
2013Jiang#028	3	4	2	13	4	2	3	3	4	40	8	4	4	1	7	8	B. melitensis bv1	Qinghai
2013Jiang#029	3	4	2	13	4	2	3	3	4	40	8	4	4	3	6	10	B. melitensis bv1	Qinghai
2011Jiang#063	1	5	3	13	2	2	3	2	4	46	8	5	4	3	5	5	B. melitensis bv1	Shandong
2011Jiang#064	1	5	3	13	2	2	3	2	4	46	8	5	4	3	5	5	B. melitensis bv1	Shandong
2011Jiang#065	1	5	3	13	2	3	3	2	4	49	8	5	4	3	6	5	B. melitensis bv1	Shanghai
2013Jiang#025	1	5	3	13	2	2	3	2	4	41	8	5	4	3	6	5	B. melitensis bv1	Xinjiang
2013Jiang#064	1	5	3	13	2	2	3	2	4	41	8	5	4	3	5	5	B. melitensis bv1	Xinjiang
2013Jiang#065	1	5	3	13	2	2	3	2	4	41	8	4	4	3	5	4	B. melitensis bv1	Xinjiang
2013Jiang#068	1	5	3	13	2	3	3	2	4	41	8	6	4	3	6	5	B. melitensis bv1	Xinjiang
2013Jiang#033	1	5	3	13	2	2	3	2	4	41	8	5	8	3	5	4	B. melitensis bv2	Henan
2011Jiang#066	1	5	3	13	2	2	3	2	4	41	8	7	4	3	6	7	B. melitensis bv2	Inner Mongolia
2011Jiang#068	1	5	3	13	2	2	3	2	4	41	8	7	4	3	6	7	B. melitensis bv2	Inner Mongolia
2013Jiang#030	1	5	3	13	2	2	3	2	4	41	8	7	4	3	6	7	B. melitensis bv2	Inner Mongolia
2013Jiang#032	1	5	3	13	2	2	3	2	4	41	8	4	4	3	5	5	B. melitensis bv2	Inner Mongolia
2013Jiang#034	1	5	3	13	2	2	3	2	4	41	8	7	4	3	6	7	B. melitensis bv2	Inner Mongolia
2011Jiang#070	1	5	3	13	2	2	3	2	4	41	8	5	4	3	4	4	B. melitensis bv2	Inner Mongolia
2011Jiang#069	1	5	3	13	2	2	3	2	4	41	8	5	4	3	9	5	B. melitensis bv2	Qinghai
2011Jiang#071	1	5	3	13	2	2	3	2	4	41	8	7	4	3	6	7	B. melitensis bv2	Shandong
2013Jiang#031	1	5	3	13	2	2	3	2	4	41	8	7	4	3	6	7	B. melitensis bv2	Shanghai
2013Jiang#035	1	5	3	13	2	2	3	2	4	41	8	4	4	6	6	4	B. melitensis bv2	Xinjiang
2011Jiang#055	1	5	3	13	3	1	3	2	4	41	8	4	4	9	4	6	B. melitensis bv3	Fujian
2011Jiang#056	1	5	3	13	2	2	3	2	4	41	8	4	4	3	4	6	B. melitensis bv3	Fujian
2011Jiang#057	1	5	3	13	2	2	3	2	4	41	8	4	4	7	4	4	B. melitensis bv3	Fujian
2011Jiang#010	1	5	3	13	2	2	3	2	4	41	8	5	4	3	5	4	B. melitensis bv3	Guangdong
2011Jiang#011	1	5	3	13	2	2	3	2	4	41	8	5	4	3	7	7	B. melitensis bv3	Guangdong
2011Jiang#012	1	5	3	13	2	2	3	2	4	41	8	5	4	3	5	4	B. melitensis bv3	Guangdong
2011Jiang#013	1	5	3	13	2	2	3	2	4	41	8	5	4	3	4	5	B. melitensis bv3	Guangdong
2011Jiang#014	1	5	3	13	2	2	3	2	4	41	8	5	4	3	4	6	B. melitensis bv3	Guangdong
2011Jiang#015	1	5	3	13	2	1	3	2	4	41	8	5	4	3	7	4	B. melitensis bv3	Guangdong
2011Jiang#016	1	5	3	13	2	2	3	2	4	41	8	5	4	3	6	7	B. melitensis bv3	Guangdong
2011Jiang#017	1	5	3	13	2	2	3	2	4	41	8	5	4	3	4	5	B. melitensis bv3	Guangdong
2011Jiang#018	1	5	3	13	2	1	3	2	4	41	8	5	4	3	7	5	B. melitensis bv3	Guangdong
2011Jiang#019	1	5	3	13	2	2	3	2	4	41	8	5	4	3	8	6	B. melitensis bv3	Guangdong
2011Jiang#020	1	5	3	13	2	2	3	2	4	41	8	5	5	3	6	6	B. melitensis bv3	Guangdong
2011Jiang#021	1	5	3	13	2	2	3	2	4	41	8	5	4	3	7	5	B. melitensis bv3	Guangdong
2011Jiang#022	1	5	3	13	2	2	3	2	4	41	8	5	4	3	8	7	B. melitensis bv3	Guangdong
2011Jiang#023	1	5	3	13	2	2	3	2	4	41	8	5	4	3	7	5	B. melitensis bv3	Guangdong
2011Jiang#024	1	5	3	13	2	2	3	2	4	41	8	5	4	3	8	6	B. melitensis bv3	Guangdong
2011Jiang#025	1	5	3	13	2	2	3	2	4	41	8	5	4	3	6	6	B. melitensis bv3	Guangdong
2011Jiang#026	1	5	3	13	2	2	3	2	4	41	8	5	4	3	7	5	B. melitensis bv3	Guangdong
2011Jiang#027	1	5	3	13	2	2	3	2	4	41	8	5	4	3	8	5	B. melitensis bv3	Guangdong
2011Jiang#037	1	5	3	13	2	2	3	2	4	41	8	5	4	3	7	5	B. melitensis bv3	Guangdong
2011Jiang#038	1	5	3	13	2	2	3	2	4	41	8	5	4	3	7	6	B. melitensis bv3	Guangdong
2011Jiang#039	1	5	3	13	3	2	3	2	4	41	8	5	4	3	8	5	B. melitensis bv3	Guangdong
2011Jiang#040	1	5	3	13	2	2	3	2	4	41	8	5	4	3	8	6	B. melitensis bv3	Guangdong
2011Jiang#041	1	5	3	13	2	2	3	2	4	41	8	5	4	3	7	5	B. melitensis bv3	Guangdong
2011Jiang#050	1	5	3	13	2	2	3	2	4	41	8	5	4	3	5	8	B. melitensis bv3	Guangdong
2011Jiang#073	1	5	3	13	2	2	3	2	4	41	8	6	4	3	8	5	B. melitensis bv3	Guangdong
2011Jiang#075	1	5	3	13	2	2	3	2	4	46	8	5	4	3	5	5	B. melitensis bv3	Guangdong
2011Jiang#076	1	5	3	13	2	2	3	2	4	49	8	6	3	3	4	5	B. melitensis bv3	Guangdong
2011Jiang#077	1	5	3	13	2	3	3	2	4	41	8	5	4	3	5	4	B. melitensis bv3	Guangdong
2011Jiang#078	1	5	3	13	2	3	3	2	4	41	8	6	5	3	5	4	B. melitensis bv3	Guangdong
2011Jiang#079	1	5	3	13	2	2	3	2	4	41	8	7	4	3	9	5	B. melitensis bv3	Guangdong
2011Jiang#080	1	5	3	13	2	2	3	2	4	41	8	7	4	3	9	5	B. melitensis bv3	Guangdong
2011Jiang#081	1	5	3	13	2	2	3	2	4	41	8	7	4	3	9	5	B. melitensis bv3	Guangdong
2011Jiang#082	1	5	3	13	2	2	3	2	4	41	8	7	4	3	9	5	B. melitensis bv3	Guangdong
2011Jiang#083	1	5	3	13	2	2	3	2	4	41	8	5	4	3	7	6	B. melitensis bv3	Guangdong
2011Jiang#084	1	5	3	13	2	2	3	2	4	41	8	3	4	3	4	4	B. melitensis bv3	Guangdong
2011Jiang#085	1	5	3	13	2	2	3	2	4	41	8	8	4	3	8	5	B. melitensis bv3	Guangdong
2011Jiang#086	1	5	3	13	2	2	3	2	4	41	8	7	4	3	10	6	B. melitensis bv3	Guangdong
2011Jiang#087	1	5	3	13	2	2	3	2	4	41	8	5	4	3	9	6	B. melitensis bv3	Guangdong
2011Jiang#009	1	5	3	13	2	2	3	2	4	41	8	5	4	3	6	4	B. melitensis bv3	Hebei
2013Jiang#001	1	5	3	13	2	2	3	2	4	41	8	5	4	3	7	6	B. melitensis bv3	Hebei
2013Jiang#002	1	5	3	13	2	2	3	2	4	41	8	5	4	3	7	6	B. melitensis bv3	Hebei
2011Jiang#035	1	5	3	13	3	2	3	2	4	41	8	5	6	3	8	7	B. melitensis bv3	Henan
2011Jiang#036	1	5	3	13	2	2	3	2	4	41	8	5	4	3	8	5	B. melitensis bv3	Henan
2013Jiang#024	1	5	3	13	2	2	3	2	4	41	8	8	4	3	7	7	B. melitensis bv3	Henan
2011Jiang#028	1	5	3	13	2	2	3	2	4	41	8	5	4	3	8	5	B. melitensis bv3	Inner Mongolia
2011Jiang#029	1	5	3	13	2	2	3	2	4	41	8	5	4	3	7	6	B. melitensis bv3	Inner Mongolia
2011Jiang#030	1	5	3	13	2	3	3	2	4	41	8	5	4	3	6	5	B. melitensis bv3	Inner Mongolia
2011Jiang#031	1	5	3	13	2	2	3	2	4	41	8	5	4	3	7	6	B. melitensis bv3	Inner Mongolia
2011Jiang#032	1	5	3	13	2	2	3	2	4	41	8	5	5	3	9	6	B. melitensis bv3	Inner Mongolia
2011Jiang#033	1	5	3	13	2	3	3	2	4	41	8	5	4	3	7	5	B. melitensis bv3	Inner Mongolia
2011Jiang#062	1	5	3	13	2	2	3	2	4	41	8	9	4	3	5	4	B. melitensis bv3	Inner Mongolia
2011Jiang#098	1	5	3	13	2	2	3	2	4	41	8	5	4	3	7	6	B. melitensis bv3	Inner Mongolia
2011Jiang#099	1	5	3	13	2	3	3	2	4	41	8	5	4	3	3	6	B. melitensis bv3	Inner Mongolia
2013Jiang#006	1	5	3	13	2	2	3	2	4	41	8	5	4	3	6	5	B. melitensis bv3	Inner Mongolia
2013Jiang#007	1	5	3	13	2	2	3	2	4	46	8	5	4	3	5	5	B. melitensis bv3	Inner Mongolia
2013Jiang#008	1	5	3	13	2	2	3	2	4	46	8	5	4	3	5	5	B. melitensis bv3	Inner Mongolia
2013Jiang#009	1	5	3	13	2	2	3	2	4	46	8	5	4	3	6	5	B. melitensis bv3	Inner Mongolia
2013Jiang#010	1	5	3	13	2	2	3	2	4	41	8	5	4	3	7	6	B. melitensis bv3	Inner Mongolia
2013Jiang#011	1	5	3	13	2	2	3	2	4	41	8	8	4	8	8	6	B. melitensis bv3	Inner Mongolia
2013Jiang#012	1	5	3	13	2	3	3	2	4	41	8	6	4	8	3	5	B. melitensis bv3	Inner Mongolia
2013Jiang#018	1	5	3	13	2	2	3	2	4	41	8	5	4	3	6	5	B. melitensis bv3	Inner Mongolia
2011Jiang#072	1	5	3	13	2	2	3	2	4	41	8	4	4	3	8	5	B. melitensis bv3	Inner Mongolia
2011Jiang#060	1	5	3	13	2	2	3	2	4	41	8	5	4	3	5	6	B. melitensis bv3	Liaoning
2011Jiang#061	1	5	3	13	2	2	3	2	4	41	8	5	4	3	5	5	B. melitensis bv3	Liaoning
2013Jiang#003	1	5	3	13	2	2	3	2	4	41	8	4	4	3	6	5	B. melitensis bv3	Qinghai
2013Jiang#004	1	5	3	13	2	2	3	2	4	41	8	4	4	3	6	7	B. melitensis bv3	Qinghai
2013Jiang#020	1	5	3	13	2	2	3	2	4	41	8	4	4	3	5	6	B. melitensis bv3	Qinghai
2011Jiang#001	1	5	3	13	2	2	3	2	4	41	8	5	4	3	8	5	B. melitensis bv3	Shaanxi
2011Jiang#002	1	5	3	13	2	2	3	2	4	41	8	5	4	3	5	4	B. melitensis bv3	Shaanxi
2011Jiang#003	1	5	3	13	2	2	3	2	4	41	8	5	5	3	7	7	B. melitensis bv3	Shaanxi
2011Jiang#004	1	5	3	13	2	2	3	2	4	41	8	5	4	3	8	6	B. melitensis bv3	Shaanxi
2013Jiang#014	1	5	3	13	2	1	3	2	4	41	8	3	4	3	7	5	B. melitensis bv3	Shandong
2013Jiang#015	1	5	3	13	2	1	3	2	4	41	8	3	4	3	7	5	B. melitensis bv3	Shandong
2013Jiang#016	1	5	3	13	2	2	3	2	4	41	8	5	4	3	6	5	B. melitensis bv3	Shandong
2013Jiang#022	1	5	3	13	2	2	3	2	4	41	8	7	4	3	6	7	B. melitensis bv3	Shandong
2013Jiang#023	1	5	3	13	2	2	3	2	4	41	8	5	4	3	6	5	B. melitensis bv3	Shandong
2011Jiang#006	1	5	3	13	2	2	3	2	4	41	8	5	4	3	5	4	B. melitensis bv3	Shanxi
2011Jiang#007	1	5	3	13	3	2	3	2	4	41	8	5	4	3	4	7	B. melitensis bv3	Shanxi
2011Jiang#008	1	5	3	13	2	3	3	2	4	41	8	5	4	3	5	4	B. melitensis bv3	Shanxi
2011Jiang#042	1	5	3	13	3	2	3	2	4	41	8	5	4	3	7	7	B. melitensis bv3	Shanxi
2011Jiang#043	1	5	3	13	2	2	3	2	4	41	8	5	4	3	10	6	B. melitensis bv3	Shanxi
2011Jiang#044	1	5	3	13	2	2	3	2	4	41	8	5	4	3	9	5	B. melitensis bv3	Shanxi
2011Jiang#045	1	5	3	13	2	3	3	2	4	41	8	5	5	3	8	6	B. melitensis bv3	Shanxi
2011Jiang#046	1	5	3	13	2	2	3	2	4	41	8	5	4	3	7	6	B. melitensis bv3	Shanxi
2011Jiang#047	1	5	3	12	2	2	3	2	4	41	8	5	4	3	6	7	B. melitensis bv3	Shanxi
2011Jiang#048	1	5	3	12	2	2	3	2	4	41	8	5	4	3	9	8	B. melitensis bv3	Shanxi
2011Jiang#049	1	5	3	12	2	2	3	2	4	41	8	5	4	3	7	6	B. melitensis bv3	Shanxi
2013Jiang#005	1	5	3	13	2	2	3	2	4	41	8	5	4	3	6	5	B. melitensis bv3	Shanxi
2013Jiang#019	1	5	3	13	2	2	3	2	4	41	8	6	4	3	6	3	B. melitensis bv3	Shanxi
2013Jiang#021	1	5	3	13	2	2	3	2	4	41	8	4	4	3	4	5	B. melitensis bv3	Shanxi
2013Jiang#017	1	5	3	13	2	2	3	2	4	41	8	5	4	3	6	5	B. melitensis bv3	Sichuan
2013Jiang#013	1	5	3	13	2	2	3	2	4	41	8	4	4	8	4	5	B. melitensis bv3	Xinjiang
2013Jiang#060	1	5	3	13	2	3	3	2	4	41	8	4	4	3	6	5	B. melitensis bv3	Xinjiang
2013Jiang#061	1	5	3	13	2	2	3	2	4	41	8	6	4	3	6	5	B. melitensis bv3	Xinjiang
2013Jiang#062	1	5	3	13	2	2	3	2	4	41	8	4	4	3	6	8	B. melitensis bv3	Xinjiang
2013Jiang#063	1	5	3	13	2	2	3	2	4	41	8	4	4	3	6	8	B. melitensis bv3	Xinjiang
2013Jiang#066	1	5	3	13	2	2	3	2	4	41	8	5	4	3	3	4	B. melitensis bv3	Xinjiang
2013Jiang#067	1	5	3	13	2	2	3	2	4	41	8	5	4	3	3	4	B. melitensis bv3	Xinjiang
2013Jiang#069	1	5	3	13	2	2	3	2	4	41	8	4	4	3	8	8	B. melitensis bv3	Xinjiang
2013Jiang#070	1	5	3	13	2	2	3	2	4	41	8	4	4	3	5	8	B. melitensis bv3	Xinjiang
2013Jiang#071	1	5	3	13	2	2	3	2	4	41	8	4	4	3	6	8	B. melitensis bv3	Xinjiang
2013Jiang#072	1	5	3	13	2	2	3	2	4	41	8	4	4	3	6	7	B. melitensis bv3	Xinjiang
2013Jiang#073	1	5	3	13	2	2	3	2	4	41	8	4	4	3	5	8	B. melitensis bv3	Xinjiang
2013Jiang#074	1	5	3	13	2	2	3	2	4	41	8	8	4	3	3	6	B. melitensis bv3	Xinjiang
2011Jiang#058	1	5	3	13	3	1	3	2	4	41	8	4	4	6	8	3	B. melitensis bv3	Yunnan
2011Jiang#059	1	5	3	13	3	1	3	2	4	41	8	4	4	8	5	3	B. melitensis bv3	Yunnan
2011Jiang#052	1	5	3	13	2	2	3	2	4	41	8	7	4	3	6	5	B. melitensis bv3	Zhejiang
2011Jiang#053	1	5	3	13	2	2	3	2	4	41	8	4	4	3	6	6	B. melitensis bv3	Zhejiang
2011Jiang#054	1	5	3	13	2	2	3	2	4	41	8	4	4	9	4	5	B. melitensis bv3	Zhejiang
2013Jiang#075	1	5	3	13	2	2	3	2	4	41	8	6	4	3	4	4	B. melitensis bv3	Zhejiang
2013Jiang#076	1	5	3	13	2	2	3	2	4	41	8	6	4	3	4	4	B. melitensis bv3	Zhejiang
2013Jiang#077	1	5	3	13	2	2	3	2	4	41	8	6	4	3	4	4	B. melitensis bv3	Zhejiang
2013Jiang#078	1	5	3	13	2	2	3	2	4	41	8	6	4	3	4	4	B. melitensis bv3	Zhejiang
2013Jiang#079	1	5	3	13	2	2	3	2	4	41	8	6	4	3	4	4	B. melitensis bv3	Zhejiang
2013Jiang#080	1	5	3	13	2	2	3	2	4	41	8	6	4	3	4	4	B. melitensis bv3	Zhejiang
2013Jiang#081	1	5	3	13	2	2	3	2	4	41	8	6	4	3	5	5	B. melitensis bv3	Zhejiang
2013Jiang#082	1	5	3	13	2	2	3	2	4	41	8	5	4	3	9	6	B. melitensis bv3	Zhejiang
BS0002	2	3	6	10	4	1	5	2	4	38	9	5	5	10	6	3	B. suis bv.1	Anhui
BS0003	2	3	6	10	3	1	5	2	4	40	9	5	5	10	6	3	B. suis bv.1	Anhui
BS0004	2	3	6	9	2	2	3	2	5	40	8	6	5	5	6	5	B. suis bv.1	Beijing
BS0005	2	3	6	8	2	2	3	2	5	40	8	6	4	7	6	7	B. suis bv.1	Beijing
BS0006	2	3	6	9	2	2	3	2	5	40	8	6	4	7	6	7	B. suis bv.1	Beijing
BS0007	1	5	4	13	2	2	3	2	4	42	9	7	4	3	6	7	B. suis bv.1	Gansu
BS0008	2	3	6	10	2	2	3	2	7	40	8	7	6	8	6	5	B. suis bv.1	Gansu
BS0009	2	3	6	10	4	1	5	2	4	38	9	5	5	7	6	3	B. suis bv.1	Guangdong
BS0010	2	3	6	10	4	1	5	2	4	38	9	5	5	7	6	3	B. suis bv.1	Guangdong
BS0011	2	3	4	11	3	1	5	2	4	38	9	6	6	9	6	7	B. suis bv.1	Guangdong
BS0012	2	3	6	10	3	2	3	2	4	40	8	5	5	8	6	6	B. suis bv.1	Henan
BS0013	2	3	6	10	4	1	5	2	4	38	9	5	5	8	6	3	B. suis bv.1	Henan
BS0001	4	5	3	12	2	2	3	1	6	44	8	4	7	7	3	3	B. suis bv.1	Inner Mongolia
BS0014	2	3	6	10	4	1	5	2	4	38	9	6	6	6	6	3	B. suis bv.1	Inner Mongolia
BS0015	2	3	6	10	4	1	5	2	4	38	9	6	6	6	5	3	B. suis bv.1	Inner Mongolia
BS0016	2	3	6	10	2	2	3	2	4	40	8	5	5	8	6	6	B. suis bv.1	Inner Mongolia
BS0017	2	3	6	10	2	3	3	2	4	46	7	5	5	8	6	9	B. suis bv.1	Inner Mongolia
BS0018	2	3	6	10	4	1	5	2	4	38	9	5	5	8	6	3	B. suis bv.1	Inner Mongolia
BS0019	2	3	6	10	4	1	5	2	4	38	8	6	6	5	5	3	B. suis bv.1	Jilin
BS0020	2	3	6	10	2	2	3	2	4	40	8	6	6	5	5	9	B. suis bv.1	Jilin
BS0021	2	3	6	10	4	1	5	2	4	38	9	5	5	8	6	3	B. suis bv.1	Jilin
BS0022	2	3	6	10	4	1	5	2	4	38	9	5	5	8	6	3	B. suis bv.1	Ningxia
BS0023	2	3	6	10	4	1	5	2	4	38	9	5	5	9	6	3	B. suis bv.1	Ningxia
BS0024	2	3	6	10	4	1	5	2	4	38	9	5	5	9	6	3	B. suis bv.1	Ningxia
BS0025	2	3	6	10	3	1	5	2	4	38	9	5	5	9	6	6	B. suis bv.1	Ningxia
BS0026	2	3	6	10	2	2	3	2	4	40	8	5	5	9	6	5	B. suis bv.1	Ningxia
BS0027	2	3	6	10	3	1	5	2	4	40	9	5	5	8	6	3	B. suis bv.1	Ningxia
BS0028	2	3	6	10	3	1	5	2	4	38	9	5	5	9	6	6	B. suis bv.1	Ningxia
BS0029	2	3	6	10	4	1	5	2	4	38	9	6	6	5	5	3	B. suis bv.1	Shandong
BS0030	2	3	6	10	4	1	5	2	4	38	9	6	6	5	5	3	B. suis bv.1	Shandong
BS0031	2	4	4	11	3	2	5	2	4	38	9	6	5	8	7	5	B. suis bv.1	Sichuan
BS0032	2	3	6	10	4	1	5	2	4	38	9	5	5	8	6	3	B. suis bv.1	Xizang
BS0033	2	3	6	10	2	2	3	3	4	44	8	5	5	8	6	5	B. suis bv.1	Xizang
BS0034	2	4	8	14	2	2	3	2	6	40	8	9	9	8	2	7	B. suis bv.2	Beijing
BS0035	2	4	8	14	2	2	3	2	7	40	8	9	9	18	2	4	B. suis bv.2	Gansu
BS0036	2	4	6	11	5	2	5	2	4	38	9	5	5	8	6	3	B. suis bv.2	Xizang
BS0045	2	3	4	11	3	1	5	2	4	38	9	6	6	5	5	3	B. suis bv.3	Beijing
BS0046	2	3	4	11	3	1	5	2	4	40	9	6	6	5	5	3	B. suis bv.3	Beijing
BS0047	2	3	4	12	3	1	5	2	4	38	6	4	9	13	8	3	B. suis bv.3	Guangdong
BS0048	2	2	4	11	2	2	3	2	4	40	8	6	5	11	4	5	B. suis bv.3	Guangdong
BS0049	2	2	4	11	2	2	3	2	4	40	8	6	9	11	6	5	B. suis bv.3	Guangdong
BS0050	2	3	4	11	3	1	5	2	4	38	9	4	6	7	10	7	B. suis bv.3	Guangdong
BS0051	2	3	4	11	3	1	5	2	4	44	9	5	5	10	10	5	B. suis bv.3	Guangdong
BS0052	2	3	4	11	2	2	3	2	4	40	8	5	5	10	10	5	B. suis bv.3	Guangdong
BS0037	2	3	4	11	3	1	5	2	4	38	9	5	6	9	9	5	B. suis bv.3	Guangxi
BS0038	2	3	4	11	3	1	5	2	4	38	9	7	6	5	7	4	B. suis bv.3	Guangxi
BS0039	2	3	4	11	3	1	5	2	6	42	9	6	5	7	6	3	B. suis bv.3	Guangxi
BS0040	2	3	4	11	3	1	5	2	4	38	9	6	5	9	8	6	B. suis bv.3	Guangxi
BS0041	2	3	4	11	3	1	5	2	4	38	9	6	5	11	8	6	B. suis bv.3	Guangxi
BS0042	2	2	4	11	3	1	5	2	4	38	9	6	7	17	7	5	B. suis bv.3	Guangxi
BS0043	2	2	4	11	3	1	5	2	4	38	9	6	4	10	5	7	B. suis bv.3	Guangxi
BS0044	2	2	4	11	3	1	5	2	4	38	9	6	9	11	8	7	B. suis bv.3	Guangxi
HN2017116	2	3	4	11	3	1	5	2	4	38	9	5	7	11	8	3	B. suis bv.3	Hainan(BS)
HN2017121	2	3	4	11	3	1	5	2	4	38	9	5	6	10	5	3	B. suis bv.3	Hainan(BS)
HN2017122	2	3	4	11	3	1	5	2	4	38	8	5	6	4	8	4	B. suis bv.3	Hainan(BS)
HN2017117	2	3	4	11	3	1	5	2	4	38	9	6	7	6	9	3	B. suis bv.3	Hainan(BS)
HN2017118	2	3	4	11	3	1	5	2	4	38	9	6	7	6	7	3	B. suis bv.3	Hainan(BS)
HN2017130	1	3	4	13	3	1	5	2	4	38	9	8	5	6	9	5	B. suis bv.3	Hainan(BS)
HN2019001	1	3	4	13	3	1	5	2	4	38	9	3	5	9	11	6	B. suis bv.3	Hainan(BS)
HN2009001	2	3	4	12	3	1	5	2	4	38	9	6	9	13	6	7	B. suis bv.3	Hainan(BS)
HN2010001	2	3	4	12	3	1	5	2	4	38	9	7	9	17	6	5	B. suis bv.3	Hainan(BS)
HN2009002	2	3	4	11	3	1	5	2	4	38	9	6	6	7	6	8	B. suis bv.3	Hainan(BS)
HN2010002	2	3	4	11	3	1	5	2	4	38	9	7	6	11	7	6	B. suis bv.3	Hainan(BS)
HN2013007	2	3	4	11	3	1	5	2	4	38	9	5	6	10	7	6	B. suis bv.3	Hainan(BS)
BS0058	2	3	4	11	2	3	3	2	4	40	8	6	5	17	5	5	B. suis bv.3	Heilongjiang
BS0059	2	3	4	11	3	1	5	2	4	38	9	9	7	7	8	6	B. suis bv.3	Inner Mongolia
BS0060	2	3	4	11	3	1	5	2	4	38	9	8	7	7	7	3	B. suis bv.3	Inner Mongolia
