# Supplementary material for: Molecular Characteristics of Brucella Isolates Collected From Humans in Hainan Province, China
Source: Front Microbiol. 2020 Mar 27;11:452. doi: 10.3389/fmicb.2020.00452 (PMC7120952; doi:10.3389/fmicb.2020.00452)
Supplement: Supplementary file 4 [file Table_4.xlsx]

## Sheet: Table S4_1
Table S4_1. A total of 2124 B. melitensis strains were used to assess the genetic relationships between B. melitensis from this study and other global geographical locations
key	index_temp	strain	host	isolated_in	speciesbiovar	GT_MLVA8	GT_MLVA11	Bruce06	Bruce08	Bruce11	Bruce12	Bruce42	Bruce43	Bruce45	Bruce55	Bruce18	Bruce19	Bruce21	Bruce04	Bruce07	Bruce09	Bruce16	Bruce30
2007AlDahouk#024	227	BCCN#96-144	Human	Algeria	B. melitensis	51	90	3	5	3	13	1	1	3	3	8	45	8	7	2	7	4	3
2007AlDahouk#025	228	BCCN#96-147	Human	Algeria	B. melitensis	51	92	3	5	3	13	1	1	3	3	9	43	8	6	6	3	5	3
SRR4436604	20620	BwIM_DZA_50	Human	Algeria	B. melitensis	51	94	3	5	3	13	1	1	3	3	7	45	8	8	2	8	4	3
2006LeFleche#096	96	BCCN#92-106a	unknown	Algeria	B. melitensis bv3	51	94	3	5	3	13	1	1	3	3	7	45	8	6	2	7	4	3
2007AlDahouk#022	225	BCCN#96-148	Human	Algeria	B. melitensis bv3	51	94	3	5	3	13	1	1	3	3	7	45	8	8	2	9	4	3
2018Vergnaud#0407	3577	BCCN#03-19	Human	Algeria	B. melitensis bv3	51	92	3	5	3	13	1	1	3	3	9	43	8	5	5	3	7	3
2018Vergnaud#0397	3567	BCCN#90-27	Human	Algeria	B. melitensis bv3	51	94	3	5	3	13	1	1	3	3	7	45	8	6	5	6	4	3
2018Vergnaud#0398	3568	BCCN#90-28	Human	Algeria	B. melitensis bv3	51	94	3	5	3	13	1	1	3	3	7	45	8	8	2	7	4	3
2018Vergnaud#0399	3569	BCCN#90-29	Ovine	Algeria	B. melitensis bv3	51	94	3	5	3	13	1	1	3	3	7	45	8	8	2	7	4	3
2018Vergnaud#0416	3586	BCCN#96-146	Human	Algeria	B. melitensis bv3	51	91	3	5	3	13	1	1	3	3	8	43	8	9	4	8	8	3
2018Vergnaud#0417	3587	BCCN#96-149	Human	Algeria	B. melitensis bv3	51	94	3	5	3	13	1	1	3	3	7	45	8	7	2	9	4	3
2018Vergnaud#0582	3752	BCCN#90-26	Human	Algeria	B. melitensis bv3	51	94	3	5	3	13	1	1	3	3	7	45	8	6	2	7	4	3
2018Vergnaud#0583	3753	BCCN#90-30	Caprine	Algeria	B. melitensis bv3	51	94	3	5	3	13	1	1	3	3	7	45	8	6	2	7	4	3
2018Vergnaud#0638	3808	BCCN#96-150	Human	Algeria	B. melitensis bv3	51	94	3	5	3	13	1	1	3	3	7	45	8	7	2	9	4	3
2018Vergnaud#0639	3809	BCCN#96-151	Human	Algeria	B. melitensis bv3	51	92	3	5	3	13	1	1	3	3	9	43	8	5	5	3	7	3
2018Vergnaud#0640	3810	BCCN#96-153	Human	Algeria	B. melitensis bv3	51	92	3	5	3	13	1	1	3	3	9	43	8	5	5	3	7	3
2018Vergnaud#0742	3912	BCCN#90-24	Human	Algeria	B. melitensis bv3	51	94	3	5	3	13	1	1	3	3	7	45	8	7	2	7	4	3
2018Vergnaud#0743	3913	BCCN#90-25	Human	Algeria	B. melitensis bv3	51	94	3	5	3	13	1	1	3	3	7	45	8	6	2	7	4	3
2018Vergnaud#0749	3919	BCCN#90-23	Human	Algeria	B. melitensis bv3	51	94	3	5	3	13	1	1	3	3	7	45	8	7	2	7	4	3
2018Vergnaud#0912	4082	BCCN#96-154	Human	Algeria	B. melitensis bv3	51	92	3	5	3	13	1	1	3	3	9	43	8	5	5	3	7	3
2018Vergnaud#0365	3535	BCCN#96-145	Human	Algeria	B. melitensis Rough	51	94	3	5	3	13	1	1	3	3	7	45	8	6	2	5	4	3
2018Vergnaud#0113	3283	BCCN#96-137b	Human	Argentina	B. melitensis atypical	54	132	3	4	2	13	5	2	3	3	9	36	6	2	3	8	9	6
2007AlDahouk#007	210	BCCN#96-137b	Human	Argentina	B. melitensis bv1	54	132	3	4	2	13	5	2	3	3	9	36	6	2	3	8	9	6
2018Vergnaud#0286	3456	BCCN#98-51	Human	Argentina	B. melitensis bv1	47	135	3	4	2	13	4	2	3	3	7	36	6	2	7	8	5	6
2018Vergnaud#0426	3596	BCCN#98-50	Human	Argentina	B. melitensis bv3	49	87	3	6	3	14	1	1	3	3	7	43	8	5	4	7	5	3
2017Hanot-Mambres#01	2795	L3/09	Human	Belgium	B. melitensis bv1	140	361	2	5	3	13	4	2	3	5	5	36	8	4	5	7	8	5
2017Hanot-Mambres#06	2800	L3/107	Human	Belgium	B. melitensis bv1	80	133	3	4	2	13	3	2	3	3	7	36	6	2	4	8	4	4
2017Hanot-Mambres#36	2830	L3/298	Human	Belgium	B. melitensis bv1	42	116	1	5	3	13	2	2	3	2	4	41	8	3	4	3	4	5
2018Vergnaud#0033	3203	BCCN#84-10	Human	Belgium	B. melitensis bv1	48	130	3	4	3	13	5	2	3	3	6	36	5	2	4	3	6	4
2018Vergnaud#0729	3899	BCCN#84-1	Human	Belgium	B. melitensis bv1	48	130	3	4	3	13	5	2	3	3	6	36	5	2	4	3	6	4
2017Hanot-Mambres#19	2813	L3/148	Human	Belgium	B. melitensis bv2	43	125	1	5	3	13	3	2	3	2	4	41	8	4	4	3	9	5
2017Hanot-Mambres#21	2815	L3/150	Human	Belgium	B. melitensis bv2	43	125	1	5	3	13	3	2	3	2	4	41	8	6	4	3	3	4
2017Hanot-Mambres#25	2819	L3/202	Human	Belgium	B. melitensis bv2	43	125	1	5	3	13	3	2	3	2	4	41	8	6	4	3	7	4
2017Hanot-Mambres#02	2796	L3/10	Human	Belgium	B. melitensis bv3	43	104	1	5	3	13	3	2	3	2	5	36	8	5	4	3	8	6
2017Hanot-Mambres#03	2797	L3/14	Human	Belgium	B. melitensis bv3	42	116	1	5	3	13	2	2	3	2	4	41	8	5	7	3	5	5
2017Hanot-Mambres#04	2798	L3/15	Human	Belgium	B. melitensis bv3	51	91	3	5	3	13	1	1	3	3	8	43	8	6	8	8	5	3
2017Hanot-Mambres#05	2799	L3/23	Human	Belgium	B. melitensis bv3	184	362	1	5	3	13	2	2	3	3	4	41	8	4	11	3	7	5
2017Hanot-Mambres#08	2802	L3/130	Human	Belgium	B. melitensis bv3	43	125	1	5	3	13	3	2	3	2	4	41	8	5	4	7	4	3
2017Hanot-Mambres#09	2803	L3/131	Human	Belgium	B. melitensis bv3	42	116	1	5	3	13	2	2	3	2	4	41	8	5	6	3	6	6
2017Hanot-Mambres#10	2804	L3/134	Human	Belgium	B. melitensis bv3	43	125	1	5	3	13	3	2	3	2	4	41	8	5	4	3	6	5
2017Hanot-Mambres#11	2805	L3/135	Human	Belgium	B. melitensis bv3	44	110	1	4	3	13	3	2	3	2	4	41	8	8	4	3	7	5
2017Hanot-Mambres#12	2806	L3/136	Human	Belgium	B. melitensis bv3	44	110	1	4	3	13	3	2	3	2	4	41	8	8	4	3	7	5
2017Hanot-Mambres#13	2807	L3/137	Human	Belgium	B. melitensis bv3	42	116	1	5	3	13	2	2	3	2	4	41	8	5	7	3	8	5
2017Hanot-Mambres#14	2808	L3/138	Human	Belgium	B. melitensis bv3	42	116	1	5	3	13	2	2	3	2	4	41	8	6	10	3	6	5
2017Hanot-Mambres#15	2809	L3/139	Human	Belgium	B. melitensis bv3	45	115	1	5	3	12	2	2	3	2	4	41	8	4	5	3	6	7
2017Hanot-Mambres#17	2811	L3/141	Human	Belgium	B. melitensis bv3	43	125	1	5	3	13	3	2	3	2	4	41	8	5	4	3	10	5
2017Hanot-Mambres#18	2812	L3/147	Human	Belgium	B. melitensis bv3	49	87	3	6	3	14	1	1	3	3	7	43	8	5	7	12	6	3
2017Hanot-Mambres#20	2814	L3/149	Human	Belgium	B. melitensis bv3	43	125	1	5	3	13	3	2	3	2	4	41	8	4	4	3	5	4
2017Hanot-Mambres#23	2817	L3/200	Human	Belgium	B. melitensis bv3	83	298	1	5	3	14	2	2	3	2	4	41	8	6	5	3	9	9
2017Hanot-Mambres#24	2818	L3/201	Human	Belgium	B. melitensis bv3	42	116	1	5	3	13	2	2	3	2	4	41	8	4	4	3	5	4
2017Hanot-Mambres#26	2820	L3/203	Human	Belgium	B. melitensis bv3	43	125	1	5	3	13	3	2	3	2	4	41	8	5	5	3	3	4
2017Hanot-Mambres#27	2821	L3/204	Human	Belgium	B. melitensis bv3	43	125	1	5	3	13	3	2	3	2	4	41	8	5	5	3	3	4
2017Hanot-Mambres#28	2822	L3/205	Human	Belgium	B. melitensis bv3	186	364	1	3	3	13	3	2	3	3	4	41	8	5	5	3	3	4
2017Hanot-Mambres#29	2823	L3/206	Human	Belgium	B. melitensis bv3	187	365	1	5	3	13	3	2	3	3	4	41	8	5	4	3	4	4
2017Hanot-Mambres#30	2824	L3/251	Human	Belgium	B. melitensis bv3	188	366	3	5	3	13	2	1	3	3	7	43	8	5	4	9	10	3
2017Hanot-Mambres#31	2825	L3/278	Human	Belgium	B. melitensis bv3	42	367	1	5	3	13	2	2	3	2	4	42	8	8	6	11	7	6
2017Hanot-Mambres#32	2826	L3/289	Human	Belgium	B. melitensis bv3	42	116	1	5	3	13	2	2	3	2	4	41	8	4	7	3	7	6
2017Hanot-Mambres#33	2827	L3/295	Human	Belgium	B. melitensis bv3	51	96	3	5	3	13	1	1	3	3	7	43	8	6	3	11	5	3
2017Hanot-Mambres#34	2828	L3/296	Human	Belgium	B. melitensis bv3	51	96	3	5	3	13	1	1	3	3	7	43	8	6	3	11	5	3
2017Hanot-Mambres#35	2829	L3/297	Human	Belgium	B. melitensis bv3	51	96	3	5	3	13	1	1	3	3	7	43	8	6	3	11	5	3
2017Hanot-Mambres#37	2831	L3/311	Human	Belgium	B. melitensis bv3	42	368	1	5	3	13	2	2	3	2	4	40	8	9	7	3	7	5
2018Vergnaud#0381	3551	BCCN#82-82	Human	Belgium	B. melitensis bv3	51	96	3	5	3	13	1	1	3	3	7	43	8	7	6	10	10	3
2018Vergnaud#0383	3553	BCCN#82-96	Human	Belgium	B. melitensis bv3	51	96	3	5	3	13	1	1	3	3	7	43	8	8	6	10	10	3
2018Vergnaud#0408	3578	BCCN#82-38	Human	Belgium	B. melitensis bv3	51	96	3	5	3	13	1	1	3	3	7	43	8	7	6	10	10	3
2018Vergnaud#0379	3549	BCCN#81-109	Human	Belgium	B. melitensis bv3	51	95	3	5	3	13	1	1	3	3	7	49	8	9	5	10	5	3
2017Hanot-Mambres#16	2810	L3/140	Human	Belgium	B. melitensis Rough	51	96	3	5	3	13	1	1	3	3	7	43	8	5	6	10	5	3
2007AlDahouk#023	226	BCCN#94-62	Human	France	B. melitensis	43	105	1	5	3	13	3	2	3	2	5	9	8	3	4	3	5	5
2006LeFleche#099	99	BCCN#92-117	Ovine	France	B. melitensis	51	96	3	5	3	13	1	1	3	3	7	43	8	6	4	9	5	3
2018Vergnaud#1403	4573	BCCN#96-133	Human	France	B. melitensis bv1	43	105	1	5	3	13	3	2	3	2	5	9	8	4	4	3	11	5
2018Vergnaud#0431	3601	BCCN#75-204	Ovine	France	B. melitensis bv1	43	105	1	5	3	13	3	2	3	2	5	9	8	3	4	3	5	5
2018Vergnaud#0057	3227	BCCN#81-283	Ovine	France	B. melitensis bv1	43	105	1	5	3	13	3	2	3	2	5	9	8	3	4	3	7	5
2018Vergnaud#0042	3212	BCCN#00-28	Human	France	B. melitensis bv1	43	125	1	5	3	13	3	2	3	2	4	41	8	4	5	3	5	4
2018Vergnaud#1374	4544	BCCN#95-9	Human	France	B. melitensis bv1	43	105	1	5	3	13	3	2	3	2	5	9	8	4	4	3	12	5
2018Vergnaud#1375	4545	BCCN#96-18	Human	France	B. melitensis bv1	43	105	1	5	3	13	3	2	3	2	5	9	8	4	4	3	10	5
2018Vergnaud#0486	3656	BCCN#98-96	Human	France	B. melitensis bv1	48	130	3	4	3	13	5	2	3	3	6	36	5	2	6	7	3	5
2018Vergnaud#0478	3648	BCCN#95-6	Human	France	B. melitensis bv1	47	138	3	4	2	13	4	2	3	3	8	36	6	2	8	6	3	6
2018Vergnaud#0440	3610	BCCN#81-136	Ovine	France	B. melitensis bv1	47	138	3	4	2	13	4	2	3	3	8	36	6	2	4	6	3	7
2018Vergnaud#0441	3611	BCCN#81-137	Ovine	France	B. melitensis bv1	47	138	3	4	2	13	4	2	3	3	8	36	6	2	4	6	3	5
2007AlDahouk#003	206	BCCN#03-14	Human	France	B. melitensis bv1	52	129	3	4	3	14	5	2	3	3	6	36	5	2	4	6	5	4
2018Vergnaud#0228	3398	BCCN#00-17	Deer/Elk/Reindeer	France	B. melitensis bv1	47	136	3	4	2	13	4	2	3	3	5	36	6	2	5	8	3	6
2018Vergnaud#0026	3196	BCCN#82-91	Ovine	France	B. melitensis bv1	43	105	1	5	3	13	3	2	3	2	5	9	8	5	4	3	5	5
2018Vergnaud#0029	3199	BCCN#83-218	Human	France	B. melitensis bv1	43	105	1	5	3	13	3	2	3	2	5	9	8	3	4	3	4	5
2018Vergnaud#0032	3202	BCCN#84-9	Human	France	B. melitensis bv1	97	187	3	4	3	11	4	2	3	3	6	36	5	2	5	7	3	5
2018Vergnaud#0069	3239	BCCN#06-57	Human	France	B. melitensis bv1	43	125	1	5	3	13	3	2	3	2	4	41	8	3	4	3	8	5
2018Vergnaud#0070	3240	BCCN#06-59	Human	France	B. melitensis bv1	43	125	1	5	3	13	3	2	3	2	4	41	8	3	4	3	8	5
2018Vergnaud#0085	3255	BCCN#76-409	Human	France	B. melitensis bv1	97	187	3	4	3	11	4	2	3	3	6	36	5	2	6	9	3	5
2018Vergnaud#0092	3262	BCCN#78-8	Human	France	B. melitensis bv1	48	130	3	4	3	13	5	2	3	3	6	36	5	2	5	7	3	5
2018Vergnaud#0430	3600	BCCN#02-8	Human	France	B. melitensis bv1	52	129	3	4	3	14	5	2	3	3	6	36	5	2	4	6	5	4
2018Vergnaud#0442	3612	BCCN#82-92	Ovine	France	B. melitensis bv1	47	138	3	4	2	13	4	2	3	3	8	36	6	2	4	6	3	8
2018Vergnaud#0470	3640	BCCN#02-38	Human	France	B. melitensis bv1	140	275	2	5	3	13	4	2	3	5	6	36	8	5	8	5	3	5
2018Vergnaud#0730	3900	BCCN#84-19	Human	France	B. melitensis bv1	52	129	3	4	3	14	5	2	3	3	6	36	5	2	4	7	7	4
2018Vergnaud#0800	3970	BCCN#75-2	Human	France	B. melitensis bv1	43	292	1	5	3	13	3	2	3	2	4	9	8	4	4	3	7	4
2018Vergnaud#0886	4056	BCCN#75-1	Human	France	B. melitensis bv1	43	105	1	5	3	13	3	2	3	2	5	9	8	3	4	3	5	5
2018Vergnaud#1263	4433	BCCN#83-214	Human	France	B. melitensis bv1	48	130	3	4	3	13	5	2	3	3	6	36	5	2	6	9	3	5
2018Vergnaud#1264	4434	BCCN#83-216	Human	France	B. melitensis bv1	48	130	3	4	3	13	5	2	3	3	6	36	5	2	6	9	3	5
2018Vergnaud#1109	4279	BCCN#94-60	Human	France	B. melitensis bv1	48	130	3	4	3	13	5	2	3	3	6	36	5	2	7	8	3	5
2018Vergnaud#0025	3195	BCCN#81-23	Human	France	B. melitensis bv1	60	99	1	5	3	13	3	2	2	2	6	9	8	5	5	3	4	5
2018Vergnaud#1035	4205	BCCN#93-11	Human	France	B. melitensis bv1	60	99	1	5	3	13	3	2	2	2	6	9	8	7	4	3	5	6
2018Vergnaud#0771	3941	BCCN#87-22	Cattle	France	B. melitensis bv1	43	105	1	5	3	13	3	2	3	2	5	9	8	3	4	3	5	5
2018Vergnaud#0935	4105	BCCN#87-18	Cattle	France	B. melitensis bv1	43	105	1	5	3	13	3	2	3	2	5	9	8	3	4	3	5	5
2018Vergnaud#1032	4202	BCCN#87-21	Cattle	France	B. melitensis bv1	43	105	1	5	3	13	3	2	3	2	5	9	8	3	4	3	5	5
2018Vergnaud#0921	4091	BCCN#97-54	Human	France	B. melitensis bv1	43	292	1	5	3	13	3	2	3	2	4	9	8	7	4	3	4	5
2018Vergnaud#0055	3225	BCCN#80-229	Human	France	B. melitensis bv1	43	292	1	5	3	13	3	2	3	2	4	9	8	5	4	3	4	5
2018Vergnaud#0889	4059	BCCN#93-43	Human	France	B. melitensis bv1	47	138	3	4	2	13	4	2	3	3	8	36	6	2	4	6	3	6
2018Vergnaud#1036	4206	BCCN#93-57	Human	France	B. melitensis bv1	48	130	3	4	3	13	5	2	3	3	6	36	5	2	4	7	3	6
2018Vergnaud#0453	3623	BCCN#88-52	Cattle	France	B. melitensis bv1	43	105	1	5	3	13	3	2	3	2	5	9	8	3	4	3	8	7
2018Vergnaud#1282	4452	BCCN#94-66	Human	France	B. melitensis bv1	43	105	1	5	3	13	3	2	3	2	5	9	8	5	4	3	4	5
2018Vergnaud#0043	3213	BCCN#80-86	Ovine	France	B. melitensis bv1	43	292	1	5	3	13	3	2	3	2	4	9	8	4	4	3	5	7
2018Vergnaud#0093	3263	BCCN#78-146	Ovine	France	B. melitensis bv1	43	292	1	5	3	13	3	2	3	2	4	9	8	4	4	3	5	8
2018Vergnaud#0439	3609	BCCN#78-158	Ovine	France	B. melitensis bv1	43	292	1	5	3	13	3	2	3	2	4	9	8	4	4	3	5	7
2018Vergnaud#0890	4060	BCCN#95-52	Human	France	B. melitensis bv1	43	105	1	5	3	13	3	2	3	2	5	9	8	4	4	3	10	5
2018Vergnaud#1373	4543	BCCN#95-40	Human	France	B. melitensis bv1	43	105	1	5	3	13	3	2	3	2	5	9	8	4	4	3	11	5
2018Vergnaud#0485	3655	BCCN#97-118	Caprine	France	B. melitensis bv1	43	292	1	5	3	13	3	2	3	2	4	9	8	7	4	3	4	5
2018Vergnaud#0812	3982	BCCN#76-330	Human	France	B. melitensis bv1	43	283	1	5	3	13	3	2	3	2	6	9	8	4	4	3	4	5
2018Vergnaud#1108	4278	BCCN#94-58	Human	France	B. melitensis bv1	43	105	1	5	3	13	3	2	3	2	5	9	8	7	4	3	4	6
2018Vergnaud#0095	3265	BCCN#79-129	Human	France	B. melitensis bv1	48	130	3	4	3	13	5	2	3	3	6	36	5	2	8	7	3	5
2018Vergnaud#1029	4199	BCCN#80-87	Human	France	B. melitensis bv1	48	130	3	4	3	13	5	2	3	3	6	36	5	2	5	7	8	7
2018Vergnaud#1370	4540	BCCN#94-1	Human	France	B. melitensis bv1	43	292	1	5	3	13	3	2	3	2	4	9	8	8	4	3	5	5
2018Vergnaud#1376	4546	BCCN#97-39	Human	France	B. melitensis bv1	43	292	1	5	3	13	3	2	3	2	4	9	8	7	4	3	4	5
2018Vergnaud#0732	3902	BCCN#92-48	Cattle	France	B. melitensis bv1	43	105	1	5	3	13	3	2	3	2	5	9	8	4	4	3	8	5
2018Vergnaud#0872	4042	BCCN#76-337	Human	France	B. melitensis bv1	61	287	1	5	3	14	3	2	3	2	5	9	8	3	4	3	4	5
2018Vergnaud#0873	4043	BCCN#76-338	Human	France	B. melitensis bv1	60	286	1	5	3	13	3	2	2	2	5	9	8	4	4	3	5	5
2018Vergnaud#0767	3937	BCCN#82-16	Ovine	France	B. melitensis bv1	47	138	3	4	2	13	4	2	3	3	8	36	6	2	4	7	3	6
2018Vergnaud#0765	3935	BCCN#75-3	Human	France	B. melitensis bv1	43	292	1	5	3	13	3	2	3	2	4	9	8	5	4	3	5	5
2018Vergnaud#1368	4538	BCCN#85-22	Human	France	B. melitensis bv1	43	105	1	5	3	13	3	2	3	2	5	9	8	4	4	3	5	5
2018Vergnaud#0094	3264	BCCN#79-86	Human	France	B. melitensis bv1	47	136	3	4	2	13	4	2	3	3	5	36	6	2	5	8	3	6
2007AlDahouk#004	207	BCCN#92-70	Human	France	B. melitensis bv1	63	111	1	5	3	13	2	3	3	2	4	41	8	4	4	3	4	6
2007AlDahouk#006	209	BCCN#94-37	Human	France	B. melitensis bv1	43	125	1	5	3	13	3	2	3	2	4	41	8	5	4	8	6	9
2018Vergnaud#0054	3224	BCCN#94-15	Human	France	B. melitensis bv1	48	130	3	4	3	13	5	2	3	3	6	36	5	2	3	3	6	5
2018Vergnaud#0071	3241	BCCN#74-237	Human	France	B. melitensis bv1	43	292	1	5	3	13	3	2	3	2	4	9	8	5	4	3	5	5
2018Vergnaud#0072	3242	BCCN#74-238	Human	France	B. melitensis bv1	48	130	3	4	3	13	5	2	3	3	6	36	5	2	5	7	8	5
2018Vergnaud#0073	3243	BCCN#74-239	Human	France	B. melitensis bv1	43	292	1	5	3	13	3	2	3	2	4	9	8	5	4	3	5	5
2018Vergnaud#0074	3244	BCCN#74-248	Human	France	B. melitensis bv1	48	130	3	4	3	13	5	2	3	3	6	36	5	2	6	5	3	6
2018Vergnaud#0768	3938	BCCN#82-54	Human	France	B. melitensis bv1	43	105	1	5	3	13	3	2	3	2	5	9	8	3	4	3	5	6
2018Vergnaud#0772	3942	BCCN#87-40	Human	France	B. melitensis bv1	55	265	3	4	3	13	4	2	3	3	7	36	6	2	5	3	7	5
2018Vergnaud#0804	3974	BCCN#82-55	Human	France	B. melitensis bv1	43	105	1	5	3	13	3	2	3	2	5	9	8	3	4	3	5	6
2018Vergnaud#0987	4157	BCCN#00-29	Human	France	B. melitensis bv1	44	110	1	4	3	13	3	2	3	2	4	41	8	8	4	3	7	5
2018Vergnaud#1028	4198	BCCN#74-260	Human	France	B. melitensis bv1	43	105	1	5	3	13	3	2	3	2	5	9	8	4	4	3	4	5
2018Vergnaud#1037	4207	BCCN#98-11	Human	France	B. melitensis bv1	48	130	3	4	3	13	5	2	3	3	6	36	5	2	7	12	3	5
2018Vergnaud#1111	4281	BCCN#97-122	Human	France	B. melitensis bv1	55	128	3	4	3	13	4	2	3	3	6	36	5	2	7	8	3	9
2018Vergnaud#1372	4542	BCCN#95-4	Human	France	B. melitensis bv1	48	130	3	4	3	13	5	2	3	3	6	36	5	2	3	3	6	5
2018Vergnaud#1377	4547	BCCN#98-5	Human	France	B. melitensis bv1	48	130	3	4	3	13	5	2	3	3	6	36	5	2	7	11	3	5
2018Vergnaud#1148	4318	BCCN#97-56	Human	France	B. melitensis bv1	43	292	1	5	3	13	3	2	3	2	4	9	8	7	4	3	4	5
2018Vergnaud#0993	4163	BCCN#97-48	Human	France	B. melitensis bv1	43	292	1	5	3	13	3	2	3	2	4	9	8	7	4	3	4	5
2007AlDahouk#005	208	BCCN#93-2	Human	France	B. melitensis bv1	60	99	1	5	3	13	3	2	2	2	6	9	8	7	4	3	5	6
2018Vergnaud#0108	3278	BCCN#94-54	Cattle	France	B. melitensis bv1	43	292	1	5	3	13	3	2	3	2	4	9	8	3	4	3	9	5
2018Vergnaud#0455	3625	BCCN#89-42	Cattle	France	B. melitensis bv1	43	292	1	5	3	13	3	2	3	2	4	9	8	6	4	3	4	6
2018Vergnaud#0457	3627	BCCN#89-73	Ovine	France	B. melitensis bv1	43	292	1	5	3	13	3	2	3	2	4	9	8	8	4	3	5	5
2018Vergnaud#0920	4090	BCCN#97-53	Human	France	B. melitensis bv1	43	292	1	5	3	13	3	2	3	2	4	9	8	8	4	3	5	5
2018Vergnaud#1371	4541	BCCN#95-14	Human	France	B. melitensis bv1	43	292	1	5	3	13	3	2	3	2	4	9	8	8	4	3	5	5
2018Vergnaud#1369	4539	BCCN#93-62	Human	France	B. melitensis bv1	48	130	3	4	3	13	5	2	3	3	6	36	5	2	6	9	3	5
2018Vergnaud#1033	4203	BCCN#89-88	Ovine	France	B. melitensis bv1	47	138	3	4	2	13	4	2	3	3	8	36	6	2	4	6	3	6
2018Vergnaud#0047	3217	BCCN#86-6	Ovine	France	B. melitensis bv1	43	105	1	5	3	13	3	2	3	2	5	9	8	3	4	3	6	4
2018Vergnaud#0056	3226	BCCN#80-276	Human	France	B. melitensis bv1	43	105	1	5	3	13	3	2	3	2	5	9	8	3	4	3	5	7
2018Vergnaud#0456	3626	BCCN#89-70	Cattle	France	B. melitensis bv1	43	105	1	5	3	13	3	2	3	2	5	9	8	4	4	3	5	9
2018Vergnaud#0461	3631	BCCN#90-84	Ovine	France	B. melitensis bv1	43	106	1	5	3	13	3	2	3	2	5	41	8	4	4	3	4	7
2018Vergnaud#0462	3632	BCCN#91-158	Ovine	France	B. melitensis bv1	135	300	1	5	3	13	3	1	3	3	5	49	8	3	4	3	6	6
2018Vergnaud#0467	3637	BCCN#91-263	Cattle	France	B. melitensis bv1	43	105	1	5	3	13	3	2	3	2	5	9	8	4	4	3	5	8
2018Vergnaud#0472	3642	BCCN#91-288	Cattle	France	B. melitensis bv1	43	105	1	5	3	13	3	2	3	2	5	9	8	4	4	3	5	6
2018Vergnaud#0774	3944	BCCN#92-11	Ovine	France	B. melitensis bv1	43	105	1	5	3	13	3	2	3	2	5	9	8	4	4	3	4	6
2018Vergnaud#0775	3945	BCCN#92-19	Cattle	France	B. melitensis bv1	43	105	1	5	3	13	3	2	3	2	5	9	8	4	4	3	5	6
2018Vergnaud#0805	3975	BCCN#91-159	Ovine	France	B. melitensis bv1	43	105	1	5	3	13	3	2	3	2	5	9	8	3	4	3	6	6
2018Vergnaud#1030	4200	BCCN#82-10	Human	France	B. melitensis bv1	43	105	1	5	3	13	3	2	3	2	5	9	8	3	4	3	6	4
2018Vergnaud#1147	4317	BCCN#97-55	Human	France	B. melitensis bv1	43	292	1	5	3	13	3	2	3	2	4	9	8	7	4	3	4	5
2018Vergnaud#1278	4448	BCCN#93-68	Human	France	B. melitensis bv1	95	190	3	4	3	13	3	2	3	3	6	36	5	2	8	4	3	4
2018Vergnaud#0053	3223	BCCN#93-4	Human	France	B. melitensis bv1	145	264	3	4	3	13	4	3	3	3	6	36	5	2	5	3	6	5
2018Vergnaud#0851	4021	BCCN#76-424	Human	France	B. melitensis bv1	44	280	1	4	3	13	3	2	3	2	4	43	8	6	4	3	6	5
2018Vergnaud#0992	4162	BCCN#97-47	Human	France	B. melitensis bv1	43	292	1	5	3	13	3	2	3	2	4	9	8	7	4	3	4	5
2018Vergnaud#1110	4280	BCCN#97-120	Human	France	B. melitensis bv1	55	128	3	4	3	13	4	2	3	3	6	36	5	2	5	8	3	9
2018Vergnaud#0939	4109	BCCN#76-363	Human	France	B. melitensis bv2	51	96	3	5	3	13	1	1	3	3	7	43	8	9	5	9	8	3
2018Vergnaud#0488	3658	BCCN#76-366	Human	France	B. melitensis bv2	51	96	3	5	3	13	1	1	3	3	7	43	8	6	4	7	6	3
2018Vergnaud#0022	3192	BCCN#75-9	Ovine	France	B. melitensis bv2	51	96	3	5	3	13	1	1	3	3	7	43	8	5	6	12	6	3
2018Vergnaud#0016	3186	BCCN#74-247	Human	France	B. melitensis bv2	51	207	3	5	3	13	1	1	3	3	6	43	8	5	7	12	5	3
2018Vergnaud#0482	3652	BCCN#74-254	Human	France	B. melitensis bv2	51	207	3	5	3	13	1	1	3	3	6	43	8	9	4	8	7	3
2006LeFleche#083	83	BCCN#80-39	Ovine	France	B. melitensis bv2	51	95	3	5	3	13	1	1	3	3	7	49	8	7	5	14	7	3
2018Vergnaud#0883	4053	BCCN#74-257	Human	France	B. melitensis bv2	51	96	3	5	3	13	1	1	3	3	7	43	8	7	5	9	4	3
2018Vergnaud#1196	4366	BCCN#74-258	Human	France	B. melitensis bv2	51	96	3	5	3	13	1	1	3	3	7	43	8	8	6	8	8	3
2018Vergnaud#0023	3193	BCCN#76-328	Human	France	B. melitensis bv2	51	96	3	5	3	13	1	1	3	3	7	43	8	6	6	11	11	3
2018Vergnaud#0484	3654	BCCN#76-360	Human	France	B. melitensis bv2	51	96	3	5	3	13	1	1	3	3	7	43	8	8	4	6	12	5
2018Vergnaud#0938	4108	BCCN#76-359	Human	France	B. melitensis bv2	51	207	3	5	3	13	1	1	3	3	6	43	8	10	4	7	5	3
2007AlDahouk#008	211	BCCN#74-235	Human	France	B. melitensis bv2	51	96	3	5	3	13	1	1	3	3	7	43	8	9	5	6	6	3
2018Vergnaud#0544	3714	BCCN#74-246	Human	France	B. melitensis bv2	51	96	3	5	3	13	1	1	3	3	7	43	8	8	5	8	7	3
2018Vergnaud#0010	3180	BCCN#76-356	Human	France	B. melitensis bv2	42	294	1	5	3	13	2	2	3	2	4	41	6	6	7	6	5	5
2018Vergnaud#0011	3181	BCCN#76-362	Human	France	B. melitensis bv2	51	96	3	5	3	13	1	1	3	3	7	43	8	6	5	8	8	3
2018Vergnaud#0483	3653	BCCN#76-354	Human	France	B. melitensis bv2	51	95	3	5	3	13	1	1	3	3	7	49	8	6	6	10	6	3
2018Vergnaud#0489	3659	BCCN#76-368	Human	France	B. melitensis bv2	51	96	3	5	3	13	1	1	3	3	7	43	8	6	4	8	7	6
2018Vergnaud#0015	3185	BCCN#74-245	Ovine	France	B. melitensis bv2	51	96	3	5	3	13	1	1	3	3	7	43	8	8	5	13	7	3
2018Vergnaud#0019	3189	BCCN#74-244	Ovine	France	B. melitensis bv2	51	96	3	5	3	13	1	1	3	3	7	43	8	8	5	7	10	3
2018Vergnaud#0021	3191	BCCN#74-256	Ovine	France	B. melitensis bv2	51	96	3	5	3	13	1	1	3	3	7	43	8	5	6	11	6	3
2018Vergnaud#0090	3260	BCCN#74-252	Ovine	France	B. melitensis bv2	51	96	3	5	3	13	1	1	3	3	7	43	8	7	5	9	12	3
2018Vergnaud#0481	3651	BCCN#74-243	Ovine	France	B. melitensis bv2	51	95	3	5	3	13	1	1	3	3	7	49	8	6	4	8	6	5
2018Vergnaud#0487	3657	BCCN#76-361	Human	France	B. melitensis bv2	51	93	3	5	3	13	1	1	3	3	5	43	8	6	5	8	9	3
2006LeFleche#082	82	BCCN#77-6	Caprine	France	B. melitensis bv2	51	96	3	5	3	13	1	1	3	3	7	43	8	5	5	12	4	3
2018Vergnaud#0014	3184	BCCN#74-241	Human	France	B. melitensis bv2	51	96	3	5	3	13	1	1	3	3	7	43	8	6	4	8	6	3
2018Vergnaud#0017	3187	BCCN#74-249	Human	France	B. melitensis bv2	51	207	3	5	3	13	1	1	3	3	6	43	8	8	5	7	8	3
2018Vergnaud#0020	3190	BCCN#74-251	Human	France	B. melitensis bv2	51	207	3	5	3	13	1	1	3	3	6	43	8	8	5	7	8	3
2018Vergnaud#0059	3229	BCCN#74-259	Human	France	B. melitensis bv2	42	116	1	5	3	13	2	2	3	2	4	41	8	5	8	3	4	5
2018Vergnaud#0810	3980	BCCN#74-236	Human	France	B. melitensis bv2	51	96	3	5	3	13	1	1	3	3	7	43	8	6	5	9	13	3
2018Vergnaud#0013	3183	BCCN#74-233	Human	France	B. melitensis bv2	51	96	3	5	3	13	1	1	3	3	7	43	8	7	5	10	9	3
2018Vergnaud#0018	3188	BCCN#74-230	Human	France	B. melitensis bv2	51	96	3	5	3	13	1	1	3	3	7	43	8	7	5	9	9	3
2018Vergnaud#0480	3650	BCCN#74-231	Human	France	B. melitensis bv2	51	96	3	5	3	13	1	1	3	3	7	43	8	7	5	10	9	3
2018Vergnaud#0809	3979	BCCN#74-234	Human	France	B. melitensis bv2	51	96	3	5	3	13	1	1	3	3	7	43	8	7	5	10	9	3
2007AlDahouk#010	213	BCCN#96-3	Human	France	B. melitensis bv2	60	99	1	5	3	13	3	2	2	2	6	9	8	4	4	3	6	6
2018Vergnaud#0380	3550	BCCN#81-141	Hare	France	B. melitensis bv3	51	96	3	5	3	13	1	1	3	3	7	43	8	4	4	6	5	3
2018Vergnaud#0740	3910	BCCN#88-34	Human	France	B. melitensis bv3	42	116	1	5	3	13	2	2	3	2	4	41	8	5	7	3	6	5
2018Vergnaud#1181	4351	BCCN#93-47	Human	France	B. melitensis bv3	51	95	3	5	3	13	1	1	3	3	7	49	8	8	5	11	6	3
2018Vergnaud#0515	3685	BCCN#81-100	Ovine	France	B. melitensis bv3	51	96	3	5	3	13	1	1	3	3	7	43	8	8	5	9	4	3
2018Vergnaud#0469	3639	BCCN#97-45	Human	France	B. melitensis bv3	51	96	3	5	3	13	1	1	3	3	7	43	8	6	6	6	6	3
2018Vergnaud#1395	4565	BCCN#95-8	Human	France	B. melitensis bv3	51	96	3	5	3	13	1	1	3	3	7	43	8	6	6	6	6	3
2018Vergnaud#0225	3395	BCCN#94-59	Deer/Elk/Reindeer	France	B. melitensis bv3	51	96	3	5	3	13	1	1	3	3	7	43	8	6	5	16	9	3
2018Vergnaud#0123	3293	BCCN#79-49	Ovine	France	B. melitensis bv3	51	95	3	5	3	13	1	1	3	3	7	49	8	7	5	7	5	3
2018Vergnaud#0586	3756	BCCN#90-36	Ovine	France	B. melitensis bv3	51	96	3	5	3	13	1	1	3	3	7	43	8	7	6	5	5	3
2018Vergnaud#0843	4013	BCCN#92-54	Caprine	France	B. melitensis bv3	51	96	3	5	3	13	1	1	3	3	7	43	8	7	4	9	9	3
2018Vergnaud#0891	4061	BCCN#92-61	Caprine	France	B. melitensis bv3	51	96	3	5	3	13	1	1	3	3	7	43	8	7	4	9	9	3
2018Vergnaud#0901	4071	BCCN#86-12	Ovine	France	B. melitensis bv3	51	96	3	5	3	13	1	1	3	3	7	43	8	9	5	9	11	3
2018Vergnaud#0911	4081	BCCN#90-51	Caprine	France	B. melitensis bv3	51	96	3	5	3	13	1	1	3	3	7	43	8	5	4	8	6	3
2018Vergnaud#0548	3718	BCCN#78-149	Human	France	B. melitensis bv3	51	96	3	5	3	13	1	1	3	3	7	43	8	7	5	11	7	3
2018Vergnaud#1103	4273	BCCN#99-97	Human	France	B. melitensis bv3	42	116	1	5	3	13	2	2	3	2	4	41	8	7	7	3	4	5
2018Vergnaud#0606	3776	BCCN#92-103	Ovine	France	B. melitensis bv3	51	96	3	5	3	13	1	1	3	3	7	43	8	6	4	10	6	3
2018Vergnaud#0628	3798	BCCN#94-17	Cattle	France	B. melitensis bv3	51	96	3	5	3	13	1	1	3	3	7	43	8	5	3	7	4	3
2018Vergnaud#0697	3867	BCCN#99-91	Human	France	B. melitensis bv3	42	116	1	5	3	13	2	2	3	2	4	41	8	4	6	3	5	6
2018Vergnaud#0554	3724	BCCN#83-32	Human	France	B. melitensis bv3	51	207	3	5	3	13	1	1	3	3	6	43	8	8	5	5	10	3
2018Vergnaud#0521	3691	BCCN#82-104	Cattle	France	B. melitensis bv3	51	96	3	5	3	13	1	1	3	3	7	43	8	3	4	10	12	3
2018Vergnaud#0134	3304	BCCN#78-267	Human	France	B. melitensis bv3	51	207	3	5	3	13	1	1	3	3	6	43	8	4	6	9	5	3
2018Vergnaud#0422	3592	BCCN#97-6	Human	France	B. melitensis bv3	51	96	3	5	3	13	1	1	3	3	7	43	8	7	5	10	8	5
2018Vergnaud#0821	3991	BCCN#81-135	Human	France	B. melitensis bv3	51	96	3	5	3	13	1	1	3	3	7	43	8	7	5	7	6	3
2018Vergnaud#0927	4097	BCCN#77-47	Human	France	B. melitensis bv3	51	95	3	5	3	13	1	1	3	3	7	49	8	8	5	10	5	3
2018Vergnaud#0944	4114	BCCN#78-91	Human	France	B. melitensis bv3	51	96	3	5	3	13	1	1	3	3	7	43	8	6	5	8	7	3
2018Vergnaud#1124	4294	BCCN#93-1	Human	France	B. melitensis bv3	51	95	3	5	3	13	1	1	3	3	7	49	8	6	5	8	5	3
2018Vergnaud#1180	4350	BCCN#93-46	Human	France	B. melitensis bv3	51	96	3	5	3	13	1	1	3	3	7	43	8	7	4	9	9	3
2018Vergnaud#1207	4377	BCCN#93-52	Human	France	B. melitensis bv3	51	96	3	5	3	13	1	1	3	3	7	43	8	6	6	7	9	4
2018Vergnaud#1281	4451	BCCN#94-32	Human	France	B. melitensis bv3	51	96	3	5	3	13	1	1	3	3	7	43	8	10	5	8	11	3
2018Vergnaud#0523	3693	BCCN#82-3	Ovine	France	B. melitensis bv3	51	96	3	5	3	13	1	1	3	3	7	43	8	9	4	5	12	3
2018Vergnaud#1013	4183	BCCN#95-41	Human	France	B. melitensis bv3	42	116	1	5	3	13	2	2	3	2	4	41	8	6	7	3	4	6
2018Vergnaud#1014	4184	BCCN#95-42	Human	France	B. melitensis bv3	42	116	1	5	3	13	2	2	3	2	4	41	8	6	7	3	4	6
2018Vergnaud#1015	4185	BCCN#95-43	Human	France	B. melitensis bv3	42	116	1	5	3	13	2	2	3	2	4	41	8	6	7	3	4	6
2018Vergnaud#0946	4116	BCCN#88-69	Human	France	B. melitensis bv3	42	116	1	5	3	13	2	2	3	2	4	41	8	4	7	3	6	5
2018Vergnaud#0576	3746	BCCN#87-75	Cattle	France	B. melitensis bv3	136	305	1	5	3	13	1	1	1	3	7	9	8	8	4	10	4	4
2018Vergnaud#0561	3731	BCCN#85-19	Ovine	France	B. melitensis bv3	51	96	3	5	3	13	1	1	3	3	7	43	8	5	7	5	9	3
2018Vergnaud#0558	3728	BCCN#85-11	Ovine	France	B. melitensis bv3	51	95	3	5	3	13	1	1	3	3	7	49	8	12	5	10	10	3
2018Vergnaud#0549	3719	BCCN#83-24	Ovine	France	B. melitensis bv3	51	96	3	5	3	13	1	1	3	3	7	43	8	6	5	4	9	3
2018Vergnaud#1040	4210	BCCN#80-51	Ovine	France	B. melitensis bv3	51	96	3	5	3	13	1	1	3	3	7	43	8	9	5	8	8	3
2018Vergnaud#0596	3766	BCCN#85-13	Human	France	B. melitensis bv3	42	116	1	5	3	13	2	2	3	2	4	41	8	6	7	3	4	5
2018Vergnaud#0103	3273	BCCN#83-2	Cattle	France	B. melitensis bv3	51	96	3	5	3	13	1	1	3	3	7	43	8	7	5	7	5	3
2018Vergnaud#0104	3274	BCCN#84-2	Cattle	France	B. melitensis bv3	51	96	3	5	3	13	1	1	3	3	7	43	8	6	5	8	8	3
2018Vergnaud#0522	3692	BCCN#82-140	Cattle	France	B. melitensis bv3	51	96	3	5	3	13	1	1	3	3	7	43	8	5	6	12	5	3
2018Vergnaud#0531	3701	BCCN#83-1	Cattle	France	B. melitensis bv3	51	96	3	5	3	13	1	1	3	3	7	43	8	7	5	7	5	3
2018Vergnaud#0541	3711	BCCN#83-217	Cattle	France	B. melitensis bv3	51	96	3	5	3	13	1	1	3	3	7	43	8	6	5	8	7	3
2018Vergnaud#0101	3271	BCCN#82-73	Human	France	B. melitensis bv3	51	95	3	5	3	13	1	1	3	3	7	49	8	5	6	9	7	3
2018Vergnaud#0524	3694	BCCN#82-48	Human	France	B. melitensis bv3	51	95	3	5	3	13	1	1	3	3	7	49	8	8	5	9	10	3
2018Vergnaud#0943	4113	BCCN#76-326	Human	France	B. melitensis bv3	51	95	3	5	3	13	1	1	3	3	7	49	8	9	5	9	10	3
2018Vergnaud#0543	3713	BCCN#83-23	Ovine	France	B. melitensis bv3	51	96	3	5	3	13	1	1	3	3	7	43	8	9	5	14	4	3
2018Vergnaud#0562	3732	BCCN#85-30	Cattle	France	B. melitensis bv3	51	96	3	5	3	13	1	1	3	3	7	43	8	8	4	7	6	3
2018Vergnaud#0587	3757	BCCN#90-37	Human	France	B. melitensis bv3	43	125	1	5	3	13	3	2	3	2	4	41	8	5	4	8	5	3
2018Vergnaud#1208	4378	BCCN#93-53	Human	France	B. melitensis bv3	42	116	1	5	3	13	2	2	3	2	4	41	8	5	7	3	5	4
2018Vergnaud#1323	4493	BCCN#92-27	Human	France	B. melitensis bv3	42	116	1	5	3	13	2	2	3	2	4	41	8	6	7	3	5	5
2018Vergnaud#1390	4560	BCCN#90-18	Human	France	B. melitensis bv3	51	96	3	5	3	13	1	1	3	3	7	43	8	5	5	10	6	3
2018Vergnaud#1393	4563	BCCN#93-49	Human	France	B. melitensis bv3	51	92	3	5	3	13	1	1	3	3	9	43	8	5	5	3	7	3
2018Vergnaud#0516	3686	BCCN#81-114	Ovine	France	B. melitensis bv3	51	96	3	5	3	13	1	1	3	3	7	43	8	10	5	4	4	3
2018Vergnaud#0964	4134	BCCN#80-239	Human	France	B. melitensis bv3	51	96	3	5	3	13	1	1	3	3	7	43	8	8	4	4	10	3
2018Vergnaud#1001	4171	BCCN#90-85	Ovine	France	B. melitensis bv3	51	96	3	5	3	13	1	1	3	3	7	43	8	5	4	8	7	3
2018Vergnaud#1135	4305	BCCN#90-20	Ovine	France	B. melitensis bv3	51	96	3	5	3	13	1	1	3	3	7	43	8	9	5	9	13	3
2018Vergnaud#1203	4373	BCCN#91-171	Ovine	France	B. melitensis bv3	51	96	3	5	3	13	1	1	3	3	7	43	8	7	5	7	10	3
2018Vergnaud#1268	4438	BCCN#90-56	Ovine	France	B. melitensis bv3	51	96	3	5	3	13	1	1	3	3	7	43	8	5	4	9	7	3
2018Vergnaud#1391	4561	BCCN#91-170	Ovine	France	B. melitensis bv3	51	96	3	5	3	13	1	1	3	3	7	43	8	7	5	10	7	3
2018Vergnaud#0235	3405	BCCN#92-65	Cat	France	B. melitensis bv3	51	91	3	5	3	13	1	1	3	3	8	43	8	9	6	8	6	3
2018Vergnaud#0564	3734	BCCN#81-123	Ovine	France	B. melitensis bv3	51	96	3	5	3	13	1	1	3	3	7	43	8	9	5	11	5	3
2018Vergnaud#0577	3747	BCCN#89-27	Caprine	France	B. melitensis bv3	125	304	1	5	3	13	1	1	3	3	8	9	8	8	5	6	6	4
2018Vergnaud#0584	3754	BCCN#90-31	Ovine	France	B. melitensis bv3	51	207	3	5	3	13	1	1	3	3	6	43	8	6	5	9	21	3
2018Vergnaud#0597	3767	BCCN#91-153	Ovine	France	B. melitensis bv3	51	96	3	5	3	13	1	1	3	3	7	43	8	9	4	11	11	3
2018Vergnaud#0624	3794	BCCN#93-58	Cattle	France	B. melitensis bv3	51	96	3	5	3	13	1	1	3	3	7	43	8	7	4	9	9	3
2018Vergnaud#0625	3795	BCCN#93-59	Cattle	France	B. melitensis bv3	51	96	3	5	3	13	1	1	3	3	7	43	8	7	4	9	9	3
2018Vergnaud#0668	3838	BCCN#98-52	Human	France	B. melitensis bv3	42	116	1	5	3	13	2	2	3	2	4	41	8	6	7	3	4	5
2018Vergnaud#0842	4012	BCCN#92-52	Ovine	France	B. melitensis bv3	51	96	3	5	3	13	1	1	3	3	7	43	8	6	4	3	11	3
2018Vergnaud#1202	4372	BCCN#91-169	Ovine	France	B. melitensis bv3	51	96	3	5	3	13	1	1	3	3	7	43	8	7	5	10	7	3
2018Vergnaud#1283	4453	BCCN#94-68	Human	France	B. melitensis bv3	51	91	3	5	3	13	1	1	3	3	8	43	8	7	5	3	8	3
2018Vergnaud#0669	3839	BCCN#98-6	Human	France	B. melitensis bv3	42	297	1	5	3	13	2	2	3	2	4	46	8	5	7	3	5	5
2018Vergnaud#0126	3296	BCCN#80-164	Human	France	B. melitensis bv3	51	96	3	5	3	13	1	1	3	3	7	43	8	8	4	4	9	3
2018Vergnaud#0508	3678	BCCN#80-165	Human	France	B. melitensis bv3	51	96	3	5	3	13	1	1	3	3	7	43	8	8	4	4	9	3
2018Vergnaud#0569	3739	BCCN#87-39	Human	France	B. melitensis bv3	51	95	3	5	3	13	1	1	3	3	7	49	8	6	5	11	9	3
2018Vergnaud#0615	3785	BCCN#93-17	Human	France	B. melitensis bv3	42	116	1	5	3	13	2	2	3	2	4	41	8	7	6	3	4	5
2018Vergnaud#0907	4077	BCCN#87-38	Human	France	B. melitensis bv3	51	95	3	5	3	13	1	1	3	3	7	49	8	13	5	10	9	3
2018Vergnaud#1018	4188	BCCN#98-17	Human	France	B. melitensis bv3	42	116	1	5	3	13	2	2	3	2	4	41	8	5	7	3	7	5
2018Vergnaud#0545	3715	BCCN#00-10	Human	France	B. melitensis bv3	42	180	1	5	3	13	2	2	3	2	5	41	8	4	7	3	11	5
2018Vergnaud#0632	3802	BCCN#95-20	Human	France	B. melitensis bv3	51	96	3	5	3	13	1	1	3	3	7	43	8	9	5	6	6	3
2018Vergnaud#0820	3990	BCCN#81-134	Human	France	B. melitensis bv3	51	95	3	5	3	13	1	1	3	3	7	49	8	10	5	8	8	3
2018Vergnaud#0942	4112	BCCN#76-320	Human	France	B. melitensis bv3	51	95	3	5	3	13	1	1	3	3	7	49	8	6	5	10	10	3
2018Vergnaud#1048	4218	BCCN#98-16	Human	France	B. melitensis bv3	51	95	3	5	3	13	1	1	3	3	7	49	8	12	5			3
2018Vergnaud#1067	4237	BCCN#00-27	Human	France	B. melitensis bv3	42	116	1	5	3	13	2	2	3	2	4	41	8	4	6	3	5	6
2018Vergnaud#1279	4449	BCCN#93-69	Human	France	B. melitensis bv3	51	95	3	5	3	13	1	1	3	3	7	49	8	7	5	10	7	3
2018Vergnaud#1304	4474	BCCN#91-176	Cattle	France	B. melitensis bv3	51	95	3	5	3	13	1	1	3	3	7	49	8	7	5	8	8	3
2018Vergnaud#1305	4475	BCCN#91-177	Cattle	France	B. melitensis bv3	51	95	3	5	3	13	1	1	3	3	7	49	8	7	5	8	8	3
2018Vergnaud#1394	4564	BCCN#94-43	Human	France	B. melitensis bv3	42	116	1	5	3	13	2	2	3	2	4	41	8	6	7	3	6	5
2018Vergnaud#0578	3748	BCCN#89-30	Ovine	France	B. melitensis bv3	149	281	1	5	3	13	1	2	2	2	6	49	8	9	5	6	4	5
2018Vergnaud#0585	3755	BCCN#90-33	Cattle	France	B. melitensis bv3	51	95	3	5	3	13	1	1	3	3	7	49	8	7	5	10	8	3
2018Vergnaud#1002	4172	BCCN#90-86	Cattle	France	B. melitensis bv3	51	95	3	5	3	13	1	1	3	3	7	49	8	7	5	10	8	3
2018Vergnaud#0611	3781	BCCN#92-41	Human	France	B. melitensis bv3	51	91	3	5	3	13	1	1	3	3	8	43	8	5	8	10	5	3
2018Vergnaud#0948	4118	BCCN#89-76	Human	France	B. melitensis bv3	51	96	3	5	3	13	1	1	3	3	7	43	8	8	5	4	7	3
2018Vergnaud#1047	4217	BCCN#91-242	Human	France	B. melitensis bv3	51	92	3	5	3	13	1	1	3	3	9	43	8	5	5	3	7	3
2018Vergnaud#1240	4410	BCCN#90-180	Human	France	B. melitensis bv3	49	87	3	6	3	14	1	1	3	3	7	43	8	8	6	5	6	3
2018Vergnaud#0642	3812	BCCN#96-33	Human	France	B. melitensis bv3	51	91	3	5	3	13	1	1	3	3	8	43	8	7	5	3	6	3
2007AlDahouk#021	224	BCCN#03-13	Human	France	B. melitensis bv3	51	94	3	5	3	13	1	1	3	3	7	45	8	7	2	13	4	3
2018Vergnaud#0133	3303	BCCN#78-154	Human	France	B. melitensis bv3	51	207	3	5	3	13	1	1	3	3	6	43	8	5	4	7	11	3
2018Vergnaud#0099	3269	BCCN#81-253	Cattle	France	B. melitensis bv3	51	95	3	5	3	13	1	1	3	3	7	49	8	6	5	9	4	3
2007AlDahouk#020	223	BCCN#03-1	Human	France	B. melitensis bv3	42	116	1	5	3	13	2	2	3	2	4	41	8	5	7	3	5	5
2018Vergnaud#0100	3270	BCCN#82-22	Human	France	B. melitensis bv3	51	94	3	5	3	13	1	1	3	3	7	45	8	6	2	7	4	3
2018Vergnaud#0127	3297	BCCN#80-240	Human	France	B. melitensis bv3	51	207	3	5	3	13	1	1	3	3	6	43	8	5	5	11	6	3
2018Vergnaud#0382	3552	BCCN#82-87	Human	France	B. melitensis bv3	42	116	1	5	3	13	2	2	3	2	4	41	8	6	7	3	4	5
2018Vergnaud#0593	3763	BCCN#91-13	Human	France	B. melitensis bv3	51	91	3	5	3	13	1	1	3	3	8	43	8	6	4	10	8	3
2018Vergnaud#0604	3774	BCCN#91-254	Human	France	B. melitensis bv3	51	94	3	5	3	13	1	1	3	3	7	45	8	6	2	7	4	3
2018Vergnaud#0671	3841	BCCN#98-98	Human	France	B. melitensis bv3	42	116	1	5	3	13	2	2	3	2	4	41	8	6	7	3	4	5
2018Vergnaud#0885	4055	BCCN#00-9	Human	France	B. melitensis bv3	42	116	1	5	3	13	2	2	3	2	4	41	8	5	7	3	6	4
2018Vergnaud#0963	4133	BCCN#77-149	Human	France	B. melitensis bv3	51	95	3	5	3	13	1	1	3	3	7	49	8	7	5	11	6	3
2018Vergnaud#1007	4177	BCCN#92-22	Human	France	B. melitensis bv3	42	116	1	5	3	13	2	2	3	2	4	41	8	7	8	3	4	5
2018Vergnaud#1078	4248	BCCN#93-13	Human	France	B. melitensis bv3	51	94	3	5	3	13	1	1	3	3	7	45	8	7	2	10	4	3
2018Vergnaud#1182	4352	BCCN#93-61	Human	France	B. melitensis bv3	51	94	3	5	3	13	1	1	3	3	7	45	8	7	2	10	4	3
2018Vergnaud#1242	4412	BCCN#94-27	Human	France	B. melitensis bv3	51	94	3	5	3	13	1	1	3	3	7	45	8	5	2	10	5	3
2018Vergnaud#1243	4413	BCCN#94-29	Human	France	B. melitensis bv3	42	116	1	5	3	13	2	2	3	2	4	41	8	6	7	3	5	5
2018Vergnaud#1392	4562	BCCN#91-24	Human	France	B. melitensis bv3	42	116	1	5	3	13	2	2	3	2	4	41	8	6	7	3	7	5
2018Vergnaud#0898	4068	BCCN#81-138	Human	France	B. melitensis bv3	51	96	3	5	3	13	1	1	3	3	7	43	8	7	5	9	6	3
2018Vergnaud#1159	4329	BCCN#90-62	Ovine	France	B. melitensis bv3	51	95	3	5	3	13	1	1	3	3	7	49	8	7	5	14	5	3
2018Vergnaud#1160	4330	BCCN#90-63	Ovine	France	B. melitensis bv3	51	95	3	5	3	13	1	1	3	3	7	49	8	5	5	14	5	3
2018Vergnaud#0969	4139	BCCN#85-9	Ovine	France	B. melitensis bv3	51	207	3	5	3	13	1	1	3	3	6	43	8	7	6	10	9	3
2018Vergnaud#0902	4072	BCCN#86-15	Cattle	France	B. melitensis bv3	51	95	3	5	3	13	1	1	3	3	7	49	8	9	5	6	6	3
2018Vergnaud#0530	3700	BCCN#82-99	Ovine	France	B. melitensis bv3	51	96	3	5	3	13	1	1	3	3	7	43	8	8	4	5	11	3
2018Vergnaud#1183	4353	BCCN#93-64	Human	France	B. melitensis bv3	42	116	1	5	3	13	2	2	3	2	4	41	8	7	7	3	4	5
2018Vergnaud#0581	3751	BCCN#90-166	Ovine	France	B. melitensis bv3	84	282	1	5	3	13	1	2	3	2	6	9	8	7	5	9	5	5
2018Vergnaud#0662	3832	BCCN#97-52	Human	France	B. melitensis bv3	51	96	3	5	3	13	1	1	3	3	7	43	8	8	5	8	7	3
2018Vergnaud#0975	4145	BCCN#91-120	Cattle	France	B. melitensis bv3	51	96	3	5	3	13	1	1	3	3	7	43	8	9	5	7	7	3
2018Vergnaud#0989	4159	BCCN#91-121	Cattle	France	B. melitensis bv3	51	96	3	5	3	13	1	1	3	3	7	43	8	9	5	7	7	3
2018Vergnaud#1389	4559	BCCN#90-167	Ovine	France	B. melitensis bv3	51	95	3	5	3	13	1	1	3	3	7	49	8	7	5	10	5	3
2007AlDahouk#057	260	BfR 17	Human	Germany	B. melitensis bv1	53	127	3	4	3	13	5	3	3	3	4	36	5	2	5	3	4	5
2007AlDahouk#059	262	BfR 19	Human	Germany	B. melitensis bv1	43	125	1	5	3	13	3	2	3	2	4	41	8	6	4	3	6	4
2007AlDahouk#055	258	BfR 14	Human	Germany	B. melitensis bv1	59	117	1	5	2	13	3	2	3	2	4	41	8	5	3	6	5	5
2007AlDahouk#056	259	BfR 16	Human	Germany	B. melitensis bv1	43	125	1	5	3	13	3	2	3	2	4	41	8	6	4	3	7	5
2007AlDahouk#069	272	BfR 36	Human	Germany	B. melitensis bv2	43	104	1	5	3	13	3	2	3	2	5	36	8	4	4	3	5	4
2006LeFleche#131	131	BfR 46	unknown	Germany	B. melitensis bv2	43	125	1	5	3	13	3	2	3	2	4	41	8	6	4	4	7	3
2007AlDahouk#052	255	BfR 5	Human	Germany	B. melitensis bv2	43	125	1	5	3	13	3	2	3	2	4	41	8	6	4	6	5	3
2007AlDahouk#066	269	BfR 33	Human	Germany	B. melitensis bv2	43	125	1	5	3	13	3	2	3	2	4	41	8	3	5	3	5	5
2007AlDahouk#065	268	BfR 31	Human	Germany	B. melitensis bv2	51	96	3	5	3	13	1	1	3	3	7	43	8	8	5	8	4	3
2007AlDahouk#068	271	BfR 35	Human	Germany	B. melitensis bv2	51	96	3	5	3	13	1	1	3	3	7	43	8	5	5	9	7	3
2007AlDahouk#073	276	BfR 40	Human	Germany	B. melitensis bv2	43	122	1	5	3	13	3	2	3	2	4	43	8	5	4	3	4	5
2007AlDahouk#071	274	BfR 38	Human	Germany	B. melitensis bv3	42	108	1	5	3	13	2	2	3	2	4	43	8	7	6	3	4	5
2007AlDahouk#090	293	BfR 66	Human	Germany	B. melitensis bv3	43	122	1	5	3	13	3	2	3	2	4	43	8	7	4	3	5	4
2007AlDahouk#107	310	BfR 86	Human	Germany	B. melitensis bv3	43	125	1	5	3	13	3	2	3	2	4	41	8	4	7	3	5	4
2007AlDahouk#108	311	BfR 87	Human	Germany	B. melitensis bv3	43	125	1	5	3	13	3	2	3	2	4	41	8	6	4	8	6	3
2007AlDahouk#092	295	BfR 68	Human	Germany	B. melitensis bv3	42	107	1	5	3	13	2	2	3	2	3	43	8	4	4	3	7	6
2007AlDahouk#105	308	BfR 84	Human	Germany	B. melitensis bv3	64	101	1	5	3	12	3	2	3	2	5	41	8	7	4	3	7	5
2007AlDahouk#100	303	BfR 79	Human	Germany	B. melitensis bv3	43	122	1	5	3	13	3	2	3	2	4	43	8	4	4	3	6	4
2007AlDahouk#109	312	BfR 88	Human	Germany	B. melitensis bv3	42	116	1	5	3	13	2	2	3	2	4	41	8	8	7	3	4	5
2018Vergnaud#0027	3197	BCCN#83-142	Caprine	Greece	B. melitensis bv1	59	117	1	5	2	13	3	2	3	2	4	41	8	8	3	6	4	5
2018Vergnaud#0443	3613	BCCN#83-154	Ovine	Greece	B. melitensis bv1	59	117	1	5	2	13	3	2	3	2	4	41	8	6	3	6	4	5
2018Vergnaud#0444	3614	BCCN#83-162	Human	Greece	B. melitensis bv1	59	117	1	5	2	13	3	2	3	2	4	41	8	6	3	8	8	5
2018Vergnaud#0445	3615	BCCN#83-194	Caprine	Greece	B. melitensis bv1	43	125	1	5	3	13	3	2	3	2	4	41	8	7	4	3	8	6
2018Vergnaud#0280	3450	BCCN#91-137	Cattle	Greece	B. melitensis bv1	59	117	1	5	2	13	3	2	3	2	4	41	8	4	3	4	8	4
2018Vergnaud#0281	3451	BCCN#91-138	Cattle	Greece	B. melitensis bv1	59	290	1	5	2	13	3	2	3	2	6	41	8	1	3	4	8	4
2018Vergnaud#0282	3452	BCCN#91-78	Cattle	Greece	B. melitensis bv1	47	138	3	4	2	13	4	2	3	3	8	36	6	2	5	6	3	6
2007AlDahouk#036	239	BfR 12	Human	Greece	B. melitensis bv2	43	106	1	5	3	13	3	2	3	2	5	41	8	5	4	3	4	4
2006LeFleche#094	94	BCCN#90-112	Cattle	Greece	B. melitensis bv3	43	125	1	5	3	13	3	2	3	2	4	41	8	6	4	6	4	3
2007AlDahouk#087	290	BfR 63	Human	Greece	B. melitensis bv3	43	125	1	5	3	13	3	2	3	2	4	41	8	6	5	3	5	4
2007AlDahouk#094	297	BfR 71	Human	Greece	B. melitensis bv3	43	122	1	5	3	13	3	2	3	2	4	43	8	9	4	3	7	6
2018Vergnaud#0115	3285	BCCN#83-157	Ovine	Greece	B. melitensis bv3	43	106	1	5	3	13	3	2	3	2	5	41	8	4	4	3	4	5
2018Vergnaud#0384	3554	BCCN#83-164	Caprine	Greece	B. melitensis bv3	43	106	1	5	3	13	3	2	3	2	5	41	8	4	4	3	4	4
2018Vergnaud#0385	3555	BCCN#83-165	Ovine	Greece	B. melitensis bv3	43	125	1	5	3	13	3	2	3	2	4	41	8	7	4	3	8	8
2018Vergnaud#0386	3556	BCCN#83-166	Ovine	Greece	B. melitensis bv3	43	125	1	5	3	13	3	2	3	2	4	41	8	7	4	3	7	8
2018Vergnaud#0387	3557	BCCN#83-168	Caprine	Greece	B. melitensis bv3	43	125	1	5	3	13	3	2	3	2	4	41	8	7	7	3	6	7
2018Vergnaud#0534	3704	BCCN#83-143	Ovine	Greece	B. melitensis bv3	43	125	1	5	3	13	3	2	3	2	4	41	8	7	4	8	5	3
2018Vergnaud#0535	3705	BCCN#83-144	Ovine	Greece	B. melitensis bv3	43	125	1	5	3	13	3	2	3	2	4	41	8	6	4	3	6	8
2018Vergnaud#0536	3706	BCCN#83-191	Caprine	Greece	B. melitensis bv3	43	104	1	5	3	13	3	2	3	2	5	36	8	5	4	3	7	6
2018Vergnaud#0565	3735	BCCN#83-192	Caprine	Greece	B. melitensis bv3	43	104	1	5	3	13	3	2	3	2	5	36	8	5	4	3	7	6
2018Vergnaud#0734	3904	BCCN#83-180	Ovine	Greece	B. melitensis bv3	43	125	1	5	3	13	3	2	3	2	4	41	8	5	4	3	9	5
2018Vergnaud#0735	3905	BCCN#83-181	Ovine	Greece	B. melitensis bv3	43	125	1	5	3	13	3	2	3	2	4	41	8	5	4	3	9	5
2018Vergnaud#0776	3946	BCCN#83-148	Ovine	Greece	B. melitensis bv3	43	125	1	5	3	13	3	2	3	2	4	41	8	7	4	3	6	7
2018Vergnaud#0777	3947	BCCN#83-174	Ovine	Greece	B. melitensis bv3	43	125	1	5	3	13	3	2	3	2	4	41	8	5	4	9	5	3
2018Vergnaud#0778	3948	BCCN#83-189	Ovine	Greece	B. melitensis bv3	43	125	1	5	3	13	3	2	3	2	4	41	8	5	4	7	5	3
2018Vergnaud#0822	3992	BCCN#83-149	Ovine	Greece	B. melitensis bv3	43	106	1	5	3	13	3	2	3	2	5	41	8	4	4	3	4	5
2018Vergnaud#0823	3993	BCCN#83-150	Ovine	Greece	B. melitensis bv3	43	125	1	5	3	13	3	2	3	2	4	41	8	6	4	7	7	3
2018Vergnaud#0824	3994	BCCN#83-172	Ovine	Greece	B. melitensis bv3	43	125	1	5	3	13	3	2	3	2	4	41	8	7	4	3	12	5
2018Vergnaud#0825	3995	BCCN#83-173	Ovine	Greece	B. melitensis bv3	43	125	1	5	3	13	3	2	3	2	4	41	8	7	4	3	12	5
2018Vergnaud#0826	3996	BCCN#83-178	Ovine	Greece	B. melitensis bv3	43	125	1	5	3	13	3	2	3	2	4	41	8	9	4	3	6	3
2018Vergnaud#0827	3997	BCCN#83-179	Ovine	Greece	B. melitensis bv3	43	125	1	5	3	13	3	2	3	2	4	41	8	9	4	7	6	3
2018Vergnaud#0899	4069	BCCN#83-145	Ovine	Greece	B. melitensis bv3	43	106	1	5	3	13	3	2	3	2	5	41	8	4	4	3	4	5
2018Vergnaud#0900	4070	BCCN#83-147	Ovine	Greece	B. melitensis bv3	43	125	1	5	3	13	3	2	3	2	4	41	8	5	4	7	7	3
2018Vergnaud#0929	4099	BCCN#83-151	Ovine	Greece	B. melitensis bv3	43	125	1	5	3	13	3	2	3	2	4	41	8	5	4	7	7	3
2018Vergnaud#0930	4100	BCCN#83-152	Ovine	Greece	B. melitensis bv3	43	106	1	5	3	13	3	2	3	2	5	41	8	4	4	3	4	5
2018Vergnaud#0950	4120	BCCN#83-190	Ovine	Greece	B. melitensis bv3	43	125	1	5	3	13	3	2	3	2	4	41	8	7	4	3	12	5
2018Vergnaud#0965	4135	BCCN#83-175	Ovine	Greece	B. melitensis bv3	43	125	1	5	3	13	3	2	3	2	4	41	8	7	4	7	7	3
2018Vergnaud#0966	4136	BCCN#83-176	Ovine	Greece	B. melitensis bv3	43	125	1	5	3	13	3	2	3	2	4	41	8	7	4	3	12	5
2018Vergnaud#0967	4137	BCCN#83-177	Ovine	Greece	B. melitensis bv3	43	125	1	5	3	13	3	2	3	2	4	41	8	9	4	10	6	3
2018Vergnaud#1151	4321	BCCN#83-153	Ovine	Greece	B. melitensis bv3	43	106	1	5	3	13	3	2	3	2	5	41	8	4	4	3	4	5
2018Vergnaud#1152	4322	BCCN#83-155	Ovine	Greece	B. melitensis bv3	43	106	1	5	3	13	3	2	3	2	5	41	8	4	4	3	4	5
2018Vergnaud#1153	4323	BCCN#83-156	Ovine	Greece	B. melitensis bv3	43	106	1	5	3	13	3	2	3	2	5	41	8	4	4	3	4	5
2018Vergnaud#1302	4472	BCCN#83-186	Ovine	Greece	B. melitensis bv3	43	125	1	5	3	13	3	2	3	2	4	41	8	5	4	6	5	3
2018Vergnaud#1303	4473	BCCN#83-187	Ovine	Greece	B. melitensis bv3	43	125	1	5	3	13	3	2	3	2	4	41	8	6	4	3	6	8
2018Vergnaud#1380	4550	BCCN#83-182	Ovine	Greece	B. melitensis bv3	43	125	1	5	3	13	3	2	3	2	4	41	8	5	4	3	9	5
2018Vergnaud#1381	4551	BCCN#83-188	Ovine	Greece	B. melitensis bv3	43	125	1	5	3	13	3	2	3	2	4	41	8	9	4	3	8	6
2018Vergnaud#0128	3298	BCCN#90-127	Cattle	Greece	B. melitensis bv3	43	125	1	5	3	13	3	2	3	2	4	41	8	6	4	11	5	3
2018Vergnaud#0129	3299	BCCN#90-128	Cattle	Greece	B. melitensis bv3	43	125	1	5	3	13	3	2	3	2	4	41	8	7	4	3	4	5
2018Vergnaud#0395	3565	BCCN#90-134	Cattle	Greece	B. melitensis bv3	43	125	1	5	3	13	3	2	3	2	4	41	8	9	4	3	5	7
2018Vergnaud#0400	3570	BCCN#91-100	Cattle	Greece	B. melitensis bv3	43	104	1	5	3	13	3	2	3	2	5	36	8	5	4	3	6	6
2018Vergnaud#0405	3575	BCCN#91-131	Cattle	Greece	B. melitensis bv3	43	125	1	5	3	13	3	2	3	2	4	41	8	7	5	3	6	5
2018Vergnaud#0406	3576	BCCN#91-139	Ovine	Greece	B. melitensis bv3	43	106	1	5	3	13	3	2	3	2	5	41	8	4	6	3	4	4
2018Vergnaud#0432	3602	BCCN#91-101	Cattle	Greece	B. melitensis bv3	43	125	1	5	3	13	3	2	3	2	4	41	8	7	4	3	6	5
2018Vergnaud#0433	3603	BCCN#91-152	Caprine	Greece	B. melitensis bv3	43	106	1	5	3	13	3	2	3	2	5	41	8	4	7	3	4	6
2018Vergnaud#0579	3749	BCCN#90-153	Cattle	Greece	B. melitensis bv3	84	282	1	5	3	13	1	2	3	2	6	9	8	9	4	11	4	5
2018Vergnaud#0580	3750	BCCN#90-160	Cattle	Greece	B. melitensis bv3	43	125	1	5	3	13	3	2	3	2	4	41	8	6	4	3	8	8
2018Vergnaud#0592	3762	BCCN#91-102	Cattle	Greece	B. melitensis bv3	43	125	1	5	3	13	3	2	3	2	4	41	8	7	4	3	6	5
2018Vergnaud#0594	3764	BCCN#91-151	Ovine	Greece	B. melitensis bv3	43	125	1	5	3	13	3	2	3	2	4	41	8	7	4	10	6	3
2018Vergnaud#0617	3787	BCCN#91-99	Cattle	Greece	B. melitensis bv3	43	104	1	5	3	13	3	2	3	2	5	36	8	5	4	3	6	6
2018Vergnaud#0831	4001	BCCN#91-103	Cattle	Greece	B. melitensis bv3	43	125	1	5	3	13	3	2	3	2	4	41	8	6	3	3	6	5
2018Vergnaud#0833	4003	BCCN#91-104	Cattle	Greece	B. melitensis bv3	43	125	1	5	3	13	3	2	3	2	4	41	8	7	4	3	6	5
2018Vergnaud#0834	4004	BCCN#91-110	Cattle	Greece	B. melitensis bv3	43	125	1	5	3	13	3	2	3	2	4	41	8	6	4	3	6	5
2018Vergnaud#0835	4005	BCCN#91-111	Cattle	Greece	B. melitensis bv3	43	104	1	5	3	13	3	2	3	2	5	36	8	5	4	3	6	6
2018Vergnaud#0836	4006	BCCN#91-140	Ovine	Greece	B. melitensis bv3	43	106	1	5	3	13	3	2	3	2	5	41	8	4	4	3	4	4
2018Vergnaud#0837	4007	BCCN#91-141	Ovine	Greece	B. melitensis bv3	43	125	1	5	3	13	3	2	3	2	4	41	8	7	4	9	6	3
2018Vergnaud#0838	4008	BCCN#91-149	Ovine	Greece	B. melitensis bv3	43	125	1	5	3	13	3	2	3	2	4	41	8	7	4	9	6	3
2018Vergnaud#0839	4009	BCCN#91-150	Ovine	Greece	B. melitensis bv3	43	125	1	5	3	13	3	2	3	2	4	41	8	7	4	9	6	3
2018Vergnaud#0976	4146	BCCN#91-142	Ovine	Greece	B. melitensis bv3	43	106	1	5	3	13	3	2	3	2	5	41	8	4	4	3	4	4
2018Vergnaud#0977	4147	BCCN#91-144	Ovine	Greece	B. melitensis bv3	43	125	1	5	3	13	3	2	3	2	4	41	8	7	4	9	6	3
2018Vergnaud#0978	4148	BCCN#91-145	Ovine	Greece	B. melitensis bv3	43	125	1	5	3	13	3	2	3	2	4	41	8	7	4	9	6	3
2018Vergnaud#1137	4307	BCCN#91-105	Cattle	Greece	B. melitensis bv3	43	125	1	5	3	13	3	2	3	2	4	41	8	7	4	3	6	5
2018Vergnaud#1138	4308	BCCN#91-106	Cattle	Greece	B. melitensis bv3	43	125	1	5	3	13	3	2	3	2	4	41	8	7	4	3	6	5
2018Vergnaud#1139	4309	BCCN#91-107	Cattle	Greece	B. melitensis bv3	43	125	1	5	3	13	3	2	3	2	4	41	8	7	4	3	6	5
2018Vergnaud#1161	4331	BCCN#91-108	Cattle	Greece	B. melitensis bv3	43	125	1	5	3	13	3	2	3	2	4	41	8	7	4	3	6	5
2018Vergnaud#1162	4332	BCCN#91-109	Cattle	Greece	B. melitensis bv3	43	125	1	5	3	13	3	2	3	2	4	41	8	7	4	3	6	5
2018Vergnaud#1163	4333	BCCN#91-146	Ovine	Greece	B. melitensis bv3	43	125	1	5	3	13	3	2	3	2	4	41	8	7	4	9	6	3
2018Vergnaud#1165	4335	BCCN#91-147	Ovine	Greece	B. melitensis bv3	43	125	1	5	3	13	3	2	3	2	4	41	8	7	4	9	6	3
2018Vergnaud#1166	4336	BCCN#91-148	Ovine	Greece	B. melitensis bv3	43	125	1	5	3	13	3	2	3	2	4	41	8	7	4	9	6	3
2006LeFleche#100	100	BCCN#94-49	Ovine	India	B. melitensis	42	116	1	5	3	13	2	2	3	2	4	41	8	5	4	3	6	4
GCA_000022625	10008	REF 63/9 (ATCC 23457)	Caprine	India	B. melitensis	45	115	1	5	3	12	2	2	3	2	4	41	8	8	4	3	5	4
SRR4436599	20617	BwIM_IND_58	Human	India	B. melitensis	42	116	1	5	3	13	2	2	3	2	4	41	8	4	4	3	5	5
2018Vergnaud#0313	3483	BCCN#94-48	Ovine	India	B. melitensis atypical	42	116	1	5	3	13	2	2	3	2	4	41	8	5	4	3	6	4
2018Vergnaud#0314	3484	BCCN#02-9	Ovine	India	B. melitensis atypical	42	116	1	5	3	13	2	2	3	2	4	41	8	5	4	3	6	4
2018Vergnaud#0315	3485	BCCN#02-10	Ovine	India	B. melitensis atypical	42	116	1	5	3	13	2	2	3	2	4	41	8	6	4	3	6	4
2018Vergnaud#0316	3486	BCCN#02-11	Ovine	India	B. melitensis atypical	42	116	1	5	3	13	2	2	3	2	4	41	8	5	4	3	7	4
2018Vergnaud#0318	3488	BCCN#02-31	Ovine	India	B. melitensis atypical	42	116	1	5	3	13	2	2	3	2	4	41	8	5	4	3	6	4
2018Vergnaud#0342	3512	BCCN#02-32	Ovine	India	B. melitensis atypical	42	116	1	5	3	13	2	2	3	2	4	41	8	5	4	3	5	4
2018Vergnaud#0343	3513	BCCN#02-33	Ovine	India	B. melitensis atypical	42	116	1	5	3	13	2	2	3	2	4	41	8	5	4	3	5	4
2018Vergnaud#0344	3514	BCCN#02-35	Human	India	B. melitensis atypical	42	116	1	5	3	13	2	2	3	2	4	41	8	5	4	3	5	4
2018Vergnaud#0698	3868	BCCN#02-30	unknown	India	B. melitensis atypical	42	116	1	5	3	13	2	2	3	2	4	41	8	5	4	3	8	4
2018Vergnaud#0310	3480	BCCN#00-18	Ovine	India	B. melitensis bv1	42	116	1	5	3	13	2	2	3	2	4	41	8	5	4	3	6	4
2018Vergnaud#0727	3897	BCCN#00-19	Ovine	India	B. melitensis bv1	42	116	1	5	3	13	2	2	3	2	4	41	8	6	4	3	6	4
2018Vergnaud#0728	3898	BCCN#00-20	Ovine	India	B. melitensis bv1	42	116	1	5	3	13	2	2	3	2	4	41	8	5	4	3	7	4
2006LeFleche#010	10	REF 63/9	Caprine	India	B. melitensis bv2	45	115	1	5	3	12	2	2	3	2	4	41	8	7	4	3	5	4
2012Ferreira#002	1297	REF 63/9	Caprine	India	B. melitensis bv2	45	115	1	5	3	12	2	2	3	2	4	41	8	7	4	3	5	4
SRR011160	20162	REF 63/9	Caprine	India	B. melitensis bv2	45	115	1	5	3	12	2	2	3	2	4	41	8	7	4	3	5	4
2018Vergnaud#0401	3571	BCCN#91-112	Cattle	India	B. melitensis bv3	42	116	1	5	3	13	2	2	3	2	4	41	8	4	3	3	4	6
2018Vergnaud#0402	3572	BCCN#91-113	Cattle	India	B. melitensis bv3	42	116	1	5	3	13	2	2	3	2	4	41	8	4	5	7	4	5
2018Vergnaud#0403	3573	BCCN#91-114	Cattle	India	B. melitensis bv3	42	116	1	5	3	13	2	2	3	2	4	41	8	5	3	3	4	6
2018Vergnaud#0404	3574	BCCN#91-115	Cattle	India	B. melitensis bv3	42	116	1	5	3	13	2	2	3	2	4	41	8	4	5	3	4	6
2006LeFleche#079	79	BCCN#96-22	Ovine	Israel	B. melitensis bv1	47	138	3	4	2	13	4	2	3	3	8	36	6	2	4	6	3	6
2006LeFleche#080	80	BCCN#75-478	Ovine	Israel	B. melitensis bv1	43	125	1	5	3	13	3	2	3	2	4	41	8	5	5	3	5	4
2018Vergnaud#0034	3204	BCCN#88-40	Ovine	Israel	B. melitensis bv1	43	125	1	5	3	13	3	2	3	2	4	41	8	5	5	3	5	4
2018Vergnaud#0050	3220	BCCN#88-43	Human	Israel	B. melitensis bv1	43	125	1	5	3	13	3	2	3	2	4	41	8	4	5	3	5	4
2018Vergnaud#0051	3221	BCCN#88-44	Human	Israel	B. melitensis bv1	43	284	1	5	3	13	3	2	3	2	6	41	8	3	5	3	5	5
2018Vergnaud#0106	3276	BCCN#88-39	Ovine	Israel	B. melitensis bv1	43	125	1	5	3	13	3	2	3	2	4	41	8	4	5	3	5	4
2018Vergnaud#0283	3453	BCCN#96-19	Human	Israel	B. melitensis bv1	47	138	3	4	2	13	4	2	3	3	8	36	6	2	4	6	3	6
2018Vergnaud#0284	3454	BCCN#96-20	Ovine	Israel	B. melitensis bv1	47	138	3	4	2	13	4	2	3	3	8	36	6	4	4	6	3	6
2018Vergnaud#0437	3607	BCCN#76-280	Cattle	Israel	B. melitensis bv1	43	125	1	5	3	13	3	2	3	2	4	41	8	4	5	3	5	4
2018Vergnaud#0438	3608	BCCN#76-281	Cattle	Israel	B. melitensis bv1	43	125	1	5	3	13	3	2	3	2	4	41	8	5	5	3	5	4
2007AlDahouk#011	214	BCCN#96-30	Human	Israel	B. melitensis bv2	43	125	1	5	3	13	3	2	3	2	4	41	8	4	5	3	6	5
2006LeFleche#090	90	BCCN#96-31	Ovine	Israel	B. melitensis bv3	44	110	1	4	3	13	3	2	3	2	4	41	8	5	4	3	4	5
2006LeFleche#091	91	BCCN#96-32	Ovine	Israel	B. melitensis bv3	44	110	1	4	3	13	3	2	3	2	4	41	8	6	4	3	4	5
2018Vergnaud#0364	3534	BCCN#96-26	Ovine	Israel	B. melitensis Rough	47	138	3	4	2	13	4	2	3	3	8	36	6	2	4	6	3	6
SRR4436617	20633	BwIM_ITA_55	Human	Italy	B. melitensis	49	87	3	6	3	14	1	1	3	3	7	43	8	6	6	9	7	3
SRR4436621	20637	BwIM_ITA_45	Human	Italy	B. melitensis	49	87	3	6	3	14	1	1	3	3	7	43	8	8	6	5	6	3
2013Garofolo_13550	1659	13550	Caprine	Italy	B. melitensis bv1	47	138	3	4	2	13	4	2	3	3	8	36	6	2	4	6	3	6
2013Garofolo_21031	1702	21031	Caprine	Italy	B. melitensis bv1	47	138	3	4	2	13	4	2	3	3	8	36	6	2	4	7	3	6
2018Vergnaud#0770	3940	BCCN#82-64	Human	Italy	B. melitensis bv1	93	140	3	4	3	13	6	2	3	3	6	36	6	2	3	6	6	4
2018Vergnaud#0109	3279	BCCN#97-87	Human	Italy	B. melitensis bv1	48	130	3	4	3	13	5	2	3	3	6	36	5	2	4	8	6	5
2007AlDahouk#082	285	BfR 58	Human	Italy	B. melitensis bv2	49	87	3	6	3	14	1	1	3	3	7	43	8	8	7	10	5	3
2007AlDahouk#083	286	BfR 59	Human	Italy	B. melitensis bv2	51	91	3	5	3	13	1	1	3	3	8	43	8	6	4	10	6	3
2006LeFleche#086	86	BCCN#95-33	Ovine	Italy	B. melitensis bv2	51	96	3	5	3	13	1	1	3	3	7	43	8	5	5	7	7	3
2006LeFleche#008	8	REF Ether	Caprine	Italy	B. melitensis bv3	51	96	3	5	3	13	1	1	3	3	7	43	8		5	12	9	3
2013Garofolo_1171	1608	1171	Ovine	Italy	B. melitensis bv3	49	87	3	6	3	14	1	1	3	3	7	43	8	8	7	7	5	3
2013Garofolo_3271	1722	3271	Ovine	Italy	B. melitensis bv3	49	87	3	6	3	14	1	1	3	3	7	43	8	8	7	7	5	3
2013Garofolo_4471	1736	4471	Ovine	Italy	B. melitensis bv3	51	96	3	5	3	13	1	1	3	3	7	43	8	8	6	6	8	3
2013Garofolo_585	1756	585	Cattle	Italy	B. melitensis bv3	49	87	3	6	3	14	1	1	3	3	7	43	8	6	4	4	4	3
2013Garofolo_744	1788	744	Ovine	Italy	B. melitensis bv3	107	206	4	6	3	14	2	1	3	3	7	43	8	6	4	4	4	3
2013Garofolo_11802	1618	11802	Caprine	Italy	B. melitensis bv3	88	154	3	6	3	13	1	1	3	3	7	43	8	7	4	7	5	3
2013Garofolo_11842	1631	11842	Ovine	Italy	B. melitensis bv3	88	154	3	6	3	13	1	1	3	3	7	43	8	7	4	7	5	3
2013Garofolo_13545	1657	13545	Cattle	Italy	B. melitensis bv3	51	91	3	5	3	13	1	1	3	3	8	43	8	5	8	9	5	3
2013Garofolo_13541	1654	13541	Caprine	Italy	B. melitensis bv3	49	87	3	6	3	14	1	1	3	3	7	43	8	4	6	7	6	3
2013Garofolo_11793	1614	11793	Caprine	Italy	B. melitensis bv3	49	87	3	6	3	14	1	1	3	3	7	43	8	6	4	7	8	3
2013Garofolo_13517	1650	13517	Ovine	Italy	B. melitensis bv3	51	91	3	5	3	13	1	1	3	3	8	43	8	4	14	9	5	3
2007Marianelli#002	356	DG1	Human	Italy	B. melitensis bv3	49	162	3	6	3	14	1	1	3	3	8	43	8	4	10	8	6	3
2007Marianelli#003	357	GV2	Human	Italy	B. melitensis bv3	51	96	3	5	3	13	1	1	3	3	7	43	8	5	6	12	9	3
2007Marianelli#004	358	CM10	Human	Italy	B. melitensis bv3	49	87	3	6	3	14	1	1	3	3	7	43	8	6	7	7	5	3
2007Marianelli#005	359	CS13	Human	Italy	B. melitensis bv3	51	96	3	5	3	13	1	1	3	3	7	43	8	5	5	6	8	3
2007Marianelli#006	360	BL9	Human	Italy	B. melitensis bv3	49	87	3	6	3	14	1	1	3	3	7	43	8	6	4	6	7	3
2007Marianelli#007	361	MM14	Human	Italy	B. melitensis bv3	51	96	3	5	3	13	1	1	3	3	7	43	8	6	7	4	6	3
2007Marianelli#008	362	AM12	Human	Italy	B. melitensis bv3	51	91	3	5	3	13	1	1	3	3	8	43	8	4	7	11	9	3
2007Marianelli#009	363	BC6	Human	Italy	B. melitensis bv3	49	87	3	6	3	14	1	1	3	3	7	43	8	7	6	9	7	3
2007Marianelli#010	364	PD11	Human	Italy	B. melitensis bv3	51	96	3	5	3	13	1	1	3	3	7	43	8	5	4	7	8	3
2007Marianelli#011	365	CV5	Human	Italy	B. melitensis bv3	49	87	3	6	3	14	1	1	3	3	7	43	8	8	4	7	9	3
2007Marianelli#012	366	MA5	Human	Italy	B. melitensis bv3	51	96	3	5	3	13	1	1	3	3	7	43	8	5	5	12	9	3
2007Marianelli#013	367	SP4	Human	Italy	B. melitensis bv3	51	91	3	5	3	13	1	1	3	3	8	43	8	4	8	10	5	3
2007Marianelli#014	368	DZ7	Human	Italy	B. melitensis bv3	51	96	3	5	3	13	1	1	3	3	7	43	8	3	5	6	6	3
2007Marianelli#015	369	GA8	Human	Italy	B. melitensis bv3	88	154	3	6	3	13	1	1	3	3	7	43	8	6	4	11	6	3
2007Marianelli#016	370	GR6	Human	Italy	B. melitensis bv3	88	155	3	6	3	13	1	1	3	3	8	43	8	7	4	6	10	3
2007Marianelli#017	371	DN5	Human	Italy	B. melitensis bv3	51	96	3	5	3	13	1	1	3	3	7	43	8	8	6	6	8	3
2007Marianelli#018	372	ST4	Human	Italy	B. melitensis bv3	51	96	3	5	3	13	1	1	3	3	7	43	8	5	5	13	9	3
2013Garofolo_1164	1605	1164	Ovine	Italy	B. melitensis bv3	49	87	3	6	3	14	1	1	3	3	7	43	8	9	7	7	5	3
2013Garofolo_18942	1684	18942	Ovine	Italy	B. melitensis bv3	49	87	3	6	3	14	1	1	3	3	7	43	8	9	7	8	5	3
2013Garofolo_18945	1685	18945	Caprine	Italy	B. melitensis bv3	49	87	3	6	3	14	1	1	3	3	7	43	8	4	6	10	8	3
2013Garofolo_19513	1690	19513	Human	Italy	B. melitensis bv3	43	125	1	5	3	13	3	2	3	2	4	41	8	5	4	3	6	5
2013Garofolo_11805	1620	11805	Cattle	Italy	B. melitensis bv3	51	91	3	5	3	13	1	1	3	3	8	43	8	6	6	9	5	3
2013Garofolo_15272	1673	15272	Cattle	Italy	B. melitensis bv3	49	87	3	6	3	14	1	1	3	3	7	43	8	8	7	7	8	3
2013Garofolo_12841	1645	12841	Ovine	Italy	B. melitensis bv3	49	87	3	6	3	14	1	1	3	3	7	43	8	4	6	11	7	3
2013Garofolo_11782	1609	11782	Caprine	Italy	B. melitensis bv3	49	87	3	6	3	14	1	1	3	3	7	43	8	6	4	8	11	3
2013Garofolo_11825	1628	11825	Ovine	Italy	B. melitensis bv3	51	96	3	5	3	13	1	1	3	3	7	43	8	7	7	6	8	3
2013Garofolo_11826	1629	11826	Ovine	Italy	B. melitensis bv3	51	96	3	5	3	13	1	1	3	3	7	43	8	7	7	6	8	3
2013Garofolo_4474	1737	4474	Ovine	Italy	B. melitensis bv3	51	96	3	5	3	13	1	1	3	3	7	43	8	8	6	6	8	3
2007AlDahouk#093	296	BfR 70	Human	Italy	B. melitensis bv3	49	87	3	6	3	14	1	1	3	3	7	43	8	6	6	7	5	3
2007AlDahouk#097	300	BfR 74	Human	Italy	B. melitensis bv3	49	89	3	6	3	14	1	1	3	3	7	45	8	4	6	5	6	3
2007AlDahouk#104	307	BfR 83	Human	Italy	B. melitensis bv3	51	96	3	5	3	13	1	1	3	3	7	43	8	5	6	7	8	3
2018Vergnaud#0007	3177	BCCN#R3	Caprine	Italy	B. melitensis bv3	51	96	3	5	3	13	1	1	3	3	7	43	8	7	5	13	10	3
2013Garofolo_13535	1651	13535	Ovine	Italy	B. melitensis bv3	49	87	3	6	3	14	1	1	3	3	7	43	8	6	4	8	11	3
2013Garofolo_19428	1687	19428	Ovine	Italy	B. melitensis bv3	49	87	3	6	3	14	1	1	3	3	7	43	8	6	4	8	11	3
2013Garofolo_2299	1712	2299	Ovine	Italy	B. melitensis bv3	49	87	3	6	3	14	1	1	3	3	7	43	8	8	6	9	8	3
2013Garofolo_6837	1772	6837	Ovine	Italy	B. melitensis bv3	51	96	3	5	3	13	1	1	3	3	7	43	8	7	9	6	11	3
2013Garofolo_12372	1639	12372	Ovine	Italy	B. melitensis bv3	49	87	3	6	3	14	1	1	3	3	7	43	8	4	6	11	8	3
2013Garofolo_12376	1641	12376	Cattle	Italy	B. melitensis bv3	49	87	3	6	3	14	1	1	3	3	7	43	8	4	6	11	9	3
2013Garofolo_17475	1679	17475	Ovine	Italy	B. melitensis bv3	49	87	3	6	3	14	1	1	3	3	7	43	8	4	6	11	8	3
2013Garofolo_9065	1803	9065	Ovine	Italy	B. melitensis bv3	49	87	3	6	3	14	1	1	3	3	7	43	8	4	6	11	8	3
2013Garofolo_13552	1660	13552	Caprine	Italy	B. melitensis bv3	49	87	3	6	3	14	1	1	3	3	7	43	8	5	5	11	4	3
2013Garofolo_13553	1661	13553	Ovine	Italy	B. melitensis bv3	49	162	3	6	3	14	1	1	3	3	8	43	8	7	7	7	5	3
2013Garofolo_6840	1775	6840	Ovine	Italy	B. melitensis bv3	49	87	3	6	3	14	1	1	3	3	7	43	8	6	8	16	2	3
2013Garofolo_6842	1776	6842	Caprine	Italy	B. melitensis bv3	49	87	3	6	3	14	1	1	3	3	7	43	8	6	4	4	4	3
2013Garofolo_11798	1617	11798	Ovine	Italy	B. melitensis bv3	49	87	3	6	3	14	1	1	3	3	7	43	8	7	5	8	6	3
2013Garofolo_4497	1746	4497	Ovine	Italy	B. melitensis bv3	49	87	3	6	3	14	1	1	3	3	7	43	8	7	5	9	6	3
2013Garofolo_4500	1748	4500	Ovine	Italy	B. melitensis bv3	49	87	3	6	3	14	1	1	3	3	7	43	8	5	5	8	6	3
2013Garofolo_12849	1648	12849	Ovine	Italy	B. melitensis bv3	49	87	3	6	3	14	1	1	3	3	7	43	8	4	6	11	8	3
2013Garofolo_13543	1655	13543	Ovine	Italy	B. melitensis bv3	49	87	3	6	3	14	1	1	3	3	7	43	8	6	6	9	5	3
2013Garofolo_13540	1653	13540	Ovine	Italy	B. melitensis bv3	88	155	3	6	3	13	1	1	3	3	8	43	8	5	5	12	12	3
2013Garofolo_6076	1767	6076	Cattle	Italy	B. melitensis bv3	110	205	2	5	3	13	1	1	3	3	7	43	8	6	5	8	6	3
2013Garofolo_11803	1619	11803	Caprine	Italy	B. melitensis bv3	51	91	3	5	3	13	1	1	3	3	8	43	8	6	6	8	5	3
2013Garofolo_11828	1630	11828	Cattle	Italy	B. melitensis bv3	51	91	3	5	3	13	1	1	3	3	8	43	8	4	13	9	5	3
2013Garofolo_11844	1632	11844	Ovine	Italy	B. melitensis bv3	51	91	3	5	3	13	1	1	3	3	8	43	8	6	6	9	5	3
2013Garofolo_4480	1740	4480	Ovine	Italy	B. melitensis bv3	51	91	3	5	3	13	1	1	3	3	8	43	8	7	6	10	5	3
2013Garofolo_4488	1743	4488	Caprine	Italy	B. melitensis bv3	51	91	3	5	3	13	1	1	3	3	8	43	8	7	6	10	5	3
2013Garofolo_1994	1692	1994	Ovine	Italy	B. melitensis bv3	51	96	3	5	3	13	1	1	3	3	7	43	8	6	3	11	5	3
2013Garofolo_22840	1710	22840	Ovine	Italy	B. melitensis bv3	51	96	3	5	3	13	1	1	3	3	7	43	8	5	3	11	5	3
2013Garofolo_2461	1713	2461	Ovine	Italy	B. melitensis bv3	51	96	3	5	3	13	1	1	3	3	7	43	8	6	3	11	5	3
2013Garofolo_3922	1732	3922	Caprine	Italy	B. melitensis bv3	51	96	3	5	3	13	1	1	3	3	7	43	8	6	3	10	5	2
2013Garofolo_4479	1739	4479	Ovine	Italy	B. melitensis bv3	51	96	3	5	3	13	1	1	3	3	7	43	8	8	6	6	8	3
2013Garofolo_11791	1613	11791	Ovine	Italy	B. melitensis bv3	106	204	3	7	3	14	1	1	3	3	7	43	8	5	4	16	7	3
2013Garofolo_4467	1735	4467	Ovine	Italy	B. melitensis bv3	51	212	3	5	3	13	1	1	3	3	7	41	8	8	6	6	8	3
2013Garofolo_4478	1738	4478	Ovine	Italy	B. melitensis bv3	51	96	3	5	3	13	1	1	3	3	7	43	8	8	6	6	8	3
2013Garofolo_21687	1706	21687	Ovine	Italy	B. melitensis bv3	49	203	3	6	3	14	1	1	3	3	6	43	8	6	7	15	8	3
2013Garofolo_1169	1607	1169	Caprine	Italy	B. melitensis bv3	49	87	3	6	3	14	1	1	3	3	7	43	8	8	7	7	5	3
2013Garofolo_4486	1742	4486	Ovine	Italy	B. melitensis bv3	51	96	3	5	3	13	1	1	3	3	7	43	8	8	6	6	8	3
2013Garofolo_4484	1741	4484	Ovine	Italy	B. melitensis bv3	88	155	3	6	3	13	1	1	3	3	8	43	8	9	4	7	8	3
2013Garofolo_1995	1693	1995	Caprine	Italy	B. melitensis bv3	51	92	3	5	3	13	1	1	3	3	9	43	8	5	5	9	6	3
2013Garofolo_6059	1763	6059	Ovine	Italy	B. melitensis bv3	110	205	2	5	3	13	1	1	3	3	7	43	8	6	5	8	6	3
2013Garofolo_15078	1670	15078	Ovine	Italy	B. melitensis bv3	51	96	3	5	3	13	1	1	3	3	7	43	8	7	9	6	11	3
2013Garofolo_6838	1773	6838	Ovine	Italy	B. melitensis bv3	51	96	3	5	3	13	1	1	3	3	7	43	8	7	9	6	11	3
2013Garofolo_4498	1747	4498	Ovine	Italy	B. melitensis bv3	51	91	3	5	3	13	1	1	3	3	8	43	8	7	6	12	4	3
2008Marianelli#1	400	PZ2	Human	Italy	B. melitensis bv3	51	96	3	5	3	13	1	1	3	3	7	43	8	6	5	9	7	3
2013Garofolo_12373	1640	12373	Ovine	Italy	B. melitensis bv3	49	87	3	6	3	14	1	1	3	3	7	43	8	4	6	11	8	3
2013Garofolo_6061	1765	6061	Ovine	Italy	B. melitensis bv3	49	87	3	6	3	14	1	1	3	3	7	43	8	4	6	11	8	3
2013Garofolo_6299	1768	6299	Human	Italy	B. melitensis bv3	51	96	3	5	3	13	1	1	3	3	7	43	8	6	3	11	5	3
2013Garofolo_15082	1672	15082	Ovine	Italy	B. melitensis bv3	51	96	3	5	3	13	1	1	3	3	7	43	8	9	8	6	11	3
2013Garofolo_6058	1762	6058	Caprine	Italy	B. melitensis bv3	51	91	3	5	3	13	1	1	3	3	8	43	8	7	6	11	4	3
2013Garofolo_6057	1761	6057	Ovine	Italy	B. melitensis bv3	110	205	2	5	3	13	1	1	3	3	7	43	8	6	5	8	6	3
2013Garofolo_20020	1696	20020	Ovine	Italy	B. melitensis bv3	110	205	2	5	3	13	1	1	3	3	7	43	8	6	5	8	6	3
2013Garofolo_11815	1626	11815	Ovine	Italy	B. melitensis bv3	88	155	3	6	3	13	1	1	3	3	8	43	8	6	4	9	8	3
2013Garofolo_13548	1658	13548	Ovine	Italy	B. melitensis bv3	51	91	3	5	3	13	1	1	3	3	8	43	8	5	7	14	7	3
2013Garofolo_4491	1744	4491	Ovine	Italy	B. melitensis bv3	51	91	3	5	3	13	1	1	3	3	8	43	8	6	8	13	5	3
2013Garofolo_6839	1774	6839	Ovine	Italy	B. melitensis bv3	51	96	3	5	3	13	1	1	3	3	7	43	8	7	9	6	9	3
2013Garofolo_6844	1777	6844	Ovine	Italy	B. melitensis bv3	51	96	3	5	3	13	1	1	3	3	7	43	8	9	8	7	10	3
2013Garofolo_11789	1612	11789	Ovine	Italy	B. melitensis bv3	51	207	3	5	3	13	1	1	3	3	6	43	8	6	9	11	5	3
2013Garofolo_11821	1627	11821	Ovine	Italy	B. melitensis bv3	88	155	3	6	3	13	1	1	3	3	8	43	8	6	4	9	8	3
2013Garofolo_11810	1623	11810	Caprine	Italy	B. melitensis bv3	51	91	3	5	3	13	1	1	3	3	8	43	8	7	6	10	5	3
2013Garofolo_11814	1625	11814	Ovine	Italy	B. melitensis bv3	51	91	3	5	3	13	1	1	3	3	8	43	8	7	6	10	5	3
2013Garofolo_4496	1745	4496	Ovine	Italy	B. melitensis bv3	88	155	3	6	3	13	1	1	3	3	8	43	8	6	4	9	9	3
2018Vergnaud#0370	3540	BCCN#97-34	Caprine	Italy	B. melitensis bv3	49	162	3	6	3	14	1	1	3	3	8	43	8	8	6	14	7	6
2018Vergnaud#0378	3548	BCCN#04-8	Cattle	Italy	B. melitensis bv3	49	87	3	6	3	14	1	1	3	3	7	43	8	4	3	12	11	6
2018Vergnaud#0415	3585	BCCN#95-32	Ovine	Italy	B. melitensis bv3	49	306	3	6	3	14	1	1	3	3	7	36	8	8	5	7	6	3
2018Vergnaud#0423	3593	BCCN#97-62	Ovine	Italy	B. melitensis bv3	49	87	3	6	3	14	1	1	3	3	7	43	8	6	4	4	7	3
2018Vergnaud#0424	3594	BCCN#97-63	Cattle	Italy	B. melitensis bv3	49	87	3	6	3	14	1	1	3	3	7	43	8	8	4	6	5	3
2018Vergnaud#0434	3604	BCCN#95-35	Cattle	Italy	B. melitensis bv3	49	87	3	6	3	14	1	1	3	3	7	43	8	5	5	8	8	3
2018Vergnaud#0435	3605	BCCN#97-36	Ovine	Italy	B. melitensis bv3	51	96	3	5	3	13	1	1	3	3	7	43	8	6	4	7	6	3
2018Vergnaud#0436	3606	BCCN#97-37	Ovine	Italy	B. melitensis bv3	49	87	3	6	3	14	1	1	3	3	7	43	8	5	6	13	7	5
2018Vergnaud#0644	3814	BCCN#96-42	Cattle	Italy	B. melitensis bv3	49	87	3	6	3	14	1	1	3	3	7	43	8	5	6	3	8	3
2018Vergnaud#0645	3815	BCCN#96-44	Caprine	Italy	B. melitensis bv3	49	88	3	6	3	14	1	1	3	3	8	45	8	5	4	8	7	3
2018Vergnaud#0646	3816	BCCN#96-47	Cattle	Italy	B. melitensis bv3	49	87	3	6	3	14	1	1	3	3	7	43	8	8	5	7	6	3
2018Vergnaud#0647	3817	BCCN#96-49	Cattle	Italy	B. melitensis bv3	49	162	3	6	3	14	1	1	3	3	8	43	8	6	8	8	6	3
2018Vergnaud#0648	3818	BCCN#96-64	Ovine	Italy	B. melitensis bv3	51	96	3	5	3	13	1	1	3	3	7	43	8	6	4	8	6	3
2018Vergnaud#0649	3819	BCCN#96-65	Cattle and Ovine	Italy	B. melitensis bv3	51	96	3	5	3	13	1	1	3	3	7	43	8	5	6	6	6	3
2018Vergnaud#0650	3820	BCCN#96-74	Ovine	Italy	B. melitensis bv3	49	162	3	6	3	14	1	1	3	3	8	43	8	7	7	10	7	3
2018Vergnaud#0651	3821	BCCN#96-75	Cattle	Italy	B. melitensis bv3	49	87	3	6	3	14	1	1	3	3	7	43	8	6	7	7	7	3
2018Vergnaud#0652	3822	BCCN#96-84	Cattle	Italy	B. melitensis bv3	49	87	3	6	3	14	1	1	3	3	7	43	8	7	4	7	5	3
2018Vergnaud#0653	3823	BCCN#96-85	Ovine	Italy	B. melitensis bv3	49	87	3	6	3	14	1	1	3	3	7	43	8	5	6	10	6	3
2018Vergnaud#0654	3824	BCCN#96-86	Cattle	Italy	B. melitensis bv3	49	87	3	6	3	14	1	1	3	3	7	43	8	7	4	7	5	3
2018Vergnaud#0655	3825	BCCN#96-87	Ovine	Italy	B. melitensis bv3	88	154	3	6	3	13	1	1	3	3	7	43	8	6	4	10	6	3
2018Vergnaud#0656	3826	BCCN#97-12	Cattle	Italy	B. melitensis bv3	49	162	3	6	3	14	1	1	3	3	8	43	8	9	5	11	5	3
2018Vergnaud#0657	3827	BCCN#97-15	Ovine	Italy	B. melitensis bv3	49	87	3	6	3	14	1	1	3	3	7	43	8	9	6	7	5	3
2018Vergnaud#0658	3828	BCCN#97-17	Ovine	Italy	B. melitensis bv3	49	87	3	6	3	14	1	1	3	3	7	43	8	6	9	11	6	3
2018Vergnaud#0659	3829	BCCN#97-18	Caprine	Italy	B. melitensis bv3	49	162	3	6	3	14	1	1	3	3	8	43	8	6	9	12	9	3
2018Vergnaud#0660	3830	BCCN#97-20	Ovine	Italy	B. melitensis bv3	49	87	3	6	3	14	1	1	3	3	7	43	8	10	6	13	5	3
2018Vergnaud#0661	3831	BCCN#97-33	Ovine	Italy	B. melitensis bv3	49	162	3	6	3	14	1	1	3	3	8	43	8	7	7	11	8	3
2018Vergnaud#0663	3833	BCCN#97-64	Ovine	Italy	B. melitensis bv3	49	87	3	6	3	14	1	1	3	3	7	43	8	5	9	5	5	3
2018Vergnaud#0664	3834	BCCN#97-70	Ovine	Italy	B. melitensis bv3	49	87	3	6	3	14	1	1	3	3	7	43	8	6	6	4	7	3
2018Vergnaud#0673	3843	BCCN#99-10	Ovine	Italy	B. melitensis bv3	49	162	3	6	3	14	1	1	3	3	8	43	8	4	4	5	8	3
2018Vergnaud#0674	3844	BCCN#99-20	Ovine	Italy	B. melitensis bv3	51	96	3	5	3	13	1	1	3	3	7	43	8	6	5	4	5	3
2018Vergnaud#0675	3845	BCCN#99-21	Cattle	Italy	B. melitensis bv3	49	87	3	6	3	14	1	1	3	3	7	43	8	4	6	9	6	3
2018Vergnaud#0676	3846	BCCN#99-26	Ovine	Italy	B. melitensis bv3	49	87	3	6	3	14	1	1	3	3	7	43	8	7	5	6	6	3
2018Vergnaud#0677	3847	BCCN#99-27	Cattle	Italy	B. melitensis bv3	49	87	3	6	3	14	1	1	3	3	7	43	8	7	5	6	6	3
2018Vergnaud#0678	3848	BCCN#99-35	Ovine	Italy	B. melitensis bv3	49	87	3	6	3	14	1	1	3	3	7	43	8	6	4	11	8	3
2018Vergnaud#0679	3849	BCCN#99-37	Caprine	Italy	B. melitensis bv3	49	87	3	6	3	14	1	1	3	3	7	43	8	9	13	9	8	3
2018Vergnaud#0680	3850	BCCN#99-38	Ovine	Italy	B. melitensis bv3	49	87	3	6	3	14	1	1	3	3	7	43	8	9	11	7	8	3
2018Vergnaud#0681	3851	BCCN#99-39	Caprine	Italy	B. melitensis bv3	49	87	3	6	3	14	1	1	3	3	7	43	8	4	4	9	6	3
2018Vergnaud#0682	3852	BCCN#99-52	Ovine	Italy	B. melitensis bv3	51	91	3	5	3	13	1	1	3	3	8	43	8	6	8	8	5	3
2018Vergnaud#0683	3853	BCCN#99-53	Cattle	Italy	B. melitensis bv3	49	87	3	6	3	14	1	1	3	3	7	43	8	11	5	12	5	3
2018Vergnaud#0684	3854	BCCN#99-54	Ovine	Italy	B. melitensis bv3	49	87	3	6	3	14	1	1	3	3	7	43	8	6	4	10	7	3
2018Vergnaud#0685	3855	BCCN#99-6	Ovine	Italy	B. melitensis bv3	49	87	3	6	3	14	1	1	3	3	7	43	8	6	4	11	6	3
2018Vergnaud#0686	3856	BCCN#99-60	Cattle	Italy	B. melitensis bv3	49	87	3	6	3	14	1	1	3	3	7	43	8	9	5	8	5	3
2018Vergnaud#0687	3857	BCCN#99-61	Cattle	Italy	B. melitensis bv3	49	87	3	6	3	14	1	1	3	3	7	43	8	6	4	7	6	3
2018Vergnaud#0688	3858	BCCN#99-62	Ovine	Italy	B. melitensis bv3	51	96	3	5	3	13	1	1	3	3	7	43	8	6	5	5	5	3
2018Vergnaud#0689	3859	BCCN#99-67	Ovine	Italy	B. melitensis bv3	49	87	3	6	3	14	1	1	3	3	7	43	8	6	5	11	8	3
2018Vergnaud#0690	3860	BCCN#99-68	Ovine	Italy	B. melitensis bv3	49	162	3	6	3	14	1	1	3	3	8	43	8	5	7	9	7	3
2018Vergnaud#0691	3861	BCCN#97-69	Cattle	Italy	B. melitensis bv3	51	96	3	5	3	13	1	1	3	3	7	43	8	5	7	9	8	3
2018Vergnaud#0692	3862	BCCN#99-69	Cattle	Italy	B. melitensis bv3	49	87	3	6	3	14	1	1	3	3	7	43	8	10	5	10	6	3
2018Vergnaud#0693	3863	BCCN#99-8	Ovine	Italy	B. melitensis bv3	49	87	3	6	3	14	1	1	3	3	7	43	8	6	4	11	6	3
2018Vergnaud#0696	3866	BCCN#99-9	Ovine	Italy	B. melitensis bv3	49	87	3	6	3	14	1	1	3	3	7	43	8	5	4	12	6	3
2018Vergnaud#0725	3895	BCCN#99-79	Ovine	Italy	B. melitensis bv3	49	87	3	6	3	14	1	1	3	3	7	43	8	5	4	7	6	3
2018Vergnaud#0746	3916	BCCN#99-59	Cattle	Italy	B. melitensis bv3	49	87	3	6	3	14	1	1	3	3	7	43	8	6	4	7	6	3
2018Vergnaud#0849	4019	BCCN#96-55	Ovine	Italy	B. melitensis bv3	49	87	3	6	3	14	1	1	3	3	7	43	8	5	6	8	8	3
2018Vergnaud#0850	4020	BCCN#96-58	Ovine	Italy	B. melitensis bv3	49	87	3	6	3	14	1	1	3	3	7	43	8	6	6	12	2	3
2018Vergnaud#0853	4023	BCCN#96-93	Cattle	Italy	B. melitensis bv3	49	87	3	6	3	14	1	1	3	3	7	43	8	6	5	8	6	3
2018Vergnaud#0854	4024	BCCN#96-94	Ovine	Italy	B. melitensis bv3	49	87	3	6	3	14	1	1	3	3	7	43	8	6	5	10	6	3
2018Vergnaud#0856	4026	BCCN#99-57	Cattle	Italy	B. melitensis bv3	49	87	3	6	3	14	1	1	3	3	7	43	8	6	4	10	7	3
2018Vergnaud#0857	4027	BCCN#99-58	Ovine	Italy	B. melitensis bv3	49	87	3	6	3	14	1	1	3	3	7	43	8	6	4	6	6	3
2018Vergnaud#0981	4151	BCCN#97-91	Ovine	Italy	B. melitensis bv3	49	162	3	6	3	14	1	1	3	3	8	43	8	6	6	7	6	3
2018Vergnaud#0984	4154	BCCN#99-12	Ovine	Italy	B. melitensis bv3	49	87	3	6	3	14	1	1	3	3	7	43	8	5	4	9	4	3
2018Vergnaud#0985	4155	BCCN#99-13	Ovine	Italy	B. melitensis bv3	49	87	3	6	3	14	1	1	3	3	7	43	8	4	5	4	6	3
2018Vergnaud#1016	4186	BCCN#96-91	Ovine	Italy	B. melitensis bv3	49	87	3	6	3	14	1	1	3	3	7	43	8	5	4	10	6	3
2018Vergnaud#1017	4187	BCCN#96-92	Ovine	Italy	B. melitensis bv3	49	162	3	6	3	14	1	1	3	3	8	43	8	7	7	10	7	3
2018Vergnaud#1019	4189	BCCN#99-63	Ovine	Italy	B. melitensis bv3	51	91	3	5	3	13	1	1	3	3	8	43	8	7	7	11	5	3
2018Vergnaud#1020	4190	BCCN#99-64	Ovine	Italy	B. melitensis bv3	49	87	3	6	3	14	1	1	3	3	7	43	8	9	5	6	3	3
2018Vergnaud#1046	4216	BCCN#97-92	Ovine	Italy	B. melitensis bv3	50	86	3	5	3	14	1	1	3	3	7	43	8	6	5	5	6	3
2018Vergnaud#1088	4258	BCCN#96-50	Ovine	Italy	B. melitensis bv3	50	86	3	5	3	14	1	1	3	3	7	43	8	6	5	6	6	3
2018Vergnaud#1089	4259	BCCN#96-52	Ovine	Italy	B. melitensis bv3	49	87	3	6	3	14	1	1	3	3	7	43	8	8	5	11	5	3
2018Vergnaud#1090	4260	BCCN#96-96	Cattle	Italy	B. melitensis bv3	49	87	3	6	3	14	1	1	3	3	7	43	8	7	5	6	6	3
2018Vergnaud#1096	4266	BCCN#99-5	Ovine	Italy	B. melitensis bv3	49	87	3	6	3	14	1	1	3	3	7	43	8	10	5	11	5	3
2018Vergnaud#1097	4267	BCCN#99-50	Ovine	Italy	B. melitensis bv3	49	87	3	6	3	14	1	1	3	3	7	43	8	6	6	10	7	3
2018Vergnaud#1098	4268	BCCN#99-65	Ovine	Italy	B. melitensis bv3	51	96	3	5	3	13	1	1	3	3	7	43	8	5	6	3	5	3
2018Vergnaud#1099	4269	BCCN#99-66	Ovine	Italy	B. melitensis bv3	51	91	3	5	3	13	1	1	3	3	8	43	8	7	5	3	5	3
2018Vergnaud#1100	4270	BCCN#99-7	Ovine	Italy	B. melitensis bv3	49	87	3	6	3	14	1	1	3	3	7	43	8	10	5	11	5	3
2018Vergnaud#1209	4379	BCCN#96-72	Ovine	Italy	B. melitensis bv3	51	96	3	5	3	13	1	1	3	3	7	43	8	6	6	11	6	3
2018Vergnaud#1210	4380	BCCN#96-73	Ovine	Italy	B. melitensis bv3	51	96	3	5	3	13	1	1	3	3	7	43	8	6	6	11	6	3
2018Vergnaud#1211	4381	BCCN#97-76	Ovine	Italy	B. melitensis bv3	49	162	3	6	3	14	1	1	3	3	8	43	8	7	7	10	7	3
2018Vergnaud#1212	4382	BCCN#97-77	Ovine	Italy	B. melitensis bv3	50	86	3	5	3	14	1	1	3	3	7	43	8	6	5	5	6	3
2018Vergnaud#1213	4383	BCCN#97-86	Ovine	Italy	B. melitensis bv3	49	162	3	6	3	14	1	1	3	3	8	43	8	9	6	11	7	3
2018Vergnaud#1214	4384	BCCN#97-89	Ovine	Italy	B. melitensis bv3	49	87	3	6	3	14	1	1	3	3	7	43	8	6	4	6	7	3
2018Vergnaud#1215	4385	BCCN#99-46	Ovine	Italy	B. melitensis bv3	49	87	3	6	3	14	1	1	3	3	7	43	8	6	6	4	8	3
2018Vergnaud#1216	4386	BCCN#99-47	Ovine	Italy	B. melitensis bv3	49	87	3	6	3	14	1	1	3	3	7	43	8	6	4	11	6	3
2018Vergnaud#1217	4387	BCCN#99-48	Ovine	Italy	B. melitensis bv3	49	87	3	6	3	14	1	1	3	3	7	43	8	4	6	12	8	3
2018Vergnaud#1244	4414	BCCN#96-53	Ovine	Italy	B. melitensis bv3	49	87	3	6	3	14	1	1	3	3	7	43	8	6	6	6	6	3
2018Vergnaud#1245	4415	BCCN#96-54	Ovine	Italy	B. melitensis bv3	49	87	3	6	3	14	1	1	3	3	7	43	8	6	4	5	7	3
2018Vergnaud#1246	4416	BCCN#97-22	Ovine	Italy	B. melitensis bv3	49	87	3	6	3	14	1	1	3	3	7	43	8	6	4	10	6	3
2018Vergnaud#1247	4417	BCCN#97-23	Ovine	Italy	B. melitensis bv3	49	87	3	6	3	14	1	1	3	3	7	43	8	6	4	10	6	3
2018Vergnaud#1248	4418	BCCN#97-24	Ovine	Italy	B. melitensis bv3	49	87	3	6	3	14	1	1	3	3	7	43	8	10	6	13	5	3
2018Vergnaud#1249	4419	BCCN#97-82	Ovine	Italy	B. melitensis bv3	49	162	3	6	3	14	1	1	3	3	8	43	8	6	7	13	8	3
2018Vergnaud#1250	4420	BCCN#97-83	Ovine	Italy	B. melitensis bv3	49	162	3	6	3	14	1	1	3	3	8	43	8	6	7	13	12	3
2018Vergnaud#1251	4421	BCCN#99-71	Ovine	Italy	B. melitensis bv3	51	96	3	5	3	13	1	1	3	3	7	43	8	6	6	5	8	3
2018Vergnaud#1252	4422	BCCN#99-72	Ovine	Italy	B. melitensis bv3	49	87	3	6	3	14	1	1	3	3	7	43	8	5	4	7	6	3
2018Vergnaud#1255	4425	BCCN#97-81	Ovine	Italy	B. melitensis bv3	49	162	3	6	3	14	1	1	3	3	8	43	8	6	7	13	8	3
2018Vergnaud#1256	4426	BCCN#97-84	Ovine	Italy	B. melitensis bv3	49	162	3	6	3	14	1	1	3	3	8	43	8	9	6	11	7	3
2018Vergnaud#1284	4454	BCCN#97-31	Ovine	Italy	B. melitensis bv3	49	87	3	6	3	14	1	1	3	3	7	43	8	7	6	10	7	3
2018Vergnaud#1285	4455	BCCN#97-32	Ovine	Italy	B. melitensis bv3	49	87	3	6	3	14	1	1	3	3	7	43	8	8	6	8	4	3
2018Vergnaud#1286	4456	BCCN#97-66	Ovine	Italy	B. melitensis bv3	49	87	3	6	3	14	1	1	3	3	7	43	8	5	4	6	5	3
2018Vergnaud#1287	4457	BCCN#97-67	Ovine	Italy	B. melitensis bv3	49	162	3	6	3	14	1	1	3	3	8	43	8	6	4	7	12	3
2018Vergnaud#1288	4458	BCCN#97-71	Ovine	Italy	B. melitensis bv3	49	87	3	6	3	14	1	1	3	3	7	43	8	6	6	4	7	3
2018Vergnaud#1289	4459	BCCN#97-74	Ovine	Italy	B. melitensis bv3	49	87	3	6	3	14	1	1	3	3	7	43	8	10	6	13	5	3
2018Vergnaud#1290	4460	BCCN#97-65	Ovine	Italy	B. melitensis bv3	49	87	3	6	3	14	1	1	3	3	7	43	8	7	6	13	6	3
2018Vergnaud#1291	4461	BCCN#97-72	Ovine	Italy	B. melitensis bv3	51	91	3	5	3	13	1	1	3	3	8	43	8	8	5	11	7	3
2018Vergnaud#1396	4566	BCCN#96-66	Ovine	Italy	B. melitensis bv3	51	96	3	5	3	13	1	1	3	3	7	43	8	5	4	9	6	3
2018Vergnaud#1397	4567	BCCN#96-67	Ovine	Italy	B. melitensis bv3	51	96	3	5	3	13	1	1	3	3	7	43	8	5	6	6	8	3
2018Vergnaud#1398	4568	BCCN#97-79	Ovine	Italy	B. melitensis bv3	49	162	3	6	3	14	1	1	3	3	8	43	8	7	6	3	7	3
2018Vergnaud#1400	4570	BCCN#99-45	Ovine	Italy	B. melitensis bv3	49	87	3	6	3	14	1	1	3	3	7	43	8	6	6	4	7	3
2018Vergnaud#1401	4571	BCCN#99-76	Ovine	Italy	B. melitensis bv3	51	91	3	5	3	13	1	1	3	3	8	43	8	4	4	3	10	3
2018Vergnaud#1404	4574	BCCN#97-78	Ovine	Italy	B. melitensis bv3	49	87	3	6	3	14	1	1	3	3	7	43	8	10	6	13	5	3
2006LeFleche#088	88	BCCN#95-30	Ovine	Italy	B. melitensis bv3	49	89	3	6	3	14	1	1	3	3	7	45	8	7	4	6	6	3
2006LeFleche#089	89	BCCN#95-36	Caprine	Italy	B. melitensis bv3	49	88	3	6	3	14	1	1	3	3	8	45	8	5	4	8	7	3
2006LeFleche#092	92	BCCN#96-56	Ovine	Italy	B. melitensis bv3	49	87	3	6	3	14	1	1	3	3	7	43	8	7	6	8	4	3
2006LeFleche#093	93	BCCN#96-97	Cattle	Italy	B. melitensis bv3	50	86	3	5	3	14	1	1	3	3	7	43	8	7	4	9	8	3
2013Garofolo_13537	1652	13537	Ovine	Italy	B. melitensis bv3	49	87	3	6	3	14	1	1	3	3	7	43	8	6	4	6	7	3
2013Garofolo_7556	1789	7556	Ovine	Italy	B. melitensis bv3	49	87	3	6	3	14	1	1	3	3	7	43	8	10	4	11	6	3
2018Vergnaud#0391	3561	BCCN#82-66	Human	Italy	B. melitensis Rough	51	95	3	5	3	13	1	1	3	3	7	49	8	10	5	7	9	3
2018Vergnaud#1402	4572	BCCN#99-78	Ovine	Italy	B. melitensis Rough	51	96	3	5	3	13	1	1	3	3	7	43	8	5	6	8	6	3
2015Shevtsov#139	2340	57is	Ovine	Kazakhstan	B. melitensis	63	111	1	5	3	13	2	3	3	2	4	41	8	5	4	3	8	5
2015Shevtsov#140	2341	58is	Ovine	Kazakhstan	B. melitensis	63	111	1	5	3	13	2	3	3	2	4	41	8	5	4	3	8	5
2015Shevtsov#141	2342	59is	Ovine	Kazakhstan	B. melitensis	63	111	1	5	3	13	2	3	3	2	4	41	8	5	4	3	8	5
2015Shevtsov#142	2343	62is	Ovine	Kazakhstan	B. melitensis	63	111	1	5	3	13	2	3	3	2	4	41	8	5	4	3	8	5
2015Shevtsov#228	2429	61is	Ovine	Kazakhstan	B. melitensis	42	116	1	5	3	13	2	2	3	2	4	41	8	5	4	3	4	5
2015Shevtsov#188	2389	strain ZHB-154	Ovine	Kazakhstan	B. melitensis	42	116	1	5	3	13	2	2	3	2	4	41	8	5	4	3	6	5
2015Shevtsov#155	2356	106is	Ovine	Kazakhstan	B. melitensis	63	111	1	5	3	13	2	3	3	2	4	41	8	5	4	3	6	5
2015Shevtsov#156	2357	107is	Ovine	Kazakhstan	B. melitensis	63	111	1	5	3	13	2	3	3	2	4	41	8	5	4	3	6	5
2015Shevtsov#157	2358	108is	Ovine	Kazakhstan	B. melitensis	63	111	1	5	3	13	2	3	3	2	4	41	8	5	4	3	6	5
2015Shevtsov#158	2359	109is	Ovine	Kazakhstan	B. melitensis	63	111	1	5	3	13	2	3	3	2	4	41	8	5	4	3	6	5
2015Shevtsov#177	2378	ZHT	Ovine	Kazakhstan	B. melitensis	43	125	1	5	3	13	3	2	3	2	4	41	8	4	5	3	6	4
2015Shevtsov#134	2335	46is	Ovine	Kazakhstan	B. melitensis	63	111	1	5	3	13	2	3	3	2	4	41	8	7	4	3	7	5
2015Shevtsov#135	2336	50is	Ovine	Kazakhstan	B. melitensis	63	111	1	5	3	13	2	3	3	2	4	41	8	7	4	3	7	5
2015Shevtsov#136	2337	51is	Ovine	Kazakhstan	B. melitensis	63	111	1	5	3	13	2	3	3	2	4	41	8	7	4	3	7	5
2015Shevtsov#223	2424	45is	Ovine	Kazakhstan	B. melitensis	42	116	1	5	3	13	2	2	3	2	4	41	8	5	4	3	4	5
2015Shevtsov#224	2425	47is	Ovine	Kazakhstan	B. melitensis	42	116	1	5	3	13	2	2	3	2	4	41	8	5	4	3	6	5
2015Shevtsov#225	2426	49is	Ovine	Kazakhstan	B. melitensis	42	116	1	5	3	13	2	2	3	2	4	41	8	5	4	3	4	5
2015Shevtsov#166	2367	A 1/3	Ovine	Kazakhstan	B. melitensis	42	116	1	5	3	13	2	2	3	2	4	41	8	6	4	3	5	5
2015Shevtsov#252	2453	88is	Ovine	Kazakhstan	B. melitensis	42	116	1	5	3	13	2	2	3	2	4	41	8	7	4	3	6	5
2015Shevtsov#253	2454	89is	Ovine	Kazakhstan	B. melitensis	42	116	1	5	3	13	2	2	3	2	4	41	8	5	4	3	4	5
2015Shevtsov#128	2329	90is	Ovine	Kazakhstan	B. melitensis	42	116	1	5	3	13	2	2	3	2	4	41	8	4	4	3	4	6
2015Shevtsov#129	2330	91is	Ovine	Kazakhstan	B. melitensis	42	116	1	5	3	13	2	2	3	2	4	41	8	4	4	3	4	6
2015Shevtsov#130	2331	92is	Ovine	Kazakhstan	B. melitensis	42	116	1	5	3	13	2	2	3	2	4	41	8	4	4	3	4	6
2015Shevtsov#233	2434	69is	Ovine	Kazakhstan	B. melitensis	42	116	1	5	3	13	2	2	3	2	4	41	8	5	4	3	4	5
2015Shevtsov#226	2427	53is	Ovine	Kazakhstan	B. melitensis	42	116	1	5	3	13	2	2	3	2	4	41	8	5	4	3	6	5
2015Shevtsov#227	2428	54is	Ovine	Kazakhstan	B. melitensis	42	116	1	5	3	13	2	2	3	2	4	41	8	5	4	3	6	5
2015Shevtsov#126	2327	SH-3	Ovine	Kazakhstan	B. melitensis	43	125	1	5	3	13	3	2	3	2	4	41	8	4	5	3	6	4
2015Shevtsov#178	2379	3040031	Ovine	Kazakhstan	B. melitensis	42	116	1	5	3	13	2	2	3	2	4	41	8	7	4	3	8	6
2015Shevtsov#179	2380	3040032	Ovine	Kazakhstan	B. melitensis	42	116	1	5	3	13	2	2	3	2	4	41	8	7	4	3	8	6
2015Shevtsov#180	2381	3040045	Ovine	Kazakhstan	B. melitensis	42	116	1	5	3	13	2	2	3	2	4	41	8	7	4	3	8	6
2015Shevtsov#181	2382	40068	Ovine	Kazakhstan	B. melitensis	42	116	1	5	3	13	2	2	3	2	4	41	8	4	4	3	4	5
2015Shevtsov#127	2328	Zh-158	Cattle	Kazakhstan	B. melitensis	42	116	1	5	3	13	2	2	3	2	4	41	8	5	4	3	6	5
2015Shevtsov#251	2452	87is	Ovine	Kazakhstan	B. melitensis	42	116	1	5	3	13	2	2	3	2	4	41	8	4	4	3	7	6
2015Shevtsov#144	2345	100is	Ovine	Kazakhstan	B. melitensis	42	116	1	5	3	13	2	2	3	2	4	41	8	5	4	3	5	6
2015Shevtsov#145	2346	101is	Ovine	Kazakhstan	B. melitensis	42	116	1	5	3	13	2	2	3	2	4	41	8	7	4	3	6	5
2015Shevtsov#146	2347	102is	Ovine	Kazakhstan	B. melitensis	42	116	1	5	3	13	2	2	3	2	4	41	8	5	4	3	5	6
2015Shevtsov#149	2350	97is	Ovine	Kazakhstan	B. melitensis	42	116	1	5	3	13	2	2	3	2	4	41	8	5	4	3	5	6
2015Shevtsov#150	2351	98is	Ovine	Kazakhstan	B. melitensis	42	116	1	5	3	13	2	2	3	2	4	41	8	5	4	3	5	6
2015Shevtsov#151	2352	99	Ovine	Kazakhstan	B. melitensis	42	116	1	5	3	13	2	2	3	2	4	41	8	5	4	3	5	6
2015Shevtsov#190	2391	9is	Ovine	Kazakhstan	B. melitensis	42	116	1	5	3	13	2	2	3	2	4	41	8	5	4	3	5	6
2015Shevtsov#191	2392	10is	Ovine	Kazakhstan	B. melitensis	42	116	1	5	3	13	2	2	3	2	4	41	8	5	4	3	5	6
2015Shevtsov#192	2393	11is	Ovine	Kazakhstan	B. melitensis	42	116	1	5	3	13	2	2	3	2	4	41	8	5	4	3	6	5
2015Shevtsov#193	2394	12is	Ovine	Kazakhstan	B. melitensis	42	116	1	5	3	13	2	2	3	2	4	41	8	5	4	3	4	5
2015Shevtsov#194	2395	13is	Ovine	Kazakhstan	B. melitensis	42	116	1	5	3	13	2	2	3	2	4	41	8	5	4	3	6	5
2015Shevtsov#195	2396	14is	Ovine	Kazakhstan	B. melitensis	42	116	1	5	3	13	2	2	3	2	4	41	8	5	4	3	6	5
2015Shevtsov#196	2397	15is	Ovine	Kazakhstan	B. melitensis	42	116	1	5	3	13	2	2	3	2	4	41	8	5	4	3	6	5
2015Shevtsov#197	2398	16is	Ovine	Kazakhstan	B. melitensis	42	116	1	5	3	13	2	2	3	2	4	41	8	5	4	3	4	5
2015Shevtsov#198	2399	17is	Ovine	Kazakhstan	B. melitensis	42	116	1	5	3	13	2	2	3	2	4	41	8	5	4	3	6	5
2015Shevtsov#200	2401	18is	Ovine	Kazakhstan	B. melitensis	42	116	1	5	3	13	2	2	3	2	4	41	8	5	4	3	6	5
2015Shevtsov#201	2402	19is	Ovine	Kazakhstan	B. melitensis	42	116	1	5	3	13	2	2	3	2	4	41	8	5	4	3	4	5
2015Shevtsov#202	2403	20is	Ovine	Kazakhstan	B. melitensis	42	116	1	5	3	13	2	2	3	2	4	41	8	5	4	3	6	5
2015Shevtsov#203	2404	21is	Ovine	Kazakhstan	B. melitensis	42	116	1	5	3	13	2	2	3	2	4	41	8	5	4	3	6	5
2015Shevtsov#204	2405	22is	Ovine	Kazakhstan	B. melitensis	42	116	1	5	3	13	2	2	3	2	4	41	8	5	4	3	6	5
2015Shevtsov#205	2406	23is	Ovine	Kazakhstan	B. melitensis	42	116	1	5	3	13	2	2	3	2	4	41	8	5	4	3	6	5
2015Shevtsov#206	2407	24is	Ovine	Kazakhstan	B. melitensis	42	116	1	5	3	13	2	2	3	2	4	41	8	5	4	3	4	5
2015Shevtsov#207	2408	26is	Ovine	Kazakhstan	B. melitensis	42	116	1	5	3	13	2	2	3	2	4	41	8	5	4	3	6	5
2015Shevtsov#208	2409	27is	Ovine	Kazakhstan	B. melitensis	42	116	1	5	3	13	2	2	3	2	4	41	8	5	4	3	6	5
2015Shevtsov#209	2410	28is	Ovine	Kazakhstan	B. melitensis	42	116	1	5	3	13	2	2	3	2	4	41	8	5	4	3	6	5
2015Shevtsov#211	2412	29is	Ovine	Kazakhstan	B. melitensis	42	116	1	5	3	13	2	2	3	2	4	41	8	5	4	3	4	5
2015Shevtsov#212	2413	30is	Ovine	Kazakhstan	B. melitensis	42	116	1	5	3	13	2	2	3	2	4	41	8	5	4	3	6	5
2015Shevtsov#243	2444	Zh-134	Ovine	Kazakhstan	B. melitensis	42	116	1	5	3	13	2	2	3	2	4	41	8	5	4	3	6	5
2015Shevtsov#182	2383	1is	Ovine	Kazakhstan	B. melitensis	42	116	1	5	3	13	2	2	3	2	4	41	8	5	4	3	5	6
2015Shevtsov#183	2384	2is	Ovine	Kazakhstan	B. melitensis	42	116	1	5	3	13	2	2	3	2	4	41	8	5	4	3	5	6
2015Shevtsov#184	2385	3is	Ovine	Kazakhstan	B. melitensis	42	116	1	5	3	13	2	2	3	2	4	41	8	5	4	3	5	6
2015Shevtsov#185	2386	4is	Ovine	Kazakhstan	B. melitensis	42	116	1	5	3	13	2	2	3	2	4	41	8	5	4	3	5	6
2015Shevtsov#186	2387	5is	Ovine	Kazakhstan	B. melitensis	42	116	1	5	3	13	2	2	3	2	4	41	8	5	4	3	6	5
2015Shevtsov#187	2388	6is	Ovine	Kazakhstan	B. melitensis	42	116	1	5	3	13	2	2	3	2	4	41	8	5	4	3	6	5
2015Shevtsov#189	2390	7is	Ovine	Kazakhstan	B. melitensis	42	116	1	5	3	13	2	2	3	2	4	41	8	5	4	3	6	5
2015Shevtsov#244	2445	79is	Ovine	Kazakhstan	B. melitensis	42	116	1	5	3	13	2	2	3	2	4	41	8	5	4	3	6	5
2015Shevtsov#245	2446	80is	Ovine	Kazakhstan	B. melitensis	42	116	1	5	3	13	2	2	3	2	4	41	8	5	4	3	6	5
2015Shevtsov#246	2447	81is	Ovine	Kazakhstan	B. melitensis	42	116	1	5	3	13	2	2	3	2	4	41	8	4	4	3	7	6
2015Shevtsov#247	2448	82is	Ovine	Kazakhstan	B. melitensis	42	116	1	5	3	13	2	2	3	2	4	41	8	5	4	3	6	5
2015Shevtsov#248	2449	83is	Ovine	Kazakhstan	B. melitensis	42	116	1	5	3	13	2	2	3	2	4	41	8	4	4	3	7	5
2015Shevtsov#249	2450	85is	Ovine	Kazakhstan	B. melitensis	42	116	1	5	3	13	2	2	3	2	4	41	8	5	4	3	6	5
2015Shevtsov#250	2451	86is	Ovine	Kazakhstan	B. melitensis	42	116	1	5	3	13	2	2	3	2	4	41	8	4	4	3	7	5
2015Shevtsov#143	2344	64is	Ovine	Kazakhstan	B. melitensis	63	111	1	5	3	13	2	3	3	2	4	41	8	5	4	3	8	5
2015Shevtsov#229	2430	65is	Ovine	Kazakhstan	B. melitensis	42	116	1	5	3	13	2	2	3	2	4	41	8	5	4	3	4	5
2015Shevtsov#230	2431	66is	Ovine	Kazakhstan	B. melitensis	42	116	1	5	3	13	2	2	3	2	4	41	8	5	4	3	4	5
2015Shevtsov#231	2432	67is	Ovine	Kazakhstan	B. melitensis	42	116	1	5	3	13	2	2	3	2	4	41	8	5	4	3	4	5
2015Shevtsov#131	2332	93is	Ovine	Kazakhstan	B. melitensis	42	116	1	5	3	13	2	2	3	2	4	41	8	5	4	3	5	6
2015Shevtsov#132	2333	94is	Ovine	Kazakhstan	B. melitensis	42	116	1	5	3	13	2	2	3	2	4	41	8	5	4	3	5	6
2015Shevtsov#213	2414	31is	Ovine	Kazakhstan	B. melitensis	42	116	1	5	3	13	2	2	3	2	4	41	8	5	4	3	6	5
2015Shevtsov#214	2415	32is	Ovine	Kazakhstan	B. melitensis	42	116	1	5	3	13	2	2	3	2	4	41	8	5	4	3	4	5
2015Shevtsov#215	2416	34is	Ovine	Kazakhstan	B. melitensis	42	116	1	5	3	13	2	2	3	2	4	41	8	5	4	3	6	5
2015Shevtsov#238	2439	74is	Ovine	Kazakhstan	B. melitensis	42	116	1	5	3	13	2	2	3	2	4	41	8	5	4	3	4	5
2015Shevtsov#239	2440	75is	Ovine	Kazakhstan	B. melitensis	42	116	1	5	3	13	2	2	3	2	4	41	8	5	4	3	6	5
2015Shevtsov#240	2441	76is	Ovine	Kazakhstan	B. melitensis	42	116	1	5	3	13	2	2	3	2	4	41	8	5	4	3	6	5
2015Shevtsov#241	2442	77is	Ovine	Kazakhstan	B. melitensis	42	116	1	5	3	13	2	2	3	2	4	41	8	5	4	3	6	5
2015Shevtsov#242	2443	78is	Ovine	Kazakhstan	B. melitensis	42	116	1	5	3	13	2	2	3	2	4	41	8	5	4	3	6	5
2015Shevtsov#152	2353	103is	Ovine	Kazakhstan	B. melitensis	63	111	1	5	3	13	2	3	3	2	4	41	8	5	4	3	6	5
2015Shevtsov#153	2354	104is	Ovine	Kazakhstan	B. melitensis	63	111	1	5	3	13	2	3	3	2	4	41	8	5	4	3	6	5
2015Shevtsov#154	2355	105is	Ovine	Kazakhstan	B. melitensis	63	111	1	5	3	13	2	3	3	2	4	41	8	5	4	3	6	5
2015Shevtsov#133	2334	95is	Ovine	Kazakhstan	B. melitensis	42	116	1	5	3	13	2	2	3	2	4	41	8	5	4	3	5	6
2015Shevtsov#147	2348	95is	Ovine	Kazakhstan	B. melitensis	42	116	1	5	3	13	2	2	3	2	4	41	8	5	4	3	5	6
2015Shevtsov#148	2349	96is	Ovine	Kazakhstan	B. melitensis	42	116	1	5	3	13	2	2	3	2	4	41	8	5	4	3	5	6
2015Shevtsov#169	2370	29Zh	Ovine	Kazakhstan	B. melitensis	42	116	1	5	3	13	2	2	3	2	4	41	8	7	4	3	7	5
2015Shevtsov#234	2435	70is	Ovine	Kazakhstan	B. melitensis	42	116	1	5	3	13	2	2	3	2	4	41	8	5	4	3	4	5
2015Shevtsov#235	2436	71is	Ovine	Kazakhstan	B. melitensis	42	116	1	5	3	13	2	2	3	2	4	41	8	5	4	3	6	5
2015Shevtsov#236	2437	72is	Ovine	Kazakhstan	B. melitensis	42	116	1	5	3	13	2	2	3	2	4	41	8	5	4	3	6	5
2015Shevtsov#237	2438	73is	Ovine	Kazakhstan	B. melitensis	42	116	1	5	3	13	2	2	3	2	4	41	8	5	4	3	5	5
2015Shevtsov#218	2419	38is	Ovine	Kazakhstan	B. melitensis	42	116	1	5	3	13	2	2	3	2	4	41	8	5	4	3	6	5
2015Shevtsov#219	2420	39is	Ovine	Kazakhstan	B. melitensis	42	116	1	5	3	13	2	2	3	2	4	41	8	7	4	3	7	5
2015Shevtsov#220	2421	40is	Ovine	Kazakhstan	B. melitensis	42	116	1	5	3	13	2	2	3	2	4	41	8	11	4	3	7	6
2015Shevtsov#222	2423	41is	Ovine	Kazakhstan	B. melitensis	42	116	1	5	3	13	2	2	3	2	4	41	8	7	4	3	7	5
2015Shevtsov#216	2417	35is	Ovine	Kazakhstan	B. melitensis	42	116	1	5	3	13	2	2	3	2	4	41	8	5	4	3	6	5
2015Shevtsov#217	2418	36is	Ovine	Kazakhstan	B. melitensis	42	116	1	5	3	13	2	2	3	2	4	41	8	5	4	3	6	5
2015Shevtsov#137	2338	56is	Ovine	Kazakhstan	B. melitensis	63	111	1	5	3	13	2	3	3	2	4	41	8	7	4	3	7	5
2015Shevtsov#210	2411	154ZH	Ovine	Kazakhstan	B. melitensis bv1	63	111	1	5	3	13	2	3	3	2	4	41	8	5	4	3	7	5
2015Shevtsov#163	2364	20Zh	Ovine	Kazakhstan	B. melitensis bv1	42	116	1	5	3	13	2	2	3	2	4	41	8	5	4	3	8	5
2015Shevtsov#164	2365	21Zh	Ovine	Kazakhstan	B. melitensis bv1	42	116	1	5	3	13	2	2	3	2	4	41	8	5	4	3	8	5
2015Shevtsov#170	2371	311Zh	Ovine	Kazakhstan	B. melitensis bv1	42	116	1	5	3	13	2	2	3	2	4	41	8	4	4	3	7	7
2015Shevtsov#199	2400	141ZH	Ovine	Kazakhstan	B. melitensis bv1	42	116	1	5	3	13	2	2	3	2	4	41	8	4	4	3	7	5
2015Shevtsov#176	2377	320Zh	Ovine	Kazakhstan	B. melitensis bv1	42	116	1	5	3	13	2	2	3	2	4	41	8	4	4	3	6	7
2015Shevtsov#165	2366	25Zh	Ovine	Kazakhstan	B. melitensis bv1	42	116	1	5	3	13	2	2	3	2	4	41	8	5	4	3	5	5
2015Shevtsov#167	2368	33Zh	Ovine	Kazakhstan	B. melitensis bv1	42	116	1	5	3	13	2	2	3	2	4	41	8	5	4	3	5	6
2015Shevtsov#168	2369	44Zh	Ovine	Kazakhstan	B. melitensis bv1	42	116	1	5	3	13	2	2	3	2	4	41	8	8	4	3	8	5
2015Shevtsov#171	2372	314Zh	Ovine	Kazakhstan	B. melitensis bv1	42	116	1	5	3	13	2	2	3	2	4	41	8	4	4	3	6	7
2015Shevtsov#172	2373	316Zh	Ovine	Kazakhstan	B. melitensis bv1	42	116	1	5	3	13	2	2	3	2	4	41	8	5	4	3	9	5
2015Shevtsov#173	2374	317Zh	Ovine	Kazakhstan	B. melitensis bv1	42	116	1	5	3	13	2	2	3	2	4	41	8	4	4	3	7	7
2015Shevtsov#174	2375	318Zh	Ovine	Kazakhstan	B. melitensis bv1	42	116	1	5	3	13	2	2	3	2	4	41	8	4	4	3	5	10
2015Shevtsov#175	2376	319Zh	Ovine	Kazakhstan	B. melitensis bv1	42	116	1	5	3	13	2	2	3	2	4	41	8	4	4	3	6	7
2015Shevtsov#232	2433	280	Ovine	Kazakhstan	B. melitensis bv2	42	116	1	5	3	13	2	2	3	2	4	41	8	4	4	3	4	6
2015Shevtsov#138	2339	2124	Dog	Kazakhstan	B. melitensis bv3	63	111	1	5	3	13	2	3	3	2	4	41	8	5	4	3	8	5
2015Shevtsov#159	2360	11206	Dog	Kazakhstan	B. melitensis bv3	42	116	1	5	3	13	2	2	3	2	4	41	8	5	4	3	7	4
2015Shevtsov#160	2361	11207	Dog	Kazakhstan	B. melitensis bv3	63	111	1	5	3	13	2	3	3	2	4	41	8	5	4	3	8	5
2015Shevtsov#161	2362	11208	Dog	Kazakhstan	B. melitensis bv3	42	116	1	5	3	13	2	2	3	2	4	41	8	5	4	3	4	5
2015Shevtsov#162	2363	11210	Dog	Kazakhstan	B. melitensis bv3	42	116	1	5	3	13	2	2	3	2	4	41	8	5	4	3	5	5
2015Shevtsov#221	2422	208	Ovine	Kazakhstan	B. melitensis bv3	42	116	1	5	3	13	2	2	3	2	4	41	8	4	4	3	6	7
2007AlDahouk#103	306	BfR 82	Human	Kazakhstan	B. melitensis bv3	42	116	1	5	3	13	2	2	3	2	4	41	8	4	4	3	6	5
2011Muendo#01	1276	1-KEBm1	Cattle	Kenya	B. melitensis bv1	55	195	3	4	3	13	4	2	3	3	8	36	6	2	4	6	3	6
2011Muendo#02	1277	2-KEBm1	Cattle	Kenya	B. melitensis bv1	55	195	3	4	3	13	4	2	3	3	8	36	6	2	4	6	3	6
2011Muendo#03	1278	3-KEBm1	Cattle	Kenya	B. melitensis bv1	55	195	3	4	3	13	4	2	3	3	8	36	6	2	4	6	3	6
2011Muendo#04	1279	4-KEBm1	Cattle	Kenya	B. melitensis bv1	55	195	3	4	3	13	4	2	3	3	8	36	6	2	4	6	3	6
2011Muendo#05	1280	5-KEBm1	Cattle	Kenya	B. melitensis bv1	55	195	3	4	3	13	4	2	3	3	8	36	6	2	4	6	3	6
2008Kattar#001	373	AUB BRUP-S1	Human	Lebanon	B. melitensis	43	125	1	5	3	13	3	2	3	2	4	41	8	4	5	3	4	5
2008Kattar#002	374	AUB BRUP-S10	Human	Lebanon	B. melitensis	43	124	1	5	3	13	3	2	3	2	4	49	8	4	4	9	5	6
2008Kattar#003	375	AUB BRUP-S11	Human	Lebanon	B. melitensis	43	125	1	5	3	13	3	2	3	2	4	41	8	3	4	3	7	6
2008Kattar#004	376	AUB BRUP-S12	Human	Lebanon	B. melitensis	43	125	1	5	3	13	3	2	3	2	4	41	8	5	4	3	5	5
2008Kattar#005	377	AUB BRUP-S13	Human	Lebanon	B. melitensis	43	125	1	5	3	13	3	2	3	2	4	41	8	4	4	3	7	4
2008Kattar#006	378	AUB BRUP-S14	Human	Lebanon	B. melitensis	43	125	1	5	3	13	3	2	3	2	4	41	8	5	5	9	6	6
2008Kattar#007	379	AUB BRUP-S15	Human	Lebanon	B. melitensis	42	116	1	5	3	13	2	2	3	2	4	41	8	2	7	3	6	5
2008Kattar#008	380	AUB BRUP-S17	Human	Lebanon	B. melitensis	43	125	1	5	3	13	3	2	3	2	4	41	8	7	4	3	5	4
2008Kattar#010	382	AUB BRUP-S20	Human	Lebanon	B. melitensis	43	125	1	5	3	13	3	2	3	2	4	41	8	2	4	3	6	3
2008Kattar#011	383	AUB BRUP-S21	Human	Lebanon	B. melitensis	43	123	1	5	3	13	3	2	3	2	4	45	8	10	4	10	4	6
2008Kattar#012	384	AUB BRUP-S22	Human	Lebanon	B. melitensis	43	124	1	5	3	13	3	2	3	2	4	49	8	5	4	5	4	5
2008Kattar#013	385	AUB BRUP-S23	Human	Lebanon	B. melitensis	43	125	1	5	3	13	3	2	3	2	4	41	8	4	4	3	8	5
2008Kattar#014	386	AUB BRUP-S24	Human	Lebanon	B. melitensis	60	118	1	5	3	13	3	2	2	2	4	41	8	4	4	3	5	4
2008Kattar#015	387	AUB BRUP-S26	Human	Lebanon	B. melitensis	43	125	1	5	3	13	3	2	3	2	4	41	8	7	5	3	5	4
2008Kattar#016	388	AUB BRUP-S27	Human	Lebanon	B. melitensis	43	125	1	5	3	13	3	2	3	2	4	41	8	3	4	3	8	6
2008Kattar#017	389	AUB BRUP-S28	Human	Lebanon	B. melitensis	43	125	1	5	3	13	3	2	3	2	4	41	8	4	4	3	11	5
2008Kattar#019	391	AUB BRUP-S30	Human	Lebanon	B. melitensis	43	125	1	5	3	13	3	2	3	2	4	41	8	6	4	3	6	5
2008Kattar#020	392	AUB BRUP-S31	Human	Lebanon	B. melitensis	43	125	1	5	3	13	3	2	3	2	4	41	8	4	4	3	5	4
2008Kattar#021	393	AUB BRUP-S32	Human	Lebanon	B. melitensis	43	125	1	5	3	13	3	2	3	2	4	41	8	6	4	3	7	3
2008Kattar#022	394	AUB BRUP-S33	Human	Lebanon	B. melitensis	43	125	1	5	3	13	3	2	3	2	4	41	8	8	3	3	5	4
2008Kattar#023	395	AUB BRUP-S34	Human	Lebanon	B. melitensis	44	110	1	4	3	13	3	2	3	2	4	41	8	8	4	3	8	5
2008Kattar#024	396	AUB BRUP-S36	Human	Lebanon	B. melitensis	57	112	1	5	3	13	3	3	3	2	4	41	8	5	4	3	8	4
2008Kattar#025	397	AUB BRUP-S38	Human	Lebanon	B. melitensis	43	106	1	5	3	13	3	2	3	2	5	41	8	5	5	7	5	6
2008Kattar#026	398	AUB BRUP-S40	Human	Lebanon	B. melitensis	43	125	1	5	3	13	3	2	3	2	4	41	8	5	5	8	7	9
2008Kattar#027	399	AUB BRUP-S41	Human	Lebanon	B. melitensis	43	125	1	5	3	13	3	2	3	2	4	41	8	5	4	3	9	6
2007AlDahouk#043	246	BfR IV	Human	Lebanon	B. melitensis bv2	43	125	1	5	3	13	3	2	3	2	4	41	8	4	4	3	6	4
2018Vergnaud#0317	3487	BCCN#02-16	Human	Mongolia	B. melitensis atypical	42	116	1	5	3	13	2	2	3	2	4	41	8	4	4	3	3	6
2018Vergnaud#0278	3448	BCCN#02-12	Human	Mongolia	B. melitensis bv1	42	116	1	5	3	13	2	2	3	2	4	41	8	5	4	3	5	5
2018Vergnaud#0279	3449	BCCN#02-41	Human	Mongolia	B. melitensis bv1	42	116	1	5	3	13	2	2	3	2	4	41	8	6	4	3	8	7
2018Vergnaud#0428	3598	BCCN#02-13	Human	Mongolia	B. melitensis bv1	42	116	1	5	3	13	2	2	3	2	4	41	8	6	4	3	8	7
2018Vergnaud#0429	3599	BCCN#02-14	Human	Mongolia	B. melitensis bv1	42	116	1	5	3	13	2	2	3	2	4	41	8	5	4	3	5	5
2018Vergnaud#0525	3695	BCCN#02-17	Human	Mongolia	B. melitensis bv1	42	116	1	5	3	13	2	2	3	2	4	41	8	6	4	3	7	7
2018Vergnaud#0366	3536	BCCN#00-2	Human	Mongolia	B. melitensis Rough	42	116	1	5	3	13	2	2	3	2	4	41	8	4	4	3	3	6
2018Vergnaud#0367	3537	BCCN#02-15	Human	Mongolia	B. melitensis Rough	42	116	1	5	3	13	2	2	3	2	4	41	8	4	4	3	3	6
2018Vergnaud#0368	3538	BCCN#02-40	Human	Mongolia	B. melitensis Rough	42	116	1	5	3	13	2	2	3	2	4	41	8	4	4	3	3	5
2009Nockler#01	729	S1 1	Human	Peru	B. melitensis bv1	54	134	3	4	2	13	5	2	3	3	7	36	6	2	5	7	4	4
2009Nockler#02	730	S1 2	Human	Peru	B. melitensis bv1	54	134	3	4	2	13	5	2	3	3	7	36	6	2	5	7	4	4
2009Nockler#03	731	S1 3	Human	Peru	B. melitensis bv1	54	134	3	4	2	13	5	2	3	3	7	36	6	2	5	7	4	4
2009Nockler#04	732	S1 4	Human	Peru	B. melitensis bv1	54	134	3	4	2	13	5	2	3	3	7	36	6	2	5	7	4	4
2009Nockler#05	733	S1 5	Human	Peru	B. melitensis bv1	54	134	3	4	2	13	5	2	3	3	7	36	6	2	5	7	4	4
2009Nockler#06	734	S1 6	Human	Peru	B. melitensis bv1	54	134	3	4	2	13	5	2	3	3	7	36	6	2	5	7	4	4
2009Nockler#07	735	S1 7	Human	Peru	B. melitensis bv1	54	134	3	4	2	13	5	2	3	3	7	36	6	2	5	7	4	4
2009Nockler#08	736	S1 8	Human	Peru	B. melitensis bv1	54	134	3	4	2	13	5	2	3	3	7	36	6	2	5	7	4	4
2009Nockler#09	737	S1 9	Human	Peru	B. melitensis bv1	54	134	3	4	2	13	5	2	3	3	7	36	6	2	5	7	4	4
2009Nockler#10	738	S1 10	Human	Peru	B. melitensis bv1	54	134	3	4	2	13	5	2	3	3	7	36	6	2	5	7	4	4
2009Nockler#11	739	S1 11	Human	Peru	B. melitensis bv1	54	134	3	4	2	13	5	2	3	3	7	36	6	2	5	7	4	4
2009Nockler#12	740	S1 12	Human	Peru	B. melitensis bv1	54	134	3	4	2	13	5	2	3	3	7	36	6	2	5	7	4	4
2009Nockler#13	741	S1 13	Human	Peru	B. melitensis bv1	54	134	3	4	2	13	5	2	3	3	7	36	6	2	5	7	4	4
2009Nockler#14	742	S1 14	Human	Peru	B. melitensis bv1	54	134	3	4	2	13	5	2	3	3	7	36	6	2	5	7	4	4
2009Nockler#15	743	S1 15	Human	Peru	B. melitensis bv1	54	134	3	4	2	13	5	2	3	3	7	36	6	2	5	7	4	4
2009Nockler#16	744	S1 16	Human	Peru	B. melitensis bv1	54	134	3	4	2	13	5	2	3	3	7	36	6	2	5	7	4	4
2009Nockler#17	745	S1 17	Human	Peru	B. melitensis bv1	54	134	3	4	2	13	5	2	3	3	7	36	6	2	5	7	4	4
2009Nockler#18	746	S1 18	Human	Peru	B. melitensis bv1	54	134	3	4	2	13	5	2	3	3	7	36	6	2	5	7	4	4
2009Nockler#19	747	S1 19	Human	Peru	B. melitensis bv1	54	134	3	4	2	13	5	2	3	3	7	36	6	2	5	7	4	4
2009Nockler#20	748	S2 1	Human	Peru	B. melitensis bv1	80	133	3	4	2	13	3	2	3	3	7	36	6	2	5	4	4	4
2009Nockler#21	749	S2 2	Human	Peru	B. melitensis bv1	80	133	3	4	2	13	3	2	3	3	7	36	6	2	5	4	4	4
2009Nockler#22	750	S2 3	Human	Peru	B. melitensis bv1	80	133	3	4	2	13	3	2	3	3	7	36	6	2	5	4	4	4
2009Nockler#23	751	S2 4	Human	Peru	B. melitensis bv1	80	133	3	4	2	13	3	2	3	3	7	36	6	2	5	4	4	4
2009Nockler#24	752	S2 5	Human	Peru	B. melitensis bv1	80	133	3	4	2	13	3	2	3	3	7	36	6	2	5	4	4	4
2009Nockler#25	753	S2 6	Human	Peru	B. melitensis bv1	80	133	3	4	2	13	3	2	3	3	7	36	6	2	5	4	4	4
2009Nockler#26	754	S2 7	Human	Peru	B. melitensis bv1	80	133	3	4	2	13	3	2	3	3	7	36	6	2	5	4	4	4
2009Nockler#27	755	S2 8	Human	Peru	B. melitensis bv1	80	133	3	4	2	13	3	2	3	3	7	36	6	2	5	4	4	4
2009Nockler#28	756	S2 9	Human	Peru	B. melitensis bv1	80	133	3	4	2	13	3	2	3	3	7	36	6	2	5	4	4	4
2009Nockler#29	757	S2 10	Human	Peru	B. melitensis bv1	80	133	3	4	2	13	3	2	3	3	7	36	6	2	5	4	4	4
2009Nockler#30	758	S2 11	Human	Peru	B. melitensis bv1	80	133	3	4	2	13	3	2	3	3	7	36	6	2	5	4	4	4
2009Nockler#31	759	S2 12	Human	Peru	B. melitensis bv1	80	133	3	4	2	13	3	2	3	3	7	36	6	2	5	4	4	4
2009Nockler#32	760	S2 13	Human	Peru	B. melitensis bv1	80	133	3	4	2	13	3	2	3	3	7	36	6	2	5	4	4	4
2009Nockler#33	761	S2 14	Human	Peru	B. melitensis bv1	80	133	3	4	2	13	3	2	3	3	7	36	6	2	5	4	4	4
2009Nockler#34	762	S2 15	Human	Peru	B. melitensis bv1	80	133	3	4	2	13	3	2	3	3	7	36	6	2	5	4	4	4
2009Nockler#35	763	S2 16	Human	Peru	B. melitensis bv1	80	133	3	4	2	13	3	2	3	3	7	36	6	2	5	4	4	4
2009Nockler#36	764	S2 17	Human	Peru	B. melitensis bv1	80	133	3	4	2	13	3	2	3	3	7	36	6	2	5	4	4	4
2009Nockler#37	765	S2 18	Human	Peru	B. melitensis bv1	80	133	3	4	2	13	3	2	3	3	7	36	6	2	5	4	4	4
2009Nockler#38	766	S2 19	Human	Peru	B. melitensis bv1	80	133	3	4	2	13	3	2	3	3	7	36	6	2	5	4	4	4
2009Nockler#39	767	S2 20	Human	Peru	B. melitensis bv1	80	133	3	4	2	13	3	2	3	3	7	36	6	2	5	4	4	4
2009Nockler#40	768	S2 21	Human	Peru	B. melitensis bv1	80	133	3	4	2	13	3	2	3	3	7	36	6	2	5	4	4	4
2009Nockler#41	769	S2 22	Human	Peru	B. melitensis bv1	80	133	3	4	2	13	3	2	3	3	7	36	6	2	5	4	4	4
2009Nockler#42	770	S2 23	Human	Peru	B. melitensis bv1	80	133	3	4	2	13	3	2	3	3	7	36	6	2	5	4	4	4
2009Nockler#43	771	S2 24	Human	Peru	B. melitensis bv1	80	133	3	4	2	13	3	2	3	3	7	36	6	2	5	4	4	4
2009Nockler#44	772	S2 25	Human	Peru	B. melitensis bv1	80	133	3	4	2	13	3	2	3	3	7	36	6	2	5	4	4	4
2009Nockler#45	773	S2 26	Human	Peru	B. melitensis bv1	80	133	3	4	2	13	3	2	3	3	7	36	6	2	5	4	4	4
2009Nockler#46	774	S2 27	Human	Peru	B. melitensis bv1	80	133	3	4	2	13	3	2	3	3	7	36	6	2	5	4	4	4
2009Nockler#47	775	S2 28	Human	Peru	B. melitensis bv1	80	133	3	4	2	13	3	2	3	3	7	36	6	2	5	4	4	4
2009Nockler#48	776	S2 29	Human	Peru	B. melitensis bv1	80	133	3	4	2	13	3	2	3	3	7	36	6	2	5	4	4	4
2009Nockler#49	777	S2 30	Human	Peru	B. melitensis bv1	80	133	3	4	2	13	3	2	3	3	7	36	6	2	5	4	4	4
2009Nockler#50	778	S2 31	Human	Peru	B. melitensis bv1	80	133	3	4	2	13	3	2	3	3	7	36	6	2	5	4	4	4
2009Nockler#51	779	S2 32	Human	Peru	B. melitensis bv1	80	133	3	4	2	13	3	2	3	3	7	36	6	2	5	4	4	4
2009Nockler#52	780	S2 33	Human	Peru	B. melitensis bv1	80	133	3	4	2	13	3	2	3	3	7	36	6	2	5	4	4	4
2009Nockler#53	781	S2 34	Human	Peru	B. melitensis bv1	80	133	3	4	2	13	3	2	3	3	7	36	6	2	5	4	4	4
2009Nockler#54	782	S2 35	Human	Peru	B. melitensis bv1	80	133	3	4	2	13	3	2	3	3	7	36	6	2	5	4	4	4
2009Nockler#55	783	S2 36	Human	Peru	B. melitensis bv1	80	133	3	4	2	13	3	2	3	3	7	36	6	2	5	4	4	4
2009Nockler#56	784	S2 37	Human	Peru	B. melitensis bv1	80	133	3	4	2	13	3	2	3	3	7	36	6	2	5	4	4	4
2009Nockler#57	785	S2 38	Human	Peru	B. melitensis bv1	80	133	3	4	2	13	3	2	3	3	7	36	6	2	5	4	4	4
2009Nockler#58	786	S2 39	Human	Peru	B. melitensis bv1	80	133	3	4	2	13	3	2	3	3	7	36	6	2	5	4	4	4
2009Nockler#59	787	S2 40	Human	Peru	B. melitensis bv1	80	133	3	4	2	13	3	2	3	3	7	36	6	2	5	4	4	4
2009Nockler#60	788	S2 41	Human	Peru	B. melitensis bv1	80	133	3	4	2	13	3	2	3	3	7	36	6	2	5	4	4	4
2009Nockler#61	789	S2 42	Human	Peru	B. melitensis bv1	80	133	3	4	2	13	3	2	3	3	7	36	6	2	5	4	4	4
2009Nockler#62	790	S2 43	Human	Peru	B. melitensis bv1	80	133	3	4	2	13	3	2	3	3	7	36	6	2	5	4	4	4
2009Nockler#63	791	S2 44	Human	Peru	B. melitensis bv1	80	133	3	4	2	13	3	2	3	3	7	36	6	2	5	4	4	4
2009Nockler#64	792	S2 45	Human	Peru	B. melitensis bv1	80	133	3	4	2	13	3	2	3	3	7	36	6	2	5	4	4	4
2009Nockler#65	793	S2 46	Human	Peru	B. melitensis bv1	80	133	3	4	2	13	3	2	3	3	7	36	6	2	5	4	4	4
2009Nockler#66	794	S2 47	Human	Peru	B. melitensis bv1	80	133	3	4	2	13	3	2	3	3	7	36	6	2	5	4	4	4
2009Nockler#67	795	S2 48	Human	Peru	B. melitensis bv1	80	133	3	4	2	13	3	2	3	3	7	36	6	2	5	4	4	4
2009Nockler#68	796	S2 49	Human	Peru	B. melitensis bv1	80	133	3	4	2	13	3	2	3	3	7	36	6	2	5	4	4	4
2009Nockler#69	797	S2 50	Human	Peru	B. melitensis bv1	80	133	3	4	2	13	3	2	3	3	7	36	6	2	5	4	4	4
2009Nockler#70	798	S7 1	Human	Peru	B. melitensis bv1	80	133	3	4	2	13	3	2	3	3	7	36	6	2	5	5	4	4
2009Nockler#71	799	S7 2	Human	Peru	B. melitensis bv1	80	133	3	4	2	13	3	2	3	3	7	36	6	2	5	5	4	4
2009Nockler#72	800	S7 3	Human	Peru	B. melitensis bv1	80	133	3	4	2	13	3	2	3	3	7	36	6	2	5	5	4	4
2009Nockler#73	801	S7 4	Human	Peru	B. melitensis bv1	80	133	3	4	2	13	3	2	3	3	7	36	6	2	5	5	4	4
2009Nockler#74	802	S7 5	Human	Peru	B. melitensis bv1	80	133	3	4	2	13	3	2	3	3	7	36	6	2	5	5	4	4
2009Nockler#75	803	S7 6	Human	Peru	B. melitensis bv1	80	133	3	4	2	13	3	2	3	3	7	36	6	2	5	5	4	4
2009Nockler#76	804	S8 1	Human	Peru	B. melitensis bv1	54	134	3	4	2	13	5	2	3	3	7	36	6	2	5	6	4	4
2009Nockler#77	805	S8 2	Human	Peru	B. melitensis bv1	54	134	3	4	2	13	5	2	3	3	7	36	6	2	5	6	4	4
2009Nockler#78	806	S20 1	Human	Peru	B. melitensis bv1	80	151	3	4	2	13	3	2	3	3	8	36	6	2	5	4	4	4
2009Nockler#79	807	S20 2	Human	Peru	B. melitensis bv1	80	151	3	4	2	13	3	2	3	3	8	36	6	2	5	4	4	4
2009Nockler#80	808	S28 1	Human	Peru	B. melitensis bv1	80	133	3	4	2	13	3	2	3	3	7	36	6	2	6	4	4	4
2009Nockler#81	809	S28 2	Human	Peru	B. melitensis bv1	80	133	3	4	2	13	3	2	3	3	7	36	6	2	6	4	4	4
2009Nockler#82	810	S35 1	Human	Peru	B. melitensis bv1	87	150	3	4	2	13	6	2	3	3	7	36	6	2	5	7	4	4
2009Nockler#83	811	S59 1	Human	Peru	B. melitensis bv1	54	134	3	4	2	13	5	2	3	3	7	36	6	2	5	8	4	4
2009Nockler#84	812	S59 2	Human	Peru	B. melitensis bv1	54	134	3	4	2	13	5	2	3	3	7	36	6	2	5	8	4	4
2009Nockler#85	813	S59 3	Human	Peru	B. melitensis bv1	54	134	3	4	2	13	5	2	3	3	7	36	6	2	5	8	4	4
2009Nockler#86	814	S59 4	Human	Peru	B. melitensis bv1	54	134	3	4	2	13	5	2	3	3	7	36	6	2	5	8	4	4
2009Nockler#87	815	S59 5	Human	Peru	B. melitensis bv1	54	134	3	4	2	13	5	2	3	3	7	36	6	2	5	8	4	4
2009Nockler#88	816	S59 6	Human	Peru	B. melitensis bv1	54	134	3	4	2	13	5	2	3	3	7	36	6	2	5	8	4	4
2009Nockler#89	817	S90 1	Human	Peru	B. melitensis bv1	54	134	3	4	2	13	5	2	3	3	7	36	6	2	5	4	4	4
2009Nockler#90	818	S87 1	Human	Peru	B. melitensis bv1	54	134	3	4	2	13	5	2	3	3	7	36	6	2	5	5	4	4
2009Smits#001	819	#1	Human	Peru	B. melitensis bv1	54	134	3	4	2	13	5	2	3	3	7	36	6	2	5	7	4	4
2009Smits#002	820	#2	Human	Peru	B. melitensis bv1	54	134	3	4	2	13	5	2	3	3	7	36	6	2	4	8	4	4
2009Smits#003	821	#3	Human	Peru	B. melitensis bv1	80	133	3	4	2	13	3	2	3	3	7	36	6	2	5	6	4	4
2009Smits#004	822	#4	Human	Peru	B. melitensis bv1	54	134	3	4	2	13	5	2	3	3	7	36	6	2	4	8	4	4
2009Smits#005	823	#5	Human	Peru	B. melitensis bv1	54	134	3	4	2	13	5	2	3	3	7	36	6	2	5	6	4	4
2009Smits#006	824	#6	Human	Peru	B. melitensis bv1	54	134	3	4	2	13	5	2	3	3	7	36	6	2	5	8	4	4
2009Smits#007	825	#7	Human	Peru	B. melitensis bv1	54	134	3	4	2	13	5	2	3	3	7	36	6	2	5	8	4	4
2009Smits#008	826	#8	Human	Peru	B. melitensis bv1	54	134	3	4	2	13	5	2	3	3	7	36	6	2	5	8	4	4
2009Smits#009	827	#9	Human	Peru	B. melitensis bv1	54	134	3	4	2	13	5	2	3	3	7	36	6	2	5	8	4	4
2009Smits#010	828	#10	Human	Peru	B. melitensis bv1	80	133	3	4	2	13	3	2	3	3	7	36	6	2	5	6	4	4
2009Smits#011	829	#11	Human	Peru	B. melitensis bv1	54	134	3	4	2	13	5	2	3	3	7	36	6	2	5	7	4	4
2009Smits#012	830	#12	Human	Peru	B. melitensis bv1	54	134	3	4	2	13	5	2	3	3	7	36	6	2	4	4	4	4
2009Smits#013	831	#13	Human	Peru	B. melitensis bv1	54	134	3	4	2	13	5	2	3	3	7	36	6	2	4	8	3	4
2009Smits#014	832	#14	Human	Peru	B. melitensis bv1	54	134	3	4	2	13	5	2	3	3	7	36	6	2	5	6	3	4
2009Smits#015	833	#15	Human	Peru	B. melitensis bv1	54	134	3	4	2	13	5	2	3	3	7	36	6	2	5	7	3	4
2009Smits#016	834	#16	Human	Peru	B. melitensis bv1	54	134	3	4	2	13	5	2	3	3	7	36	6	2	4	8	2	4
2009Smits#017	835	#17	Human	Peru	B. melitensis bv1	54	134	3	4	2	13	5	2	3	3	7	36	6	2	5	6	3	4
2009Smits#018	836	#18	Human	Peru	B. melitensis bv1	54	134	3	4	2	13	5	2	3	3	7	36	6	2	4	8	3	4
2009Smits#019	837	#19	Human	Peru	B. melitensis bv1	80	133	3	4	2	13	3	2	3	3	7	36	6	2	5	6	2	4
2009Smits#020	838	#20	Human	Peru	B. melitensis bv1	80	133	3	4	2	13	3	2	3	3	7	36	6	2	4	8	3	4
2009Smits#021	839	#21	Human	Peru	B. melitensis bv1	54	134	3	4	2	13	5	2	3	3	7	36	6	2	4	6	3	4
2009Smits#022	840	#22	Human	Peru	B. melitensis bv1	54	134	3	4	2	13	5	2	3	3	7	36	6	2	5	6	3	4
2009Smits#023	841	#23	Human	Peru	B. melitensis bv1	54	134	3	4	2	13	5	2	3	3	7	36	6	2	5	6	2	4
2009Smits#024	842	#24	Human	Peru	B. melitensis bv1	54	134	3	4	2	13	5	2	3	3	7	36	6	2	5	6	4	4
2012Ferreira#022	1317	AFSSA-02/6425	unknown	Portugal	B. melitensis	42	116	1	5	3	13	2	2	3	2	4	41	8	7	7	3	4	5
2012Ferreira#113	1408	LNIV-760Bm1-04	unknown	Portugal	B. melitensis bv1	48	130	3	4	3	13	5	2	3	3	6	36	5	2	6	6	3	5
2012Ferreira#114	1409	LNIV-761Bm1-04	unknown	Portugal	B. melitensis bv1	55	128	3	4	3	13	4	2	3	3	6	36	5	2	6	5	3	5
2012Ferreira#116	1411	LNIV-764REV1-05	unknown	Portugal	B. melitensis bv1	47	138	3	4	2	13	4	2	3	3	8	36	6	2	4	3	3	6
2012Ferreira#117	1412	LNIV-765Bm1-06	unknown	Portugal	B. melitensis bv1	97	187	3	4	3	11	4	2	3	3	6	36	5	2	5	5	3	5
2012Ferreira#119	1414	LNIV-767Bm1-07	unknown	Portugal	B. melitensis bv1	55	128	3	4	3	13	4	2	3	3	6	36	5	2	4	7	7	4
2012Ferreira#122	1417	LNIV-770Bm1-07	unknown	Portugal	B. melitensis bv1	96	186	3	4	3	14	4	2	3	3	6	36	5	2	4	8	5	5
2012Ferreira#040	1335	AFSSA-02/6501	unknown	Portugal	B. melitensis bv1	55	147	3	4	3	13	4	2	3	3	6	36	6	2	4	6	5	4
2012Ferreira#041	1336	AFSSA-05/0716	unknown	Portugal	B. melitensis bv1	48	130	3	4	3	13	5	2	3	3	6	36	5	2	9	8	3	5
2012Ferreira#045	1340	AFSSA-02/6907	unknown	Portugal	B. melitensis bv1	96	186	3	4	3	14	4	2	3	3	6	36	5	2	4	7	5	4
2012Ferreira#046	1341	AFSSA-04/2179	unknown	Portugal	B. melitensis bv1	96	186	3	4	3	14	4	2	3	3	6	36	5	2	4	6	5	4
2018Vergnaud#0030	3200	BCCN#84-6	Human	Portugal	B. melitensis bv1	60	99	1	5	3	13	3	2	2	2	6	9	8	6	4	3	4	6
2018Vergnaud#0046	3216	BCCN#85-7	Human	Portugal	B. melitensis bv1	60	286	1	5	3	13	3	2	2	2	5	9	8	4	4	3	4	5
2018Vergnaud#0476	3646	BCCN#94-20	Human	Portugal	B. melitensis bv1	97	187	3	4	3	11	4	2	3	3	6	36	5	2	7	7	7	5
2018Vergnaud#0748	3918	BCCN#85-6	Human	Portugal	B. melitensis bv1	48	130	3	4	3	13	5	2	3	3	6	36	5	2	6	8	3	6
2018Vergnaud#0808	3978	BCCN#96-166	Human	Portugal	B. melitensis bv1	55	128	3	4	3	13	4	2	3	3	6	36	5	2	7	10	3	7
2018Vergnaud#0852	4022	BCCN#95-53	Human	Portugal	B. melitensis bv1	48	130	3	4	3	13	5	2	3	3	6	36	5	2	6	3	3	5
2012Ferreira#058	1353	LNIV-523REV1-06	unknown	Portugal	B. melitensis bv1	47	138	3	4	2	13	4	2	3	3	8	36	6	2	4	6	3	6
2012Ferreira#059	1354	LNIV-527REV1-06	unknown	Portugal	B. melitensis bv1	47	138	3	4	2	13	4	2	3	3	8	36	6	2	4	6	3	6
2012Ferreira#042	1337	LNIV-860Bm3-09	unknown	Portugal	B. melitensis bv1	48	130	3	4	3	13	5	2	3	3	6	36	5	2	5	8	6	8
2012Ferreira#043	1338	LNIV-861Bm3-09	unknown	Portugal	B. melitensis bv1	48	130	3	4	3	13	5	2	3	3	6	36	5	2	5	8	6	8
2012Ferreira#044	1339	LNIV-862Bm3-09	unknown	Portugal	B. melitensis bv1	48	130	3	4	3	13	5	2	3	3	6	36	5	2	5	8	6	8
2012Ferreira#088	1383	LNIV-669Bm1-07	unknown	Portugal	B. melitensis bv1	55	128	3	4	3	13	4	2	3	3	6	36	5	2	5	8	3	5
2012Ferreira#089	1384	LNIV-670Bm1-07	unknown	Portugal	B. melitensis bv1	55	128	3	4	3	13	4	2	3	3	6	36	5	2	5	8	3	5
2012Ferreira#090	1385	LNIV-677Bm1-07	unknown	Portugal	B. melitensis bv1	55	128	3	4	3	13	4	2	3	3	6	36	5	2	5	8	3	5
2007AlDahouk#072	275	BfR 39	Human	Portugal	B. melitensis bv2	42	108	1	5	3	13	2	2	3	2	4	43	8	7	7	3	4	5
2012Ferreira#018	1313	LNIV-520Bm3-06	unknown	Portugal	B. melitensis bv3	42	116	1	5	3	13	2	2	3	2	4	41	8	4	7	3	5	5
2012Ferreira#091	1386	LNIV-79Bm3-01	unknown	Portugal	B. melitensis bv3	52	129	3	4	3	14	5	2	3	3	6	36	5	2	4	8	6	5
2012Ferreira#092	1387	LNIV-32Bm3-02	unknown	Portugal	B. melitensis bv3	42	116	1	5	3	13	2	2	3	2	4	41	8	7	7	3	7	5
2012Ferreira#093	1388	LNIV-194Bm3-03	unknown	Portugal	B. melitensis bv3	42	116	1	5	3	13	2	2	3	2	4	41	8	6	7	3	4	5
2012Ferreira#094	1389	LNIV-239Bm3-03	unknown	Portugal	B. melitensis bv3	42	116	1	5	3	13	2	2	3	2	4	41	8	7	6	3	4	4
2012Ferreira#095	1390	LNIV-262Bm3-04	unknown	Portugal	B. melitensis bv3	42	116	1	5	3	13	2	2	3	2	4	41	8	5	7	3	7	5
2012Ferreira#096	1391	LNIV-310Bm3-04	unknown	Portugal	B. melitensis bv3	42	116	1	5	3	13	2	2	3	2	4	41	8	5	6	3	7	5
2012Ferreira#097	1392	LNIV-415Bm3-05	unknown	Portugal	B. melitensis bv3	42	116	1	5	3	13	2	2	3	2	4	41	8	5	7	3	7	5
2012Ferreira#098	1393	LNIV-416Bm3-05	unknown	Portugal	B. melitensis bv3	42	116	1	5	3	13	2	2	3	2	4	41	8	5	10	3	6	6
2012Ferreira#099	1394	LNIV-581Bm3-06	unknown	Portugal	B. melitensis bv3	42	116	1	5	3	13	2	2	3	2	4	41	8	7	6	3	4	5
2012Ferreira#100	1395	LNIV-595Bm3-06	unknown	Portugal	B. melitensis bv3	42	116	1	5	3	13	2	2	3	2	4	41	8	5	7	3	8	5
2012Ferreira#101	1396	LNIV-596Bm3-06	unknown	Portugal	B. melitensis bv3	42	116	1	5	3	13	2	2	3	2	4	41	8	5	7	3	8	5
2012Ferreira#102	1397	LNIV-109Bm3-03	unknown	Portugal	B. melitensis bv3	52	129	3	4	3	14	5	2	3	3	6	36	5	2	4	5	5	5
2012Ferreira#103	1398	LNIV-122Bm3-03	unknown	Portugal	B. melitensis bv3	42	116	1	5	3	13	2	2	3	2	4	41	8	9	7	3	8	5
2012Ferreira#104	1399	LNIV-202Bm3-03	unknown	Portugal	B. melitensis bv3	42	116	1	5	3	13	2	2	3	2	4	41	8	4	7	3	4	5
2012Ferreira#105	1400	LNIV-214Bm3-03	unknown	Portugal	B. melitensis bv3	96	189	3	4	3	14	4	2	3	3	6	40	5	2	4	8	6	4
2012Ferreira#106	1401	LNIV-241Bm3-03	unknown	Portugal	B. melitensis bv3	42	116	1	5	3	13	2	2	3	2	4	41	8	5	6	3	7	5
2012Ferreira#107	1402	LNIV-272Bm3-04	unknown	Portugal	B. melitensis bv3	42	116	1	5	3	13	2	2	3	2	4	41	8	5	6	3	7	5
2012Ferreira#108	1403	LNIV-273Bm3-04	unknown	Portugal	B. melitensis bv3	42	116	1	5	3	13	2	2	3	2	4	41	8	5	6	3	5	5
2012Ferreira#109	1404	LNIV-284Bm3-04	unknown	Portugal	B. melitensis bv3	55	128	3	4	3	13	4	2	3	3	6	36	5	2	4	8	5	5
2012Ferreira#110	1405	LNIV-302Bm3-04	unknown	Portugal	B. melitensis bv3	42	116	1	5	3	13	2	2	3	2	4	41	8	5	7	3	8	5
2012Ferreira#111	1406	LNIV-311Bm3-04	unknown	Portugal	B. melitensis bv3	42	116	1	5	3	13	2	2	3	2	4	41	8	9	7	3	6	6
2012Ferreira#112	1407	LNIV-384Bm3-05	unknown	Portugal	B. melitensis bv3	42	116	1	5	3	13	2	2	3	2	4	41	8	5	7	3	4	5
2012Ferreira#071	1366	LNIV-47Bm3-01	unknown	Portugal	B. melitensis bv3	42	116	1	5	3	13	2	2	3	2	4	41	8	6	7	3	4	7
2012Ferreira#072	1367	LNIV-73Bm3-01	unknown	Portugal	B. melitensis bv3	42	116	1	5	3	13	2	2	3	2	4	41	8	6	8	3	4	5
2012Ferreira#073	1368	LNIV-9Bm3-02	unknown	Portugal	B. melitensis bv3	42	116	1	5	3	13	2	2	3	2	4	41	8	7	7	3	4	5
2012Ferreira#074	1369	LNIV-101Bm3-03	unknown	Portugal	B. melitensis bv3	42	116	1	5	3	13	2	2	3	2	4	41	8	6	7	3	4	5
2012Ferreira#075	1370	LNIV-142Bm3-03	unknown	Portugal	B. melitensis bv3	42	116	1	5	3	13	2	2	3	2	4	41	8	6	7	3	7	5
2012Ferreira#076	1371	LNIV-265Bm3-04	unknown	Portugal	B. melitensis bv3	42	116	1	5	3	13	2	2	3	2	4	41	8	9	7	3	4	5
2012Ferreira#077	1372	LNIV-321Bm3-04	unknown	Portugal	B. melitensis bv3	42	116	1	5	3	13	2	2	3	2	4	41	8	7	7	3	5	5
2012Ferreira#078	1373	LNIV-509Bm3-05	unknown	Portugal	B. melitensis bv3	95	190	3	4	3	13	3	2	3	3	6	36	5	2	6	5	3	5
2012Ferreira#079	1374	LNIV-536Bm3-06	unknown	Portugal	B. melitensis bv3	42	116	1	5	3	13	2	2	3	2	4	41	8	6	8	3	6	5
2012Ferreira#080	1375	LNIV-610Bm3-06	unknown	Portugal	B. melitensis bv3	42	116	1	5	3	13	2	2	3	2	4	41	8	7	7	3	4	5
2012Ferreira#081	1376	LNIV-744Bm3-07	unknown	Portugal	B. melitensis bv3	42	116	1	5	3	13	2	2	3	2	4	41	8	4	6	3	4	5
2012Ferreira#008	1303	LNIV-479Bm3-05	unknown	Portugal	B. melitensis bv3	42	116	1	5	3	13	2	2	3	2	4	41	8	5	9	3	8	5
2012Ferreira#009	1304	LNIV-480Bm3-05	unknown	Portugal	B. melitensis bv3	42	116	1	5	3	13	2	2	3	2	4	41	8	5	9	3	8	5
2012Ferreira#010	1305	LNIV-481Bm3-05	unknown	Portugal	B. melitensis bv3	42	116	1	5	3	13	2	2	3	2	4	41	8	5	9	3	8	5
2012Ferreira#011	1306	LNIV-482Bm3-05	unknown	Portugal	B. melitensis bv3	42	116	1	5	3	13	2	2	3	2	4	41	8	5	9	3	8	5
2012Ferreira#012	1307	LNIV-483Bm3-05	unknown	Portugal	B. melitensis bv3	42	116	1	5	3	13	2	2	3	2	4	41	8	5	9	3	8	5
2012Ferreira#013	1308	LNIV-484Bm3-05	unknown	Portugal	B. melitensis bv3	42	116	1	5	3	13	2	2	3	2	4	41	8	5	9	3	8	5
2012Ferreira#014	1309	LNIV-485Bm3-05	unknown	Portugal	B. melitensis bv3	42	116	1	5	3	13	2	2	3	2	4	41	8	5	9	3	8	5
2012Ferreira#015	1310	LNIV-486Bm3-05	unknown	Portugal	B. melitensis bv3	42	116	1	5	3	13	2	2	3	2	4	41	8	5	9	3	8	5
2012Ferreira#016	1311	LNIV-490Bm3-05	unknown	Portugal	B. melitensis bv3	42	116	1	5	3	13	2	2	3	2	4	41	8	5	9	3	8	5
2012Ferreira#017	1312	LNIV-505Bm3-05	unknown	Portugal	B. melitensis bv3	42	116	1	5	3	13	2	2	3	2	4	41	8	5	9	3	8	5
2012Ferreira#019	1314	LNIV-563Bm3-06	unknown	Portugal	B. melitensis bv3	42	116	1	5	3	13	2	2	3	2	4	41	8	6	7	3	4	6
2012Ferreira#039	1334	LNIV-630Bm3-06	unknown	Portugal	B. melitensis bv3	42	116	1	5	3	13	2	2	3	2	4	41	8	5	9	3	6	5
2012Ferreira#061	1356	LNIV-51Bm3-01	unknown	Portugal	B. melitensis bv3	42	116	1	5	3	13	2	2	3	2	4	41	8	9	7	3	4	5
2012Ferreira#062	1357	LNIV-126Bm3-03	unknown	Portugal	B. melitensis bv3	42	116	1	5	3	13	2	2	3	2	4	41	8	6	7	3	4	5
2012Ferreira#063	1358	LNIV-128Bm3-03	unknown	Portugal	B. melitensis bv3	42	180	1	5	3	13	2	2	3	2	5	41	8	6	7	3	4	5
2012Ferreira#064	1359	LNIV-281Bm3-04	unknown	Portugal	B. melitensis bv3	42	116	1	5	3	13	2	2	3	2	4	41	8	7	5	3	4	6
2012Ferreira#065	1360	LNIV-312Bm3-04	unknown	Portugal	B. melitensis bv3	48	142	3	4	3	13	5	2	3	3	7	36	5	2	5	8	3	5
2012Ferreira#066	1361	LNIV-649Bm3-07	unknown	Portugal	B. melitensis bv3	42	116	1	5	3	13	2	2	3	2	4	41	8	6	8	3	4	5
2012Ferreira#067	1362	LNIV-718Bm3-07	unknown	Portugal	B. melitensis bv3	42	116	1	5	3	13	2	2	3	2	4	41	8	6	6	3	4	5
2012Ferreira#068	1363	LNIV-719Bm3-07	unknown	Portugal	B. melitensis bv3	42	116	1	5	3	13	2	2	3	2	4	41	8	4	6	3	4	5
2012Ferreira#069	1364	LNIV-721Bm3-07	unknown	Portugal	B. melitensis bv3	42	116	1	5	3	13	2	2	3	2	4	41	8	6	7	3	4	5
2012Ferreira#070	1365	LNIV-722Bm3-07	unknown	Portugal	B. melitensis bv3	42	116	1	5	3	13	2	2	3	2	4	41	8	7	7	3	4	5
2012Ferreira#084	1379	LNIV-158Bm3-03	unknown	Portugal	B. melitensis bv3	48	188	3	4	3	13	5	2	3	3	5	36	5	2	5	8	3	5
2012Ferreira#087	1382	LNIV-381Bm3-05	unknown	Portugal	B. melitensis bv3	42	116	1	5	3	13	2	2	3	2	4	41	8	6	7	3	4	6
2012Ferreira#124	1419	LNIV-914Bm3-01	unknown	Portugal	B. melitensis bv3	42	116	1	5	3	13	2	2	3	2	4	41	8	7	7	3	4	6
2012Ferreira#126	1421	LNIV-918Bm3-11	unknown	Portugal	B. melitensis bv3	42	116	1	5	3	13	2	2	3	2	4	41	8	5	7	3	4	5
2012Ferreira#127	1422	LNIV-919Bm3-11	unknown	Portugal	B. melitensis bv3	42	116	1	5	3	13	2	2	3	2	4	41	8	5		3	4	5
2012Ferreira#128	1423	LNIV-920Bm3-11	unknown	Portugal	B. melitensis bv3	42	116	1	5	3	13	2	2	3	2	4	41	8	5	7	3	4	5
2012Ferreira#129	1424	LNIV-921Bm3-11	unknown	Portugal	B. melitensis bv3	42	116	1	5	3	13	2	2	3	2	4	41	8	5	7	3	4	5
2012Ferreira#130	1425	LNIV-922Bm3-11	unknown	Portugal	B. melitensis bv3	42	116	1	5	3	13	2	2	3	2	4	41	8	5	7	3	4	5
2012Ferreira#132	1427	LNIV-924Bm3-11	unknown	Portugal	B. melitensis bv3	42	116	1	5	3	13	2	2	3	2	4	41	8	5	7	3	4	5
2012Ferreira#006	1301	LNIV-66Bm3-01	unknown	Portugal	B. melitensis bv3	42	116	1	5	3	13	2	2	3	2	4	41	8	7	6	3	4	5
2012Ferreira#007	1302	LNIV-90Bm3-03	unknown	Portugal	B. melitensis bv3	42	116	1	5	3	13	2	2	3	2	4	41	8	5	7	3	7	5
2012Ferreira#115	1410	LNIV-763Bm3-04	unknown	Portugal	B. melitensis bv3	42	116	1	5	3	13	2	2	3	2	4	41	8	7	7	3	7	4
2012Ferreira#118	1413	LNIV-766Bm3-06	unknown	Portugal	B. melitensis bv3	42	116	1	5	3	13	2	2	3	2	4	41	8	5	6	3	4	7
2012Ferreira#120	1415	LNIV-768Bm3-07	unknown	Portugal	B. melitensis bv3	42	116	1	5	3	13	2	2	3	2	4	41	8	6	6	3	4	5
2012Ferreira#121	1416	LNIV-769Bm3-07	unknown	Portugal	B. melitensis bv3	42	116	1	5	3	13	2	2	3	2	4	41	8	7	7	3	4	4
2012Ferreira#123	1418	LNIV-771Bm3-07	unknown	Portugal	B. melitensis bv3	42	116	1	5	3	13	2	2	3	2	4	41	8	7	7	3	3	4
2012Ferreira#020	1315	AFSSA-02/4222	unknown	Portugal	B. melitensis bv3	42	116	1	5	3	13	2	2	3	2	4	41	8	5	7	3	5	5
2012Ferreira#021	1316	AFSSA-02/5258	unknown	Portugal	B. melitensis bv3	42	116	1	5	3	13	2	2	3	2	4	41	8	7	6	3	4	5
2012Ferreira#023	1318	AFSSA-02/7384	unknown	Portugal	B. melitensis bv3	42	116	1	5	3	13	2	2	3	2	4	41	8	5	7	3	5	5
2012Ferreira#024	1319	AFSSA-03/0342	unknown	Portugal	B. melitensis bv3	42	116	1	5	3	13	2	2	3	2	4	41	8	7	7	3	8	5
2012Ferreira#025	1320	AFSSA-03/0346	unknown	Portugal	B. melitensis bv3	42	116	1	5	3	13	2	2	3	2	4	41	8	7	7	3	4	5
2012Ferreira#026	1321	AFSSA-03/2230	unknown	Portugal	B. melitensis bv3	42	116	1	5	3	13	2	2	3	2	4	41	8	7	8	3	6	7
2012Ferreira#027	1322	AFSSA-03/3515	unknown	Portugal	B. melitensis bv3	42	116	1	5	3	13	2	2	3	2	4	41	8	5	7	3	7	5
2012Ferreira#028	1323	AFSSA-03/4805/7430	unknown	Portugal	B. melitensis bv3	42	116	1	5	3	13	2	2	3	2	4	41	8	6	8	3	4	5
2012Ferreira#029	1324	AFSSA-05/3818	unknown	Portugal	B. melitensis bv3	42	116	1	5	3	13	2	2	3	2	4	41	8	5	9	3	6	5
2012Ferreira#030	1325	AFSSA-05/3515	unknown	Portugal	B. melitensis bv3	42	116	1	5	3	13	2	2	3	2	4	41	8	5	6	3	5	4
2012Ferreira#031	1326	AFSSA-05/3565	unknown	Portugal	B. melitensis bv3	42	116	1	5	3	13	2	2	3	2	4	41	8	5	9	3	8	5
2012Ferreira#032	1327	AFSSA-05/4465	unknown	Portugal	B. melitensis bv3	42	116	1	5	3	13	2	2	3	2	4	41	8	5	9	3	8	5
2012Ferreira#033	1328	AFSSA-05/3111	unknown	Portugal	B. melitensis bv3	42	116	1	5	3	13	2	2	3	2	4	41	8	5	9	3	8	5
2012Ferreira#034	1329	AFSSA-05/3592	unknown	Portugal	B. melitensis bv3	42	116	1	5	3	13	2	2	3	2	4	41	8	5	9	3	8	5
2012Ferreira#035	1330	AFSSA-05/3731	unknown	Portugal	B. melitensis bv3	42	116	1	5	3	13	2	2	3	2	4	41	8	5	9	3	8	5
2012Ferreira#036	1331	AFSSA-05/3819	unknown	Portugal	B. melitensis bv3	42	116	1	5	3	13	2	2	3	2	4	41	8	5	9	3	8	5
2012Ferreira#037	1332	AFSSA-06/0444	unknown	Portugal	B. melitensis bv3	42	116	1	5	3	13	2	2	3	2	4	41	8	5	7	3	5	4
2012Ferreira#038	1333	AFSSA-06/1576	unknown	Portugal	B. melitensis bv3	42	116	1	5	3	13	2	2	3	2	4	41	8	5	9	3	6	5
2018Vergnaud#0374	3544	BCCN#03-18	Human	Portugal	B. melitensis bv3	42	116	1	5	3	13	2	2	3	2	4	41	8	7	7	3	8	5
2018Vergnaud#0393	3563	BCCN#85-12	Human	Portugal	B. melitensis bv3	42	116	1	5	3	13	2	2	3	2	4	41	8	6	7	3	4	5
2018Vergnaud#0394	3564	BCCN#85-37	Human	Portugal	B. melitensis bv3	42	116	1	5	3	13	2	2	3	2	4	41	8	6	5	3	6	5
2018Vergnaud#0413	3583	BCCN#94-36	Human	Portugal	B. melitensis bv3	42	116	1	5	3	13	2	2	3	2	4	41	8	6	7	3	4	5
2018Vergnaud#0468	3638	BCCN#94-34	Human	Portugal	B. melitensis bv3	42	116	1	5	3	13	2	2	3	2	4	41	8	5	7	3	7	5
2018Vergnaud#0492	3662	BCCN#01-19	Human	Portugal	B. melitensis bv3	42	116	1	5	3	13	2	2	3	2	4	41	8	5	9	3	5	3
2018Vergnaud#0493	3663	BCCN#01-20	Human	Portugal	B. melitensis bv3	42	116	1	5	3	13	2	2	3	2	4	41	8	5	7	3	6	4
2018Vergnaud#0495	3665	BCCN#01-22	Human	Portugal	B. melitensis bv3	42	116	1	5	3	13	2	2	3	2	4	41	8	5	7	3	6	4
2018Vergnaud#0496	3666	BCCN#01-23	Human	Portugal	B. melitensis bv3	42	116	1	5	3	13	2	2	3	2	4	41	8	5	7	3	6	4
2018Vergnaud#0547	3717	BCCN#00-4	Human	Portugal	B. melitensis bv3	42	116	1	5	3	13	2	2	3	2	4	41	8	4	6	3	4	5
2018Vergnaud#0610	3780	BCCN#92-122	Human	Portugal	B. melitensis bv3	42	116	1	5	3	13	2	2	3	2	4	41	8	5	7	3	5	4
2018Vergnaud#0636	3806	BCCN#96-13	Human	Portugal	B. melitensis bv3	42	116	1	5	3	13	2	2	3	2	4	41	8	5	7	3	4	5
2018Vergnaud#0637	3807	BCCN#96-14	Human	Portugal	B. melitensis bv3	42	116	1	5	3	13	2	2	3	2	4	41	8	5	7	3	4	5
2012Ferreira#047	1342	LNIV-489Bm3-05	unknown	Portugal	B. melitensis bv3	42	116	1	5	3	13	2	2	3	2	4	41	8	7	7	3	4	5
2012Ferreira#048	1343	LNIV-499Bm3-05	unknown	Portugal	B. melitensis bv3	42	179	1	5	3	13	2	2	3	2	4	45	8	6	8	3	4	6
2012Ferreira#049	1344	LNIV-511Bm3-05	unknown	Portugal	B. melitensis bv3	42	116	1	5	3	13	2	2	3	2	4	41	8	5	6	3	3	5
2012Ferreira#050	1345	LNIV-512Bm3-05	unknown	Portugal	B. melitensis bv3	42	116	1	5	3	13	2	2	3	2	4	41	8	5	6	3	3	5
2012Ferreira#051	1346	LNIV-513Bm3-05	unknown	Portugal	B. melitensis bv3	42	116	1	5	3	13	2	2	3	2	4	41	8	5	6	3	3	5
2012Ferreira#052	1347	LNIV-514Bm3-06	unknown	Portugal	B. melitensis bv3	42	116	1	5	3	13	2	2	3	2	4	41	8	5	6	3	3	5
2012Ferreira#053	1348	LNIV-515Bm3-06	unknown	Portugal	B. melitensis bv3	42	116	1	5	3	13	2	2	3	2	4	41	8	4	6	3	4	4
2012Ferreira#054	1349	LNIV-516Bm3-06	unknown	Portugal	B. melitensis bv3	42	116	1	5	3	13	2	2	3	2	4	41	8	4	6	3	4	4
2012Ferreira#055	1350	LNIV-518Bm3-06	unknown	Portugal	B. melitensis bv3	42	116	1	5	3	13	2	2	3	2	4	41	8	4	6	3	4	4
2012Ferreira#056	1351	LNIV-519Bm3-06	unknown	Portugal	B. melitensis bv3	42	116	1	5	3	13	2	2	3	2	4	41	8	4	6	3	4	5
2012Ferreira#057	1352	LNIV-522Bm3-06	unknown	Portugal	B. melitensis bv3	42	116	1	5	3	13	2	2	3	2	4	41	8	5	7	3	6	5
2012Ferreira#060	1355	LNIV-531Bm3-06	unknown	Portugal	B. melitensis bv3	42	116	1	5	3	13	2	2	3	2	4	41	8	3	7	3	4	5
2012Ferreira#004	1299	LNIV-913Bm3-10	unknown	Portugal	B. melitensis bv3	42	116	1	5	3	13	2	2	3	2	4	41	8	4	7	3	4	5
2012Ferreira#005	1300	LNIV-912Bm3-09	unknown	Portugal	B. melitensis bv3	42	116	1	5	3	13	2	2	3	2	4	41	8	6	7	3	4	5
2012Ferreira#082	1377	LNIV-45Bm3-03	unknown	Portugal	B. melitensis bv3	42	116	1	5	3	13	2	2	3	2	4	41	8	6	8	3	4	5
2012Ferreira#083	1378	LNIV-104Bm3-03	unknown	Portugal	B. melitensis bv3	42	116	1	5	3	13	2	2	3	2	4	41	8	9	7	3	4	5
2012Ferreira#085	1380	LNIV-173Bm3-03	unknown	Portugal	B. melitensis bv3	42	116	1	5	3	13	2	2	3	2	4	41	8	6	7	3	4	6
2012Ferreira#086	1381	LNIV-255Bm3-04	unknown	Portugal	B. melitensis bv3	42	116	1	5	3	13	2	2	3	2	4	41	8	5	7	3	7	5
2012Ferreira#125	1420	LNIV-917Bm3-11	unknown	Portugal	B. melitensis bv3	42	116	1	5	3	13	2	2	3	2	4	41	8	5	7	3	5	4
2012Ferreira#131	1426	LNIV-923Bm3-11	unknown	Portugal	B. melitensis bv3	42	116	1	5	3	13	2	2	3	2	4	41	8	5	7	3	5	4
2010Valdezate#001	890	#9700017	Human	Spain	B. melitensis	42	166	1	5	3	13	2	2	3	2	5	41	7	6	2	3	3	4
2010Valdezate#100	989	#20091419	Human	Spain	B. melitensis	51	156	3	5	3	13	1	1	3	3	7	45	9	3	3	4	6	1
2010Valdezate#023	912	#20050801	Human	Spain	B. melitensis	42	166	1	5	3	13	2	2	3	2	5	41	7	5	5	3	3	4
2010Valdezate#085	974	#20071186	Human	Spain	B. melitensis	93	140	3	4	3	13	6	2	3	3	6	36	6	2	3	3	5	3
2010Valdezate#013	902	#9900001	Human	Spain	B. melitensis	42	166	1	5	3	13	2	2	3	2	5	41	7	4	6	3	3	4
2010Valdezate#092	981	#9800053	Human	Spain	B. melitensis	48	146	3	4	3	13	5	2	3	3	6	36	6	2	4	6	3	6
2010Valdezate#064	953	#20091052	Human	Spain	B. melitensis	42	116	1	5	3	13	2	2	3	2	4	41	8	4	6	3	8	4
2010Valdezate#038	927	#20040050	Human	Spain	B. melitensis	42	166	1	5	3	13	2	2	3	2	5	41	7	4	5	3	3	3
2010Valdezate#049	938	#20020342	Human	Spain	B. melitensis	42	166	1	5	3	13	2	2	3	2	5	41	7	4	6	3	4	3
2010Valdezate#089	978	#20040163	Human	Spain	B. melitensis	53	145	3	4	3	13	5	3	3	3	6	36	6	2	5	3	4	4
2010Valdezate#068	957	#20040082	Human	Spain	B. melitensis	51	158	3	5	3	13	1	1	3	3	5	41	7	6	4	13	4	3
2010Valdezate#075	964	#20040020	Human	Spain	B. melitensis	51	157	3	5	3	13	1	1	3	3	7	41	7	4	4	3	4	3
2010Valdezate#046	935	#20070723	Human	Spain	B. melitensis	42	166	1	5	3	13	2	2	3	2	5	41	7	4	5	3	5	4
2010Valdezate#011	900	#20040213	Human	Spain	B. melitensis	42	166	1	5	3	13	2	2	3	2	5	41	7	5	6	3	3	4
2010Valdezate#017	906	#20040219	Human	Spain	B. melitensis	42	166	1	5	3	13	2	2	3	2	5	41	7	5	6	3	3	4
2010Valdezate#018	907	#20040220	Human	Spain	B. melitensis	42	166	1	5	3	13	2	2	3	2	5	41	7	3	6	3	3	4
2010Valdezate#019	908	#20040297	Human	Spain	B. melitensis	42	166	1	5	3	13	2	2	3	2	5	41	7	5	6	3	3	4
2010Valdezate#020	909	#20040302	Human	Spain	B. melitensis	42	166	1	5	3	13	2	2	3	2	5	41	7	5	6	3	3	4
2010Valdezate#022	911	#20050522	Human	Spain	B. melitensis	42	166	1	5	3	13	2	2	3	2	5	41	7	6	6	3	3	3
2010Valdezate#024	913	#20050861	Human	Spain	B. melitensis	42	166	1	5	3	13	2	2	3	2	5	41	7	5	6	3	3	4
2010Valdezate#025	914	#20051047	Human	Spain	B. melitensis	42	166	1	5	3	13	2	2	3	2	5	41	7	5	8	3	3	4
2010Valdezate#039	928	#20040299	Human	Spain	B. melitensis	42	166	1	5	3	13	2	2	3	2	5	41	7	5	6	4	3	4
2010Valdezate#042	931	#20050201	Human	Spain	B. melitensis	42	166	1	5	3	13	2	2	3	2	5	41	7	3	4	3	3	5
2010Valdezate#044	933	#20050606	Human	Spain	B. melitensis	42	166	1	5	3	13	2	2	3	2	5	41	7	5	6	3	3	6
2010Valdezate#045	934	#20060454	Human	Spain	B. melitensis	42	166	1	5	3	13	2	2	3	2	5	41	7	4	7	3	3	6
2010Valdezate#050	939	#20040087	Human	Spain	B. melitensis	42	166	1	5	3	13	2	2	3	2	5	41	7	5	6	3	5	5
2010Valdezate#052	941	#9900113	Human	Spain	B. melitensis	42	166	1	5	3	13	2	2	3	2	5	41	7	4	6	3	5	3
2010Valdezate#059	948	#9900053	Human	Spain	B. melitensis	42	165	1	5	3	13	2	2	3	2	5	41	6	4	5	3	5	5
2010Valdezate#086	975	#20081102	Human	Spain	B. melitensis	48	146	3	4	3	13	5	2	3	3	6	36	6	2	5	3	6	6
2010Valdezate#088	977	#20040233	Human	Spain	B. melitensis	53	143	3	4	3	13	5	3	3	3	5	36	6	2	4	5	4	4
2010Valdezate#096	985	#20080634	Human	Spain	B. melitensis	48	146	3	4	3	13	5	2	3	3	6	36	6	2	3	8	5	7
2010Valdezate#097	986	#20050708	Human	Spain	B. melitensis	48	141	3	4	3	13	5	2	3	3	7	36	6	2	3	5	4	5
2010Valdezate#027	916	#20070044	Human	Spain	B. melitensis	42	166	1	5	3	13	2	2	3	2	5	41	7	3	6	3	3	4
2010Valdezate#065	954	#20090995	Human	Spain	B. melitensis	63	173	1	5	3	13	2	3	3	2	5	43	8	3	6	3	7	4
2010Valdezate#076	965	#20060684	Human	Spain	B. melitensis	48	141	3	4	3	13	5	2	3	3	7	36	6	2	6	3	4	4
2010Valdezate#078	967	#20070523	Human	Spain	B. melitensis	48	146	3	4	3	13	5	2	3	3	6	36	6	2	3	6	3	4
2010Valdezate#079	968	#20071290	Human	Spain	B. melitensis	48	146	3	4	3	13	5	2	3	3	6	36	6	2	8	3	4	4
2010Valdezate#090	979	#20090402	Human	Spain	B. melitensis	48	142	3	4	3	13	5	2	3	3	7	36	5	2	5	3	10	3
2010Valdezate#002	891	#9900120	Human	Spain	B. melitensis	42	166	1	5	3	13	2	2	3	2	5	41	7	6	6	3	3	4
2010Valdezate#003	892	#9900124	Human	Spain	B. melitensis	42	166	1	5	3	13	2	2	3	2	5	41	7	6	6	3	3	4
2010Valdezate#004	893	#9900125	Human	Spain	B. melitensis	42	166	1	5	3	13	2	2	3	2	5	41	7	6	6	3	3	4
2010Valdezate#005	894	#9900224	Human	Spain	B. melitensis	42	166	1	5	3	13	2	2	3	2	5	41	7	6	6	3	3	4
2010Valdezate#006	895	#9900356	Human	Spain	B. melitensis	42	166	1	5	3	13	2	2	3	2	5	41	7	6	6	3	3	4
2010Valdezate#007	896	#9900357	Human	Spain	B. melitensis	42	166	1	5	3	13	2	2	3	2	5	41	7	6	6	3	3	4
2010Valdezate#014	903	#9900139	Human	Spain	B. melitensis	42	166	1	5	3	13	2	2	3	2	5	41	7	6	6	3	3	5
2010Valdezate#015	904	#20000194	Human	Spain	B. melitensis	42	166	1	5	3	13	2	2	3	2	5	41	7	6	6	3	3	5
2010Valdezate#016	905	#20000197	Human	Spain	B. melitensis	42	166	1	5	3	13	2	2	3	2	5	41	7	5	6	3	3	4
2010Valdezate#053	942	#9900115	Human	Spain	B. melitensis	42	166	1	5	3	13	2	2	3	2	5	41	7	4	6	3	5	4
2010Valdezate#067	956	#20000167	Human	Spain	B. melitensis	48	144	3	4	3	13	5	2	3	3	5	36	6	2	4	3	3	4
2010Valdezate#073	962	#20000326	Human	Spain	B. melitensis	51	160	3	5	3	13	1	1	3	3	5	49	7	6	4	5	8	3
2010Valdezate#101	990	#9900109	Human	Spain	B. melitensis	53	145	3	4	3	13	5	3	3	3	6	36	6	2	6	4	6	5
2010Valdezate#103	992	#9900108	Human	Spain	B. melitensis	53	145	3	4	3	13	5	3	3	3	6	36	6	2	4	4	6	5
2010Valdezate#031	920	#20051102	Human	Spain	B. melitensis	42	166	1	5	3	13	2	2	3	2	5	41	7	4	6	3	5	4
2010Valdezate#083	972	#20071672	Human	Spain	B. melitensis	51	161	3	5	3	13	1	1	3	3	7	49	7	5	5	7	9	3
2010Valdezate#028	917	#20080676	Human	Spain	B. melitensis	42	163	1	5	3	13	2	2	3	2	3	41	7	6	5	3	3	4
2010Valdezate#047	936	#20000237	Human	Spain	B. melitensis	42	166	1	5	3	13	2	2	3	2	5	41	7	5	6	3	5	4
2010Valdezate#058	947	#20000240	Human	Spain	B. melitensis	43	172	1	5	3	13	3	2	3	2	5	9	7	5	4	3	3	4
2010Valdezate#080	969	#20081168	Human	Spain	B. melitensis	55	148	3	4	3	13	4	2	3	3	9	36	6	2	3	6	3	4
2010Valdezate#012	901	#9700018	Human	Spain	B. melitensis	42	166	1	5	3	13	2	2	3	2	5	41	7	5	6	3	3	4
2010Valdezate#094	983	#20000193	Human	Spain	B. melitensis	53	145	3	4	3	13	5	3	3	3	6	36	6	2	4	4	6	4
2010Valdezate#098	987	#20000232	Human	Spain	B. melitensis	53	145	3	4	3	13	5	3	3	3	6	36	6	2	3	4	6	4
2010Valdezate#105	994	#20000233	Human	Spain	B. melitensis	53	145	3	4	3	13	5	3	3	3	6	36	6	2	3	4	6	3
2010Valdezate#084	973	#20070849	Human	Spain	B. melitensis	51	159	3	5	3	13	1	1	3	3	7	43	7	5	3	5	4	3
2010Valdezate#030	919	#20081443	Human	Spain	B. melitensis	42	166	1	5	3	13	2	2	3	2	5	41	7	5	6	3	3	4
2010Valdezate#043	932	#20050366	Human	Spain	B. melitensis	42	166	1	5	3	13	2	2	3	2	5	41	7	4	5	3	5	4
2010Valdezate#093	982	#20091040	Human	Spain	B. melitensis	51	153	3	5	3	13	1	1	3	3	9	45	8	5	2	6	5	3
2010Valdezate#029	918	#20080817	Human	Spain	B. melitensis	42	166	1	5	3	13	2	2	3	2	5	41	7	3	5	3	3	4
2010Valdezate#054	943	#20060152	Human	Spain	B. melitensis	42	166	1	5	3	13	2	2	3	2	5	41	7	3	6	3	5	5
2010Valdezate#008	897	#20000230	Human	Spain	B. melitensis	42	166	1	5	3	13	2	2	3	2	5	41	7	6	5	3	3	4
2010Valdezate#026	915	#20061222	Human	Spain	B. melitensis	42	166	1	5	3	13	2	2	3	2	5	41	7	6	5	3	6	4
2010Valdezate#032	921	#20010109	Human	Spain	B. melitensis	42	166	1	5	3	13	2	2	3	2	5	41	7	3	6	3	3	6
2010Valdezate#034	923	#20030198	Human	Spain	B. melitensis	42	166	1	5	3	13	2	2	3	2	5	41	7	2	6	3	3	3
2010Valdezate#035	924	#20030228	Human	Spain	B. melitensis	42	166	1	5	3	13	2	2	3	2	5	41	7	4	6	3	3	3
2010Valdezate#036	925	#20030273	Human	Spain	B. melitensis	42	166	1	5	3	13	2	2	3	2	5	41	7	4	6	3	3	3
2010Valdezate#041	930	#20040346	Human	Spain	B. melitensis	63	167	1	5	3	13	2	3	3	2	5	41	7	5	6	3	3	4
2010Valdezate#051	940	#20010204	Human	Spain	B. melitensis	42	166	1	5	3	13	2	2	3	2	5	41	7	4	6	3	5	3
2010Valdezate#055	944	#20030237	Human	Spain	B. melitensis	63	167	1	5	3	13	2	3	3	2	5	41	7	4	6	3	3	3
2010Valdezate#057	946	#20030359	Human	Spain	B. melitensis	42	165	1	5	3	13	2	2	3	2	5	41	6	4	6	3	3	3
2010Valdezate#069	958	#20030179	Human	Spain	B. melitensis	48	144	3	4	3	13	5	2	3	3	5	36	6	2	4	3	4	4
2010Valdezate#072	961	#9800059	Human	Spain	B. melitensis	48	146	3	4	3	13	5	2	3	3	6	36	6	2	3	3	3	4
2010Valdezate#077	966	#20050707	Human	Spain	B. melitensis	51	157	3	5	3	13	1	1	3	3	7	41	7	3	6	8	7	3
2010Valdezate#091	980	#20090777	Human	Spain	B. melitensis	53	149	3	4	3	13	5	3	3	3	7	40	6	2	5	5	7	4
2010Valdezate#095	984	#20080232	Human	Spain	B. melitensis	48	146	3	4	3	13	5	2	3	3	6	36	6	2	5	9	6	7
2010Valdezate#099	988	#20091322	Human	Spain	B. melitensis	80	152	3	4	2	13	3	2	3	3	7	36	5	1	7	3	5	3
2010Valdezate#009	898	#20000472	Human	Spain	B. melitensis	42	166	1	5	3	13	2	2	3	2	5	41	7	6	4	3	3	4
2010Valdezate#033	922	#20030149	Human	Spain	B. melitensis	42	166	1	5	3	13	2	2	3	2	5	41	7	3	4	3	7	4
2010Valdezate#062	951	#20010227	Human	Spain	B. melitensis	43	172	1	5	3	13	3	2	3	2	5	9	7	4	3	3	4	4
2010Valdezate#070	959	#20040440	Human	Spain	B. melitensis	53	143	3	4	3	13	5	3	3	3	5	36	6	2	5	3	3	4
2010Valdezate#071	960	#20010190	Human	Spain	B. melitensis	53	143	3	4	3	13	5	3	3	3	5	36	6	2	4	3	3	4
2010Valdezate#061	950	#20040318	Human	Spain	B. melitensis	63	167	1	5	3	13	2	3	3	2	5	41	7	4	6	3	7	3
2010Valdezate#060	949	#9800003	Human	Spain	B. melitensis	42	165	1	5	3	13	2	2	3	2	5	41	6	4	6	3	6	6
2010Valdezate#048	937	#20081716	Human	Spain	B. melitensis	42	164	1	5	3	13	2	2	3	2	6	41	7	6	4	3	3	5
2010Valdezate#074	963	#20081715	Human	Spain	B. melitensis	48	146	3	4	3	13	5	2	3	3	6	36	6	2	2	4	3	4
2010Valdezate#021	910	#20040337	Human	Spain	B. melitensis	42	166	1	5	3	13	2	2	3	2	5	41	7	6	4	3	7	4
2010Valdezate#040	929	#20040329	Human	Spain	B. melitensis	42	166	1	5	3	13	2	2	3	2	5	41	7	5	6	3	8	4
2010Valdezate#010	899	#20040238	Human	Spain	B. melitensis	42	166	1	5	3	13	2	2	3	2	5	41	7	6	4	3	3	4
2010Valdezate#087	976	#20030213	Human	Spain	B. melitensis	47	136	3	4	2	13	4	2	3	3	5	36	6	2	3	5	3	5
2010Valdezate#066	955	#20051126	Human	Spain	B. melitensis	43	171	1	5	3	13	3	2	3	2	7	9	7	4	3	3	4	5
2010Valdezate#081	970	#20020475	Human	Spain	B. melitensis	55	147	3	4	3	13	4	2	3	3	6	36	6	9	5	3	5	4
2010Valdezate#082	971	#20030176	Human	Spain	B. melitensis	93	139	3	4	3	13	6	2	3	3	7	36	6	2	2	6	7	4
2010Valdezate#102	991	#20040143	Human	Spain	B. melitensis	53	145	3	4	3	13	5	3	3	3	6	36	6	2	4	6	5	3
2010Valdezate#104	993	#20040170	Human	Spain	B. melitensis	53	145	3	4	3	13	5	3	3	3	6	36	6	2	4	6	5	3
2010Valdezate#056	945	#20070783	Human	Spain	B. melitensis	43	170	1	5	3	13	3	2	3	2	5	43	7	3	4	3	3	4
2010Valdezate#063	952	#20080920	Human	Spain	B. melitensis	100	169	1	5	3	13	5	2	3	2	4	41	7	4	6	3	4	4
2010Valdezate#037	926	#20040036	Human	Spain	B. melitensis	42	166	1	5	3	13	2	2	3	2	5	41	7	6	5	12	6	4
2018Vergnaud#1367	4537	BCCN#82-69	Human	Spain	B. melitensis bv1	48	130	3	4	3	13	5	2	3	3	6	36	5	2	7	6	6	6
2018Vergnaud#0084	3254	BCCN#75-309	Human	Spain	B. melitensis bv1	60	99	1	5	3	13	3	2	2	2	6	9	8	5	4	3	4	5
2018Vergnaud#1105	4275	BCCN#75-292	Human	Spain	B. melitensis bv1	60	99	1	5	3	13	3	2	2	2	6	9	8	4	4	3	4	5
2018Vergnaud#1257	4427	BCCN#75-296	Human	Spain	B. melitensis bv1	60	99	1	5	3	13	3	2	2	2	6	9	8	5	4	3	5	6
2018Vergnaud#0990	4160	BCCN#91-61	Ovine	Spain	B. melitensis bv1	43	292	1	5	3	13	3	2	3	2	4	9	8	5	4	3	6	6
2018Vergnaud#0991	4161	BCCN#91-62	Ovine	Spain	B. melitensis bv1	43	292	1	5	3	13	3	2	3	2	4	9	8	5	4	3	4	5
2018Vergnaud#0879	4049	BCCN#91-239	Ovine	Spain	B. melitensis bv1	60	99	1	5	3	13	3	2	2	2	6	9	8	6	4	3	5	5
2018Vergnaud#0769	3939	BCCN#82-57	Human	Spain	B. melitensis bv1	43	292	1	5	3	13	3	2	3	2	4	9	8	4	4	3	8	6
2018Vergnaud#0888	4058	BCCN#82-56	Human	Spain	B. melitensis bv1	145	264	3	4	3	13	4	3	3	3	6	36	5	2	6	3	5	6
2018Vergnaud#0474	3644	BCCN#92-84	Ovine	Spain	B. melitensis bv1	43	105	1	5	3	13	3	2	3	2	5	9	8	5	4	3	7	5
2018Vergnaud#0035	3205	BCCN#75-4	Human	Spain	B. melitensis bv1	43	292	1	5	3	13	3	2	3	2	4	9	8	4	4	3	8	5
2018Vergnaud#0036	3206	BCCN#75-23	Human	Spain	B. melitensis bv1	43	292	1	5	3	13	3	2	3	2	4	9	8	4	3	3	6	6
2018Vergnaud#0037	3207	BCCN#75-24	Human	Spain	B. melitensis bv1	43	292	1	5	3	13	3	2	3	2	4	9	8	5	4	3	8	6
2018Vergnaud#0038	3208	BCCN#75-75	Human	Spain	B. melitensis bv1	43	292	1	5	3	13	3	2	3	2	4	9	8	4	4	4	6	5
2018Vergnaud#0039	3209	BCCN#75-77	Human	Spain	B. melitensis bv1	43	292	1	5	3	13	3	2	3	2	4	9	8	5	4	3	5	6
2018Vergnaud#0040	3210	BCCN#75-127	Human	Spain	B. melitensis bv1	43	292	1	5	3	13	3	2	3	2	4	9	8	4	4	3	6	5
2018Vergnaud#0061	3231	BCCN#74-264	Human	Spain	B. melitensis bv1	43	292	1	5	3	13	3	2	3	2	4	9	8	5	4	3	4	5
2018Vergnaud#0075	3245	BCCN#74-263	Human	Spain	B. melitensis bv1	43	292	1	5	3	13	3	2	3	2	4	9	8	4	4	3	8	5
2018Vergnaud#0076	3246	BCCN#74-266	Human	Spain	B. melitensis bv1	43	105	1	5	3	13	3	2	3	2	5	9	8	5	4	3	4	5
2018Vergnaud#0077	3247	BCCN#74-267	Human	Spain	B. melitensis bv1	43	292	1	5	3	13	3	2	3	2	4	9	8	4	4	3	5	5
2018Vergnaud#0078	3248	BCCN#74-268	Human	Spain	B. melitensis bv1	43	292	1	5	3	13	3	2	3	2	4	9	8	4	4	3	8	5
2018Vergnaud#0079	3249	BCCN#74-269	Human	Spain	B. melitensis bv1	43	292	1	5	3	13	3	2	3	2	4	9	8	5	4	3	4	8
2018Vergnaud#0080	3250	BCCN#74-270	Human	Spain	B. melitensis bv1	48	130	3	4	3	13	5	2	3	3	6	36	5	2	3	7	3	5
2018Vergnaud#0081	3251	BCCN#74-271	Human	Spain	B. melitensis bv1	43	292	1	5	3	13	3	2	3	2	4	9	8	5	4	3	5	5
2018Vergnaud#0082	3252	BCCN#75-76	Human	Spain	B. melitensis bv1	48	130	3	4	3	13	5	2	3	3	6	36	5	2	5	6	3	4
2018Vergnaud#0083	3253	BCCN#75-208	Human	Spain	B. melitensis bv1	43	292	1	5	3	13	3	2	3	2	4	9	8	5	4	3	8	6
2018Vergnaud#0087	3257	BCCN#77-94	Human	Spain	B. melitensis bv1	43	105	1	5	3	13	3	2	3	2	5	9	8	6	4	3	4	5
2018Vergnaud#0088	3258	BCCN#77-146	Human	Spain	B. melitensis bv1	43	105	1	5	3	13	3	2	3	2	5	9	8	5	4	3	6	5
2018Vergnaud#0089	3259	BCCN#77-152	Cattle	Spain	B. melitensis bv1	43	105	1	5	3	13	3	2	3	2	5	9	8	6	4	3	5	5
2018Vergnaud#0091	3261	BCCN#78-76	Human	Spain	B. melitensis bv1	43	292	1	5	3	13	3	2	3	2	4	9	8	4	4	3	6	5
2018Vergnaud#0465	3635	BCCN#91-233	Ovine	Spain	B. melitensis bv1	135	301	1	5	3	13	3	1	3	3	4	45	8	3	4	3	7	5
2018Vergnaud#0466	3636	BCCN#91-234	Ovine	Spain	B. melitensis bv1	43	292	1	5	3	13	3	2	3	2	4	9	8	3	4	3	7	5
2018Vergnaud#0475	3645	BCCN#92-88	Human	Spain	B. melitensis bv1	61	288	1	5	3	14	3	2	3	2	4	9	8	4	4	3	5	5
2018Vergnaud#0477	3647	BCCN#95-56	Cattle	Spain	B. melitensis bv1	43	105	1	5	3	13	3	2	3	2	5	9	8	4	6	3	6	7
2018Vergnaud#0479	3649	BCCN#96-117	Cattle	Spain	B. melitensis bv1	43	292	1	5	3	13	3	2	3	2	4	9	8	4	3	3	6	5
2018Vergnaud#0733	3903	BCCN#92-89	Human	Spain	B. melitensis bv1	43	105	1	5	3	13	3	2	3	2	5	9	8	6	4	3	4	4
2018Vergnaud#0766	3936	BCCN#76-310	Human	Spain	B. melitensis bv1	43	292	1	5	3	13	3	2	3	2	4	9	8	4	4	4	6	5
2018Vergnaud#0801	3971	BCCN#76-307	Human	Spain	B. melitensis bv1	43	292	1	5	3	13	3	2	3	2	4	9	8	4	4	3	5	5
2018Vergnaud#0802	3972	BCCN#76-309	Human	Spain	B. melitensis bv1	43	292	1	5	3	13	3	2	3	2	4	9	8	5	4	3	5	6
2018Vergnaud#0803	3973	BCCN#76-423	Human	Spain	B. melitensis bv1	42	295	1	5	3	13	2	2	3	2	4	9	8	4	4	3	5	5
2018Vergnaud#0806	3976	BCCN#91-235	Ovine	Spain	B. melitensis bv1	43	292	1	5	3	13	3	2	3	2	4	9	8	3	4	3	7	5
2018Vergnaud#0807	3977	BCCN#93-45	Human	Spain	B. melitensis bv1	42	295	1	5	3	13	2	2	3	2	4	9	8	3	4	3	4	6
2018Vergnaud#0832	4002	BCCN#76-422	Human	Spain	B. melitensis bv1	55	128	3	4	3	13	4	2	3	3	6	36	5	2	4	8	3	5
2018Vergnaud#0874	4044	BCCN#76-405	Human	Spain	B. melitensis bv1	43	292	1	5	3	13	3	2	3	2	4	9	8	6	4	3	8	5
2018Vergnaud#0875	4045	BCCN#76-408	Human	Spain	B. melitensis bv1	43	292	1	5	3	13	3	2	3	2	4	9	8	4	5	3	5	5
2018Vergnaud#0876	4046	BCCN#77-142	Cattle	Spain	B. melitensis bv1	42	289	1	5	3	13	2	2	3	2	7	9	8	5		5		3
2018Vergnaud#0877	4047	BCCN#77-144	Cattle	Spain	B. melitensis bv1	43	105	1	5	3	13	3	2	3	2	5	9	8	5	4	3	4	6
2018Vergnaud#0878	4048	BCCN#91-236	Ovine	Spain	B. melitensis bv1	43	292	1	5	3	13	3	2	3	2	4	9	8	3	4	3	7	5
2018Vergnaud#0880	4050	BCCN#95-26	Cattle	Spain	B. melitensis bv1	43	292	1	5	3	13	3	2	3	2	4	9	8	3	4	3	8	5
2018Vergnaud#0881	4051	BCCN#95-27	Cattle	Spain	B. melitensis bv1	43	292	1	5	3	13	3	2	3	2	4	9	8	3	4	3	8	5
2018Vergnaud#0882	4052	BCCN#95-28	Human	Spain	B. melitensis bv1	42	116	1	5	3	13	2	2	3	2	4	41	8	4	7	3	5	6
2018Vergnaud#0887	4057	BCCN#76-421	Human	Spain	B. melitensis bv1	55	128	3	4	3	13	4	2	3	3	6	36	5	2	4	8	3	5
2018Vergnaud#0933	4103	BCCN#75-5	Human	Spain	B. melitensis bv1	43	292	1	5	3	13	3	2	3	2	4	9	8	4	4	3	4	6
2018Vergnaud#0937	4107	BCCN#92-3	Cattle	Spain	B. melitensis bv1	43	292	1	5	3	13	3	2	3	2	4	9	8	3	4	3	4	5
2018Vergnaud#0951	4121	BCCN#77-147	Human	Spain	B. melitensis bv1	43	292	1	5	3	13	3	2	3	2	4	9	8	5	4	3	4	6
2018Vergnaud#0952	4122	BCCN#77-148	Human	Spain	B. melitensis bv1	43	292	1	5	3	13	3	2	3	2	4	9	8	4	4	3	4	5
2018Vergnaud#0957	4127	BCCN#95-57	Cattle	Spain	B. melitensis bv1	43	105	1	5	3	13	3	2	3	2	5	9	8	4	5	3	4	5
2018Vergnaud#0958	4128	BCCN#95-58	Cattle	Spain	B. melitensis bv1	43	105	1	5	3	13	3	2	3	2	5	9	8	4	5	3	4	5
2018Vergnaud#1038	4208	BCCN#98-15	Human	Spain	B. melitensis bv1	43	292	1	5	3	13	3	2	3	2	4	9	8	3	4	3	4	5
2018Vergnaud#1164	4334	BCCN#75-209	Human	Spain	B. melitensis bv1	43	292	1	5	3	13	3	2	3	2	4	9	8	5	4	3	5	6
2018Vergnaud#1219	4389	BCCN#74-265	Human	Spain	B. melitensis bv1	43	292	1	5	3	13	3	2	3	2	4	9	8	4	4	3	8	5
2018Vergnaud#1365	4535	BCCN#76-420	Human	Spain	B. melitensis bv1	43	292	1	5	3	13	3	2	3	2	4	9	8	5	4	3	4	6
2018Vergnaud#1366	4536	BCCN#78-75	Human	Spain	B. melitensis bv1	43	292	1	5	3	13	3	2	3	2	4	9	8	7	4	3	6	7
2018Vergnaud#0086	3256	BCCN#77-3	Human	Spain	B. melitensis bv1	42	295	1	5	3	13	2	2	3	2	4	9	8	4	4	3	5	5
2018Vergnaud#0452	3622	BCCN#88-5	Human	Spain	B. melitensis bv1	43	105	1	5	3	13	3	2	3	2	5	9	8	5	4	3	5	5
2018Vergnaud#0914	4084	BCCN#77-2	Human	Spain	B. melitensis bv1	43	292	1	5	3	13	3	2	3	2	4	9	8	5	4	3	4	6
2018Vergnaud#0915	4085	BCCN#77-4	Human	Spain	B. melitensis bv1	43	105	1	5	3	13	3	2	3	2	5	9	8	5	4	3	6	5
2018Vergnaud#0107	3277	BCCN#93-89	Ovine	Spain	B. melitensis bv1	48	130	3	4	3	13	5	2	3	3	6	36	5	2	5	10	6	5
2018Vergnaud#0048	3218	BCCN#87-23	Ovine	Spain	B. melitensis bv1	47	138	3	4	2	13	4	2	3	3	8	36	6	2	5	6	3	6
2018Vergnaud#0446	3616	BCCN#86-26	Ovine	Spain	B. melitensis bv1	43	292	1	5	3	13	3	2	3	2	4	9	8	5	4	4	4	7
2018Vergnaud#0447	3617	BCCN#86-44	Ovine	Spain	B. melitensis bv1	43	292	1	5	3	13	3	2	3	2	4	9	8	5	6	4	7	8
2018Vergnaud#0448	3618	BCCN#86-84	Ovine	Spain	B. melitensis bv1	43	292	1	5	3	13	3	2	3	2	4	9	8	5	3	3	6	5
2018Vergnaud#0449	3619	BCCN#86-92	Ovine	Spain	B. melitensis bv1	43	105	1	5	3	13	3	2	3	2	5	9	8	4	4	3	6	5
2018Vergnaud#0450	3620	BCCN#86-93	Ovine	Spain	B. melitensis bv1	43	105	1	5	3	13	3	2	3	2	5	9	8	4	4	3	6	5
2018Vergnaud#0451	3621	BCCN#86-94	Ovine	Spain	B. melitensis bv1	43	105	1	5	3	13	3	2	3	2	5	9	8	4	4	3	6	2
2018Vergnaud#0454	3624	BCCN#89-136	Ovine	Spain	B. melitensis bv1	43	105	1	5	3	13	3	2	3	2	5	9	8	6	4	3	4	5
2018Vergnaud#0458	3628	BCCN#89-84	Ovine	Spain	B. melitensis bv1	43	292	1	5	3	13	3	2	3	2	4	9	8	4	4	3	4	5
2018Vergnaud#0459	3629	BCCN#89-85	Ovine	Spain	B. melitensis bv1	128	303	1	5	3	14	3	1	3	3	4	43	8	4	4	3	4	5
2018Vergnaud#0460	3630	BCCN#90-12	Ovine	Spain	B. melitensis bv1	135	302	1	5	3	13	3	1	3	3	4	43	8	7	4	3	6	5
2018Vergnaud#0463	3633	BCCN#91-227	Ovine	Spain	B. melitensis bv1	43	292	1	5	3	13	3	2	3	2	4	9	8	6	4	3	7	6
2018Vergnaud#0464	3634	BCCN#91-228	Ovine	Spain	B. melitensis bv1	127	299	1	5	3	13	3	1	2	3	6	43	8	4	4	3	8	5
2018Vergnaud#0471	3641	BCCN#86-85	Ovine	Spain	B. melitensis bv1	43	292	1	5	3	13	3	2	3	2	4	9	8	5	3	3	6	5
2018Vergnaud#0473	3643	BCCN#91-29	Ovine	Spain	B. melitensis bv1	43	292	1	5	3	13	3	2	3	2	4	9	8	5	4	3	6	8
2018Vergnaud#0731	3901	BCCN#86-27	Ovine	Spain	B. melitensis bv1	43	292	1	5	3	13	3	2	3	2	4	9	8	5	4	4	4	5
2018Vergnaud#0773	3943	BCCN#91-52	Ovine	Spain	B. melitensis bv1	43	292	1	5	3	13	3	2	3	2	4	9	8	3	4	3	5	5
2018Vergnaud#0916	4086	BCCN#86-46	Ovine	Spain	B. melitensis bv1	43	292	1	5	3	13	3	2	3	2	4	9	8	5	4	4	4	7
2018Vergnaud#0917	4087	BCCN#86-47	Ovine	Spain	B. melitensis bv1	43	292	1	5	3	13	3	2	3	2	4	9	8	5	4	4	4	5
2018Vergnaud#0918	4088	BCCN#91-31	Ovine	Spain	B. melitensis bv1	60	99	1	5	3	13	3	2	2	2	6	9	8	6	4	3	4	7
2018Vergnaud#0919	4089	BCCN#91-32	Ovine	Spain	B. melitensis bv1	60	99	1	5	3	13	3	2	2	2	6	9	8	7	4	3	4	7
2018Vergnaud#0934	4104	BCCN#86-28	Ovine	Spain	B. melitensis bv1	43	292	1	5	3	13	3	2	3	2	4	9	8	5	4	4	4	7
2018Vergnaud#0936	4106	BCCN#90-13	Ovine	Spain	B. melitensis bv1	43	292	1	5	3	13	3	2	3	2	4	9	8	4	4	3	7	6
2018Vergnaud#0953	4123	BCCN#86-48	Ovine	Spain	B. melitensis bv1	43	292	1	5	3	13	3	2	3	2	4	9	8	5	4	4	4	7
2018Vergnaud#0954	4124	BCCN#86-49	Ovine	Spain	B. melitensis bv1	43	292	1	5	3	13	3	2	3	2	4	9	8	5	4	4	4	7
2018Vergnaud#0955	4125	BCCN#91-35	Ovine	Spain	B. melitensis bv1	43	292	1	5	3	13	3	2	3	2	4	9	8	4	4	3	4	6
2018Vergnaud#0956	4126	BCCN#91-36	Ovine	Spain	B. melitensis bv1	43	292	1	5	3	13	3	2	3	2	4	9	8	4	4	3	4	6
2018Vergnaud#1031	4201	BCCN#86-45	Ovine	Spain	B. melitensis bv1	60	285	1	5	3	13	3	2	2	2	4	9	8	5	4	3	5	4
2018Vergnaud#1034	4204	BCCN#91-240	Ovine	Spain	B. melitensis bv1	43	292	1	5	3	13	3	2	3	2	4	9	8	7	4	3	6	5
2018Vergnaud#1106	4276	BCCN#86-50	Ovine	Spain	B. melitensis bv1	43	292	1	5	3	13	3	2	3	2	4	9	8	5	4	3	4	7
2018Vergnaud#1107	4277	BCCN#86-51	Ovine	Spain	B. melitensis bv1	43	292	1	5	3	13	3	2	3	2	4	9	8	5	4	4	4	6
2018Vergnaud#1145	4315	BCCN#91-55	Ovine	Spain	B. melitensis bv1	47	138	3	4	2	13	4	2	3	3	8	36	6	2	5	6	3	6
2018Vergnaud#1146	4316	BCCN#91-56	Ovine	Spain	B. melitensis bv1	47	138	3	4	2	13	4	2	3	3	8	36	6	2	5	6	3	6
2018Vergnaud#1184	4354	BCCN#86-52	Ovine	Spain	B. melitensis bv1	43	292	1	5	3	13	3	2	3	2	4	9	8	5	4	4	4	3
2018Vergnaud#1185	4355	BCCN#86-53	Ovine	Spain	B. melitensis bv1	43	292	1	5	3	13	3	2	3	2	4	9	8	5	4	4	4	3
2018Vergnaud#1293	4463	BCCN#86-54	Ovine	Spain	B. melitensis bv1	47	138	3	4	2	13	4	2	3	3	8	36	6	2	5	6	3	6
2007Garcia_Yoldi#001	313	R1	Ovine	Spain	B. melitensis bv1	47	138	3	4	2	13	4	2	3	3	8	36	6	2	5	6	3	6
2007Garcia_Yoldi#003	315	R15	Ovine	Spain	B. melitensis bv1	47	138	3	4	2	13	4	2	3	3	8	36	6	2	4	5	3	6
2007Garcia_Yoldi#004	316	R16	Ovine	Spain	B. melitensis bv1	47	138	3	4	2	13	4	2	3	3	8	36	6	2	4	7	3	6
2007Garcia_Yoldi#005	317	R22	Human	Spain	B. melitensis bv1	48	131	3	4	3	13	5	2	3	3	8	36	5	2	5	5	4	5
2007Garcia_Yoldi#006	318	R26	unknown	Spain	B. melitensis bv1	47	138	3	4	2	13	4	2	3	3	8	36	6	2	5	5	3	6
2007Garcia_Yoldi#007	319	R32	unknown	Spain	B. melitensis bv1	47	137	3	4	2	13	4	2	3	3	9	36	6	2	4	6	3	6
2007Garcia_Yoldi#008	320	R1Sp	unknown	Spain	B. melitensis bv1	47	136	3	4	2	13	4	2	3	3	5	36	6	2	6	7	3	6
2018Vergnaud#0028	3198	BCCN#83-199	Human	Spain	B. melitensis bv1	93	140	3	4	3	13	6	2	3	3	6	36	6	2	3	6	7	4
2018Vergnaud#0031	3201	BCCN#84-7	Human	Spain	B. melitensis bv1	95	190	3	4	3	13	3	2	3	3	6	36	5	2	4	3	5	5
2018Vergnaud#0041	3211	BCCN#80-163	Human	Spain	B. melitensis bv1	43	105	1	5	3	13	3	2	3	2	5	9	8	6	4	3	4	5
2018Vergnaud#0045	3215	BCCN#84-11	Caprine	Spain	B. melitensis bv1	43	292	1	5	3	13	3	2	3	2	4	9	8	6	4	3	5	5
2018Vergnaud#1261	4431	BCCN#83-200	Human	Spain	B. melitensis bv1	93	140	3	4	3	13	6	2	3	3	6	36	6	2	3	6	7	4
2018Vergnaud#1292	4462	BCCN#86-25	Ovine	Spain	B. melitensis bv1	47	138	3	4	2	13	4	2	3	3	8	36	6	2	5	6	3	6
2006LeFleche#085	85	BCCN#92-87	Ovine	Spain	B. melitensis bv2	43	105	1	5	3	13	3	2	3	2	5	9	8	4	4	3	4	5
2018Vergnaud#0024	3194	BCCN#82-68	Human	Spain	B. melitensis bv2	43	105	1	5	3	13	3	2	3	2	5	9	8	6	5	3	5	6
2007AlDahouk#009	212	BCCN#82-59	Human	Spain	B. melitensis bv2	55	128	3	4	3	13	4	2	3	3	6	36	5	2	5	4	4	6
2018Vergnaud#0012	3182	BCCN#76-407	Human	Spain	B. melitensis bv2	43	292	1	5	3	13	3	2	3	2	4	9	8	5	4	3	5	7
2018Vergnaud#0347	3517	BCCN#93-91	Ovine	Spain	B. melitensis bv2	43	105	1	5	3	13	3	2	3	2	5	9	8	4	4	3	4	5
2018Vergnaud#0348	3518	BCCN#93-92	Ovine	Spain	B. melitensis bv2	43	105	1	5	3	13	3	2	3	2	5	9	8	4	4	3	4	5
2018Vergnaud#1205	4375	BCCN#91-231	Ovine	Spain	B. melitensis bv3	42	116	1	5	3	13	2	2	3	2	4	41	8	6	7	3	4	5
2018Vergnaud#1206	4376	BCCN#91-232	Ovine	Spain	B. melitensis bv3	42	116	1	5	3	13	2	2	3	2	4	41	8	6	7	3	7	5
2018Vergnaud#0421	3591	BCCN#97-57	Human	Spain	B. melitensis bv3	42	116	1	5	3	13	2	2	3	2	4	41	8	8	7	3	4	3
2018Vergnaud#1008	4178	BCCN#92-78	Ovine	Spain	B. melitensis bv3	42	116	1	5	3	13	2	2	3	2	4	41	8	6	7	3	4	5
2018Vergnaud#1009	4179	BCCN#92-79	Ovine	Spain	B. melitensis bv3	51	95	3	5	3	13	1	1	3	3	7	49	8	7	5	6	9	3
2018Vergnaud#1042	4212	BCCN#82-70	Human	Spain	B. melitensis bv3	42	116	1	5	3	13	2	2	3	2	4	41	8	6	7	3	4	5
2006LeFleche#095	95	BCCN#92-80	Ovine	Spain	B. melitensis bv3	42	116	1	5	3	13	2	2	3	2	4	41	8	4	7	3	4	6
2018Vergnaud#1272	4442	BCCN#90-186	Human	Spain	B. melitensis bv3	42	116	1	5	3	13	2	2	3	2	4	41	8	5	7	3	7	5
2018Vergnaud#0119	3289	BCCN#75-188	Human	Spain	B. melitensis bv3	42	116	1	5	3	13	2	2	3	2	4	41	8	7	6	3	4	5
2018Vergnaud#0122	3292	BCCN#75-313	Human	Spain	B. melitensis bv3	42	116	1	5	3	13	2	2	3	2	4	41	8	5	7	3	6	5
2018Vergnaud#0811	3981	BCCN#75-130	Human	Spain	B. melitensis bv3	42	116	1	5	3	13	2	2	3	2	4	41	8	6	7	10	6	5
2018Vergnaud#0813	3983	BCCN#75-131	Human	Spain	B. melitensis bv3	42	116	1	5	3	13	2	2	3	2	4	41	8	6	7	3	6	5
2018Vergnaud#0814	3984	BCCN#75-181	Human	Spain	B. melitensis bv3	42	116	1	5	3	13	2	2	3	2	4	41	8	7	7	3	8	5
2018Vergnaud#0815	3985	BCCN#75-182	Human	Spain	B. melitensis bv3	42	116	1	5	3	13	2	2	3	2	4	41	8	7	6	3	7	5
2018Vergnaud#0816	3986	BCCN#75-280	Human	Spain	B. melitensis bv3	42	116	1	5	3	13	2	2	3	2	4	41	8	5	6	3	4	5
2018Vergnaud#0817	3987	BCCN#75-281	Human	Spain	B. melitensis bv3	42	116	1	5	3	13	2	2	3	2	4	41	8	4	7	3	6	5
2018Vergnaud#0818	3988	BCCN#75-300	Human	Spain	B. melitensis bv3	42	116	1	5	3	13	2	2	3	2	4	41	8	6	6	3	4	5
2018Vergnaud#0819	3989	BCCN#75-301	Human	Spain	B. melitensis bv3	42	116	1	5	3	13	2	2	3	2	4	41	8	5	7	3	4	5
2018Vergnaud#0892	4062	BCCN#75-141	Human	Spain	B. melitensis bv3	42	116	1	5	3	13	2	2	3	2	4	41	8	5	7	3	6	5
2018Vergnaud#0893	4063	BCCN#75-142	Human	Spain	B. melitensis bv3	42	116	1	5	3	13	2	2	3	2	4	41	8	6	7	3	6	5
2018Vergnaud#0894	4064	BCCN#75-261	Human	Spain	B. melitensis bv3	42	116	1	5	3	13	2	2	3	2	4	41	8	6	7	3	6	5
2018Vergnaud#0895	4065	BCCN#75-262	Human	Spain	B. melitensis bv3	63	111	1	5	3	13	2	3	3	2	4	41	8	8	7	3	4	5
2018Vergnaud#0922	4092	BCCN#75-143	Human	Spain	B. melitensis bv3	42	116	1	5	3	13	2	2	3	2	4	41	8	5	7	3	7	5
2018Vergnaud#0923	4093	BCCN#75-144	Human	Spain	B. melitensis bv3	42	116	1	5	3	13	2	2	3	2	4	41	8	6	7	3	4	5
2018Vergnaud#0924	4094	BCCN#75-259	Human	Spain	B. melitensis bv3	42	116	1	5	3	13	2	2	3	2	4	41	8	5	7	3	6	5
2018Vergnaud#0925	4095	BCCN#75-303	Human	Spain	B. melitensis bv3	42	116	1	5	3	13	2	2	3	2	4	41	8	5	6	3	4	5
2018Vergnaud#0926	4096	BCCN#75-304	Human	Spain	B. melitensis bv3	42	116	1	5	3	13	2	2	3	2	4	41	8	6	6	3	6	5
2018Vergnaud#0994	4164	BCCN#75-310	Human	Spain	B. melitensis bv3	42	116	1	5	3	13	2	2	3	2	4	41	8	5	7	3	6	6
2018Vergnaud#0995	4165	BCCN#75-311	Human	Spain	B. melitensis bv3	42	116	1	5	3	13	2	2	3	2	4	41	8	4	7	3	5	5
2018Vergnaud#1027	4197	BCCN#75-312	Human	Spain	B. melitensis bv3	42	116	1	5	3	13	2	2	3	2	4	41	8	5	7	3	7	5
2018Vergnaud#1114	4284	BCCN#75-132	Human	Spain	B. melitensis bv3	42	116	1	5	3	13	2	2	3	2	4	41	8	6	7	3	4	5
2018Vergnaud#1115	4285	BCCN#75-133	Human	Spain	B. melitensis bv3	42	116	1	5	3	13	2	2	3	2	4	41	8	6	7	3	6	5
2018Vergnaud#1116	4286	BCCN#75-134	Human	Spain	B. melitensis bv3	42	116	1	5	3	13	2	2	3	2	4	41	8	6	6	3	7	5
2018Vergnaud#1117	4287	BCCN#75-150	Human	Spain	B. melitensis bv3	42	116	1	5	3	13	2	2	3	2	4	41	8	6	7	3	8	5
2018Vergnaud#1118	4288	BCCN#75-151	Human	Spain	B. melitensis bv3	42	116	1	5	3	13	2	2	3	2	4	41	8	8	6	3	4	5
2018Vergnaud#1119	4289	BCCN#75-152	Human	Spain	B. melitensis bv3	42	116	1	5	3	13	2	2	3	2	4	41	8	5	7	3	4	5
2018Vergnaud#1120	4290	BCCN#75-171	Human	Spain	B. melitensis bv3	42	116	1	5	3	13	2	2	3	2	4	41	8	5	7	3	6	5
2018Vergnaud#1121	4291	BCCN#75-172	Human	Spain	B. melitensis bv3	42	116	1	5	3	13	2	2	3	2	4	41	8	4	8	3	6	5
2018Vergnaud#1122	4292	BCCN#75-173	Human	Spain	B. melitensis bv3	42	116	1	5	3	13	2	2	3	2	4	41	8	5	7	3	6	5
2018Vergnaud#1123	4293	BCCN#75-260	Human	Spain	B. melitensis bv3	42	116	1	5	3	13	2	2	3	2	4	41	8	6	7	3	6	5
2018Vergnaud#1125	4295	BCCN#75-263	Human	Spain	B. melitensis bv3	42	116	1	5	3	13	2	2	3	2	4	41	8	5	7	3	6	5
2018Vergnaud#1126	4296	BCCN#75-264	Human	Spain	B. melitensis bv3	42	116	1	5	3	13	2	2	3	2	4	41	8	8	7	3	4	5
2018Vergnaud#1127	4297	BCCN#75-282	Human	Spain	B. melitensis bv3	42	116	1	5	3	13	2	2	3	2	4	41	8	6	7	3	4	5
2018Vergnaud#1128	4298	BCCN#75-283	Human	Spain	B. melitensis bv3	42	116	1	5	3	13	2	2	3	2	4	41	8	6	6	3	4	6
2018Vergnaud#1129	4299	BCCN#75-284	Human	Spain	B. melitensis bv3	42	116	1	5	3	13	2	2	3	2	4	41	8	5	7	3	8	5
2018Vergnaud#1149	4319	BCCN#75-145	Human	Spain	B. melitensis bv3	42	116	1	5	3	13	2	2	3	2	4	41	8	6	6	5	6	5
2018Vergnaud#1150	4320	BCCN#75-147	Human	Spain	B. melitensis bv3	42	116	1	5	3	13	2	2	3	2	4	41	8	4	8	3	6	5
2018Vergnaud#1186	4356	BCCN#75-148	Human	Spain	B. melitensis bv3	42	116	1	5	3	13	2	2	3	2	4	41	8	5	7	3	5	5
2018Vergnaud#1187	4357	BCCN#75-149	Human	Spain	B. melitensis bv3	42	116	1	5	3	13	2	2	3	2	4	41	8	7	7	3	6	5
2018Vergnaud#1188	4358	BCCN#75-157	Human	Spain	B. melitensis bv3	42	116	1	5	3	13	2	2	3	2	4	41	8	6	7	3	4	5
2018Vergnaud#1189	4359	BCCN#75-158	Human	Spain	B. melitensis bv3	42	116	1	5	3	13	2	2	3	2	4	41	8	5	7	3	8	5
2018Vergnaud#1190	4360	BCCN#75-268	Human	Spain	B. melitensis bv3	42	116	1	5	3	13	2	2	3	2	4	41	8	6	7	3	7	5
2018Vergnaud#1191	4361	BCCN#75-269	Human	Spain	B. melitensis bv3	42	116	1	5	3	13	2	2	3	2	4	41	8	5	7	3	6	5
2018Vergnaud#1197	4367	BCCN#75-258	Human	Spain	B. melitensis bv3	42	116	1	5	3	13	2	2	3	2	4	41	8	6	7	3	4	5
2018Vergnaud#1258	4428	BCCN#75-297	Human	Spain	B. melitensis bv3	42	116	1	5	3	13	2	2	3	2	4	41	8	4	7	3	6	5
2018Vergnaud#1259	4429	BCCN#75-298	Human	Spain	B. melitensis bv3	42	116	1	5	3	13	2	2	3	2	4	41	8	8	6	3	6	5
2018Vergnaud#1260	4430	BCCN#75-299	Human	Spain	B. melitensis bv3	42	116	1	5	3	13	2	2	3	2	4	41	8	5	6	3	4	5
2018Vergnaud#1294	4464	BCCN#75-161	Human	Spain	B. melitensis bv3	42	116	1	5	3	13	2	2	3	2	4	41	8	5	8	3	6	5
2018Vergnaud#1295	4465	BCCN#75-162	Human	Spain	B. melitensis bv3	42	116	1	5	3	13	2	2	3	2	4	41	8	7	6	6	4	5
2018Vergnaud#1296	4466	BCCN#75-176	Human	Spain	B. melitensis bv3	42	116	1	5	3	13	2	2	3	2	4	41	8	5	7	3	7	5
2018Vergnaud#1297	4467	BCCN#75-177	Human	Spain	B. melitensis bv3	42	116	1	5	3	13	2	2	3	2	4	41	8	4	7	3	5	6
2018Vergnaud#1298	4468	BCCN#75-273	Human	Spain	B. melitensis bv3	42	116	1	5	3	13	2	2	3	2	4	41	8	5	7	3	4	5
2018Vergnaud#1299	4469	BCCN#75-274	Human	Spain	B. melitensis bv3	42	116	1	5	3	13	2	2	3	2	4	41	8	5	8	3	7	6
2018Vergnaud#1300	4470	BCCN#75-291	Human	Spain	B. melitensis bv3	42	116	1	5	3	13	2	2	3	2	4	41	8	6	7	3	6	5
2018Vergnaud#1301	4471	BCCN#75-294	Human	Spain	B. melitensis bv3	42	116	1	5	3	13	2	2	3	2	4	41	8	5	7	3	6	5
2018Vergnaud#1075	4245	BCCN#91-57	Ovine	Spain	B. melitensis bv3	51	95	3	5	3	13	1	1	3	3	7	49	8	11	5	8	11	3
2018Vergnaud#1076	4246	BCCN#91-58	Ovine	Spain	B. melitensis bv3	51	95	3	5	3	13	1	1	3	3	7	49	8	7	5	8	8	3
2018Vergnaud#1077	4247	BCCN#91-59	Ovine	Spain	B. melitensis bv3	51	95	3	5	3	13	1	1	3	3	7	49	8	7	5	8	8	3
2018Vergnaud#1142	4312	BCCN#91-223	Ovine	Spain	B. melitensis bv3	42	116	1	5	3	13	2	2	3	2	4	41	8	3	7	3	4	5
2018Vergnaud#1140	4310	BCCN#91-221	Ovine	Spain	B. melitensis bv3	42	116	1	5	3	13	2	2	3	2	4	41	8	4	9	3	5	6
2018Vergnaud#1141	4311	BCCN#91-222	Ovine	Spain	B. melitensis bv3	42	116	1	5	3	13	2	2	3	2	4	41	8	4	9	3	5	6
2018Vergnaud#1198	4368	BCCN#82-60	Human	Spain	B. melitensis bv3	42	116	1	5	3	13	2	2	3	2	4	41	8	5	8	3	7	5
2018Vergnaud#0052	3222	BCCN#92-83	Ovine	Spain	B. melitensis bv3	42	116	1	5	3	13	2	2	3	2	4	41	8	6	7	3	5	5
2018Vergnaud#0572	3742	BCCN#87-51	Ovine	Spain	B. melitensis bv3	42	116	1	5	3	13	2	2	3	2	4	41	8	9	4	3	6	3
2018Vergnaud#0573	3743	BCCN#87-53	Ovine	Spain	B. melitensis bv3	42	116	1	5	3	13	2	2	3	2	4	41	8	7	7	3	7	6
2018Vergnaud#0131	3301	BCCN#77-145	Cattle	Spain	B. melitensis bv3	42	116	1	5	3	13	2	2	3	2	4	41	8	7	7	3	4	5
2018Vergnaud#0491	3661	BCCN#00-5	Human	Spain	B. melitensis bv3	42	116	1	5	3	13	2	2	3	2	4	41	8	5	8	3	5	7
2018Vergnaud#0499	3669	BCCN#76-419	Human	Spain	B. melitensis bv3	42	116	1	5	3	13	2	2	3	2	4	41	8	6	7	3	4	7
2018Vergnaud#0526	3696	BCCN#00-1	Human	Spain	B. melitensis bv3	42	116	1	5	3	13	2	2	3	2	4	41	8	5	7	3	6	5
2018Vergnaud#0546	3716	BCCN#00-11	Cattle	Spain	B. melitensis bv3	42	116	1	5	3	13	2	2	3	2	4	41	8	6	7	3	7	6
2018Vergnaud#0694	3864	BCCN#99-85	Human	Spain	B. melitensis bv3	42	116	1	5	3	13	2	2	3	2	4	41	8	4	7	3	9	5
2018Vergnaud#0695	3865	BCCN#99-86	Human	Spain	B. melitensis bv3	42	116	1	5	3	13	2	2	3	2	4	41	8	5	7	3	6	5
2018Vergnaud#0845	4015	BCCN#92-91	Cattle	Spain	B. melitensis bv3	42	116	1	5	3	13	2	2	3	2	4	41	8	6	7	3	4	5
2018Vergnaud#0858	4028	BCCN#99-87	Human	Spain	B. melitensis bv3	42	116	1	5	3	13	2	2	3	2	4	41	8	6	7	3	4	6
2018Vergnaud#0941	4111	BCCN#75-126	Human	Spain	B. melitensis bv3	42	116	1	5	3	13	2	2	3	2	4	41	8	5	7	3	6	5
2018Vergnaud#0982	4152	BCCN#97-93	Human	Spain	B. melitensis bv3	42	116	1	5	3	13	2	2	3	2	4	41	8	5	7	3	4	5
2018Vergnaud#0983	4153	BCCN#97-94	Human	Spain	B. melitensis bv3	42	116	1	5	3	13	2	2	3	2	4	41	8	5	7	3	4	5
2018Vergnaud#1093	4263	BCCN#97-95	Human	Spain	B. melitensis bv3	42	116	1	5	3	13	2	2	3	2	4	41	8	5	7	3	7	5
2018Vergnaud#1094	4264	BCCN#97-96	Human	Spain	B. melitensis bv3	42	180	1	5	3	13	2	2	3	2	5	41	8	7	7	3	4	5
2018Vergnaud#1095	4265	BCCN#97-97	Human	Spain	B. melitensis bv3	42	180	1	5	3	13	2	2	3	2	5	41	8	7	7	3	4	5
2018Vergnaud#1158	4328	BCCN#90-181	Cattle	Spain	B. melitensis bv3	42	116	1	5	3	13	2	2	3	2	4	41	8	6	6	3	12	5
2018Vergnaud#1199	4369	BCCN#90-182	Cattle	Spain	B. melitensis bv3	42	116	1	5	3	13	2	2	3	2	4	41	8	6	6	3	11	5
2018Vergnaud#1200	4370	BCCN#90-183	Cattle	Spain	B. melitensis bv3	42	165	1	5	3	13	2	2	3	2	5	41	6	6	6	3	11	3
2018Vergnaud#1270	4440	BCCN#90-184	Cattle	Spain	B. melitensis bv3	42	116	1	5	3	13	2	2	3	2	4	41	8	6	6	3	11	5
2018Vergnaud#1271	4441	BCCN#90-185	Cattle	Spain	B. melitensis bv3	42	116	1	5	3	13	2	2	3	2	4	41	8	6	6	3	11	5
2018Vergnaud#1399	4569	BCCN#97-99	Human	Spain	B. melitensis bv3	83	298	1	5	3	14	2	2	3	2	4	41	8	7	6	3	4	5
2018Vergnaud#0641	3811	BCCN#96-165	Human	Spain	B. melitensis bv3	42	116	1	5	3	13	2	2	3	2	4	41	8	6	7	3	5	5
2018Vergnaud#0666	3836	BCCN#98-3	Human	Spain	B. melitensis bv3	42	116	1	5	3	13	2	2	3	2	4	41	8	5	7	3	6	5
2018Vergnaud#0667	3837	BCCN#98-4	Human	Spain	B. melitensis bv3	42	116	1	5	3	13	2	2	3	2	4	41	8	7	8	3	4	6
2018Vergnaud#0848	4018	BCCN#96-155	Human	Spain	B. melitensis bv3	42	116	1	5	3	13	2	2	3	2	4	41	8	5	7	3	4	5
2018Vergnaud#0986	4156	BCCN#99-93	Human	Spain	B. melitensis bv3	42	116	1	5	3	13	2	2	3	2	4	41	8	7	7	3	4	6
2018Vergnaud#1041	4211	BCCN#80-88	Human	Spain	B. melitensis bv3	42	116	1	5	3	13	2	2	3	2	4	41	8	6	7	3	4	5
2018Vergnaud#0670	3840	BCCN#98-7	Human	Spain	B. melitensis bv3	42	116	1	5	3	13	2	2	3	2	4	41	8	5	7	3	4	5
2018Vergnaud#0626	3796	BCCN#93-98	Cattle	Spain	B. melitensis bv3	42	116	1	5	3	13	2	2	3	2	4	41	8	6	7	3	4	6
2018Vergnaud#1081	4251	BCCN#93-94	Cattle	Spain	B. melitensis bv3	42	116	1	5	3	13	2	2	3	2	4	41	8	5	7	3	4	6
2018Vergnaud#1082	4252	BCCN#93-95	Cattle	Spain	B. melitensis bv3	42	116	1	5	3	13	2	2	3	2	4	41	8	5	7	3	4	6
2018Vergnaud#1083	4253	BCCN#93-96	Cattle	Spain	B. melitensis bv3	42	116	1	5	3	13	2	2	3	2	4	41	8	5	7	3	4	6
2018Vergnaud#1084	4254	BCCN#93-97	Cattle	Spain	B. melitensis bv3	42	116	1	5	3	13	2	2	3	2	4	41	8	5	7	3	4	6
2018Vergnaud#1306	4476	BCCN#91-226	Ovine	Spain	B. melitensis bv3	42	116	1	5	3	13	2	2	3	2	4	41	8	6	6	3	5	5
2018Vergnaud#1307	4477	BCCN#91-229	Ovine	Spain	B. melitensis bv3	51	96	3	5	3	13	1	1	3	3	7	43	8	8	5	7	9	3
2018Vergnaud#0589	3759	BCCN#90-9	Ovine	Spain	B. melitensis bv3	42	116	1	5	3	13	2	2	3	2	4	41	8	5	6	3	4	5
2018Vergnaud#0738	3908	BCCN#87-28	Cattle	Spain	B. melitensis bv3	42	116	1	5	3	13	2	2	3	2	4	41	8	6	7	3	4	5
2018Vergnaud#0840	4010	BCCN#91-63	Caprine	Spain	B. melitensis bv3	42	116	1	5	3	13	2	2	3	2	4	41	8	5	6	3	9	5
2018Vergnaud#0841	4011	BCCN#91-64	Caprine	Spain	B. melitensis bv3	42	116	1	5	3	13	2	2	3	2	4	41	8	5	6	3	9	5
2018Vergnaud#0903	4073	BCCN#86-86	Ovine	Spain	B. melitensis bv3	42	116	1	5	3	13	2	2	3	2	4	41	8	6	7	3	4	5
2018Vergnaud#0904	4074	BCCN#86-87	Ovine	Spain	B. melitensis bv3	42	116	1	5	3	13	2	2	3	2	4	41	8	6	7	3	4	5
2018Vergnaud#0905	4075	BCCN#87-36	Cattle	Spain	B. melitensis bv3	42	116	1	5	3	13	2	2	3	2	4	41	8	5	7	3	4	5
2018Vergnaud#0906	4076	BCCN#87-37	Cattle	Spain	B. melitensis bv3	42	116	1	5	3	13	2	2	3	2	4	41	8	6	7	3	4	5
2018Vergnaud#0949	4119	BCCN#89-83	Ovine	Spain	B. melitensis bv3	51	95	3	5	3	13	1	1	3	3	7	49	8	6	5	7	9	3
2018Vergnaud#0973	4143	BCCN#90-14	Ovine	Spain	B. melitensis bv3	42	116	1	5	3	13	2	2	3	2	4	41	8	4	8	3	4	3
2018Vergnaud#0974	4144	BCCN#90-15	Ovine	Spain	B. melitensis bv3	42	116	1	5	3	13	2	2	3	2	4	41	8	4	8	3	4	7
2018Vergnaud#0979	4149	BCCN#91-33	Ovine	Spain	B. melitensis bv3	42	116	1	5	3	13	2	2	3	2	4	41	8	3	7	3	4	5
2018Vergnaud#0980	4150	BCCN#91-34	Ovine	Spain	B. melitensis bv3	42	116	1	5	3	13	2	2	3	2	4	41	8	3	7	3	4	5
2018Vergnaud#0998	4168	BCCN#89-86	Ovine	Spain	B. melitensis bv3	51	95	3	5	3	13	1	1	3	3	7	49	8	6	5	9	8	3
2018Vergnaud#0999	4169	BCCN#89-87	Ovine	Spain	B. melitensis bv3	51	95	3	5	3	13	1	1	3	3	7	49	8	6	5	8	8	3
2018Vergnaud#1045	4215	BCCN#86-88	Ovine	Spain	B. melitensis bv3	42	116	1	5	3	13	2	2	3	2	4	41	8	6	7	3	4	5
2018Vergnaud#1154	4324	BCCN#87-30	Cattle	Spain	B. melitensis bv3	42	116	1	5	3	13	2	2	3	2	4	41	8	6	7	3	4	5
2018Vergnaud#1155	4325	BCCN#87-31	Cattle	Spain	B. melitensis bv3	42	116	1	5	3	13	2	2	3	2	4	41	8	6	7	3	4	5
2018Vergnaud#1172	4342	BCCN#91-37	Ovine	Spain	B. melitensis bv3	42	116	1	5	3	13	2	2	3	2	4	41	8	6	7	3	4	6
2018Vergnaud#1173	4343	BCCN#91-38	Ovine	Spain	B. melitensis bv3	42	116	1	5	3	13	2	2	3	2	4	41	8	6	7	3	4	5
2018Vergnaud#1174	4344	BCCN#91-48	Ovine	Spain	B. melitensis bv3	42	116	1	5	3	13	2	2	3	2	4	41	8	5	6	3	9	5
2018Vergnaud#1175	4345	BCCN#91-49	Ovine	Spain	B. melitensis bv3	42	116	1	5	3	13	2	2	3	2	4	41	8	8	6	3	7	4
2018Vergnaud#1192	4362	BCCN#87-32	Cattle	Spain	B. melitensis bv3	42	116	1	5	3	13	2	2	3	2	4	41	8	6	7	3	4	5
2018Vergnaud#1193	4363	BCCN#87-33	Cattle	Spain	B. melitensis bv3	42	116	1	5	3	13	2	2	3	2	4	41	8	6	7	3	4	5
2018Vergnaud#1194	4364	BCCN#89-137	Ovine	Spain	B. melitensis bv3	42	116	1	5	3	13	2	2	3	2	4	41	8	6	7	3	4	5
2018Vergnaud#1195	4365	BCCN#89-138	Ovine	Spain	B. melitensis bv3	51	95	3	5	3	13	1	1	3	3	7	49	8	7	5	10	10	3
2018Vergnaud#1265	4435	BCCN#89-132	Ovine	Spain	B. melitensis bv3	42	294	1	5	3	13	2	2	3	2	4	41	6	5	7	3	4	5
2018Vergnaud#1266	4436	BCCN#89-133	Ovine	Spain	B. melitensis bv3	42	294	1	5	3	13	2	2	3	2	4	41	6	5	7	3	4	5
2018Vergnaud#1267	4437	BCCN#89-134	Ovine	Spain	B. melitensis bv3	42	116	1	5	3	13	2	2	3	2	4	41	8	6	8	3	4	5
2018Vergnaud#1273	4443	BCCN#91-41	Ovine	Spain	B. melitensis bv3	42	116	1	5	3	13	2	2	3	2	4	41	8	8	6	3	7	6
2018Vergnaud#1274	4444	BCCN#91-42	Ovine	Spain	B. melitensis bv3	42	116	1	5	3	13	2	2	3	2	4	41	8	5	6	3	9	5
2018Vergnaud#1275	4445	BCCN#91-43	Ovine	Spain	B. melitensis bv3	42	116	1	5	3	13	2	2	3	2	4	41	8	8	6	3	7	6
2018Vergnaud#1276	4446	BCCN#91-44	Ovine	Spain	B. melitensis bv3	42	116	1	5	3	13	2	2	3	2	4	41	8	8	6	3	7	6
2018Vergnaud#1383	4553	BCCN#87-29	Cattle	Spain	B. melitensis bv3	42	116	1	5	3	13	2	2	3	2	4	41	8	6	7	3	4	5
2007AlDahouk#012	215	BCCN#83-198	Human	Spain	B. melitensis bv3	42	116	1	5	3	13	2	2	3	2	4	41	8	5	7	3	6	5
2007AlDahouk#099	302	BfR 77	Human	Spain	B. melitensis bv3	42	108	1	5	3	13	2	2	3	2	4	43	8	5	7	3	6	5
2018Vergnaud#0116	3286	BCCN#83-197	Human	Spain	B. melitensis bv3	42	116	1	5	3	13	2	2	3	2	4	41	8	5	7	3	5	5
2018Vergnaud#0537	3707	BCCN#83-201	Human	Spain	B. melitensis bv3	42	116	1	5	3	13	2	2	3	2	4	41	8	6	7	3	6	5
2018Vergnaud#0538	3708	BCCN#83-202	Human	Spain	B. melitensis bv3	42	116	1	5	3	13	2	2	3	2	4	41	8	6	7	3	6	5
2018Vergnaud#0539	3709	BCCN#83-203	Human	Spain	B. melitensis bv3	42	116	1	5	3	13	2	2	3	2	4	41	8	6	7	3	6	5
2018Vergnaud#0540	3710	BCCN#83-207	Human	Spain	B. melitensis bv3	42	116	1	5	3	13	2	2	3	2	4	41	8	6	9	3	4	5
2018Vergnaud#0595	3765	BCCN#84-4	Human	Spain	B. melitensis bv3	43	292	1	5	3	13	3	2	3	2	4	9	8	4	4	3	5	5
2018Vergnaud#0896	4066	BCCN#79-185	Human	Spain	B. melitensis bv3	42	116	1	5	3	13	2	2	3	2	4	41	8	6	7	3	4	5
2018Vergnaud#0897	4067	BCCN#79-187	Human	Spain	B. melitensis bv3	42	116	1	5	3	13	2	2	3	2	4	41	8	5	7	3	7	5
2018Vergnaud#1262	4432	BCCN#83-204	Human	Spain	B. melitensis bv3	42	116	1	5	3	13	2	2	3	2	4	41	8	6	9	3	4	5
2018Vergnaud#1379	4549	BCCN#80-253	Human	Spain	B. melitensis bv3	42	116	1	5	3	13	2	2	3	2	4	41	8	5	7	3	6	5
2018Vergnaud#1382	4552	BCCN#83-206	Human	Spain	B. melitensis bv3	42	116	1	5	3	13	2	2	3	2	4	41	8	6	7	3	6	5
2018Vergnaud#0602	3772	BCCN#91-219	Ovine	Spain	B. melitensis bv3	42	116	1	5	3	13	2	2	3	2	4	41	8	6	7	3	4	5
2018Vergnaud#0352	3522	BCCN#82-61	Human	Spain	B. melitensis Rough	42	116	1	5	3	13	2	2	3	2	4	41	8	6	7	3	4	5
2018Vergnaud#0209	3379	BCCN#82-67	Human	Spain	B. melitensis Rough	93	139	3	4	3	13	6	2	3	3	7	36	6	2	3	9	9	5
2018Vergnaud#0210	3380	BCCN#82-71	Human	Spain	B. melitensis Rough	43	292	1	5	3	13	3	2	3	2	4	9	8	4	4	3	6	5
2018Vergnaud#0359	3529	BCCN#92-85	Ovine	Spain	B. melitensis Rough	42	116	1	5	3	13	2	2	3	2	4	41	8	5	8	3	6	6
2018Vergnaud#0211	3381	BCCN#88-3	Human	Spain	B. melitensis Rough	43	105	1	5	3	13	3	2	3	2	5	9	8	5	4	3	5	5
2018Vergnaud#0212	3382	BCCN#88-4	Human	Spain	B. melitensis Rough	43	105	1	5	3	13	3	2	3	2	5	9	8	5	4	3	5	5
2018Vergnaud#0004	3174	BCCN#95-15	Human	Spain	B. melitensis Rough	53	263	3	4	3	13	5	3	3	3	6	36	5	2	4	4	6	5
2007AlDahouk#062	265	BfR 28	Human	Switzerland	B. melitensis bv1	60	99	1	5	3	13	3	2	2	2	6	9	8	4	4	3	6	5
2007AlDahouk#049	252	BfR 1	Human	Switzerland	B. melitensis bv2	51	91	3	5	3	13	1	1	3	3	8	43	8	5	7	8	5	3
2007AlDahouk#050	253	BfR 2	Human	Switzerland	B. melitensis bv2	51	96	3	5	3	13	1	1	3	3	7	43	8	4	5	7	6	3
2007AlDahouk#051	254	BfR 4	Human	Switzerland	B. melitensis bv2	42	116	1	5	3	13	2	2	3	2	4	41	8	5	7	3	6	6
2007AlDahouk#077	280	BfR 52	Human	Switzerland	B. melitensis bv2	43	122	1	5	3	13	3	2	3	2	4	43	8	4	5	3	5	4
2007AlDahouk#078	281	BfR 53	Human	Switzerland	B. melitensis bv2	51	94	3	5	3	13	1	1	3	3	7	45	8	5	5	7	7	3
2007AlDahouk#079	282	BfR 54	Human	Switzerland	B. melitensis bv2	43	122	1	5	3	13	3	2	3	2	4	43	8	4	5	3	6	4
2007AlDahouk#080	283	BfR 56	Human	Switzerland	B. melitensis bv2	49	87	3	6	3	14	1	1	3	3	7	43	8	6	4	7	8	3
2007AlDahouk#081	284	BfR 57	Human	Switzerland	B. melitensis bv2	49	87	3	6	3	14	1	1	3	3	7	43	8	6	4	9	10	3
2018Vergnaud#0373	3543	BCCN#00-21	Human	Switzerland	B. melitensis bv3	42	180	1	5	3	13	2	2	3	2	5	41	8	5	7	9	5	5
SRR4436570	20592	BwIM_SYR_06	Human	Syria	B. melitensis	43	125	1	5	3	13	3	2	3	2	4	41	8	4	5	3	5	4
SRR4436571	20593	BwIM_SYR_47	Human	Syria	B. melitensis	194	375	1	5	3	14	2	3	3	2	4	41	8	5	4	3	6	6
SRR4436574	20594	BwIM_SYR_14	Human	Syria	B. melitensis	43	125	1	5	3	13	3	2	3	2	4	41	8	7	4	3	4	5
SRR4436577	20597	BwIM_SYR_05	Human	Syria	B. melitensis	57	112	1	5	3	13	3	3	3	2	4	41	8	5	4	3	6	4
SRR4436579	20599	BwIM_SYR_01	Human	Syria	B. melitensis	42	116	1	5	3	13	2	2	3	2	4	41	8	6	4	3	8	4
SRR4436581	20601	BwIM_SYR_34	Human	Syria	B. melitensis	43	125	1	5	3	13	3	2	3	2	4	41	8	4	4	3	5	5
SRR4436583	20603	BwIM_SYR_53	Human	Syria	B. melitensis	43	125	1	5	3	13	3	2	3	2	4	41	8	4	4	3	6	4
SRR4436584	20604	BwIM_SYR_07	Human	Syria	B. melitensis	43	125	1	5	3	13	3	2	3	2	4	41	8	4	4	3	5	4
SRR4436586	20606	BwIM_SYR_31	Human	Syria	B. melitensis	57	112	1	5	3	13	3	3	3	2	4	41	8	6	4	3	6	4
SRR4436612	20628	BwIM_SYR_41	Human	Syria	B. melitensis	43	125	1	5	3	13	3	2	3	2	4	41	8	6	4	3	5	4
SRR4436614	20630	BwIM_SYR_10	Human	Syria	B. melitensis	43	125	1	5	3	13	3	2	3	2	4	41	8	4	4	3	6	4
SRR4436615	20631	BwIM_SYR_08	Human	Syria	B. melitensis	43	125	1	5	3	13	3	2	3	2	4	41	8	4	4	3	6	4
SRR4436616	20632	BwIM_SYR_23	Human	Syria	B. melitensis	57	112	1	5	3	13	3	3	3	2	4	41	8	5	4	3	8	4
SRR4436620	20636	BwIM_SYR_33	Human	Syria	B. melitensis	43	374	1	5	3	13	3	2	3	2	4	46	8	8	4	3	6	4
SRR4436625	20641	BwIM_SYR_26	Human	Syria	B. melitensis	43	125	1	5	3	13	3	2	3	2	4	41	8	4	4	3	6	4
SRR4436630	20645	BwIM_SYR_04	Human	Syria	B. melitensis	43	125	1	5	3	13	3	2	3	2	4	41	8	4	4	3	4	4
2006LeFleche#132	132	BfR 50	Ovine	Syria	B. melitensis bv2	43	122	1	5	3	13	3	2	3	2	4	43	8	8	4	8	7	3
2006LeFleche#133	133	BfR 51	Ovine	Syria	B. melitensis bv2	43	122	1	5	3	13	3	2	3	2	4	43	8	4	4	3	5	4
2007AlDahouk#044	247	BfR VII	Human	Syria	B. melitensis bv2	43	125	1	5	3	13	3	2	3	2	4	41	8	4	4	3	4	4
2018Vergnaud#0614	3784	BCCN#92-46	Human	Tunisia	B. melitensis bv3	51	92	3	5	3	13	1	1	3	3	9	43	8	6	5	3	5	3
2018Vergnaud#0607	3777	BCCN#92-118	Human	Tunisia	B. melitensis bv3	51	94	3	5	3	13	1	1	3	3	7	45	8	7	2	12	4	3
2018Vergnaud#0608	3778	BCCN#92-120	Human	Tunisia	B. melitensis bv3	51	94	3	5	3	13	1	1	3	3	7	45	8	5	2	7	4	3
2018Vergnaud#0609	3779	BCCN#92-121	Human	Tunisia	B. melitensis bv3	51	94	3	5	3	13	1	1	3	3	7	45	8	6	2	5	4	3
2018Vergnaud#0612	3782	BCCN#92-44	Human	Tunisia	B. melitensis bv3	51	96	3	5	3	13	1	1	3	3	7	43	8	4	4	6	6	3
2018Vergnaud#0613	3783	BCCN#92-45	Human	Tunisia	B. melitensis bv3	51	96	3	5	3	13	1	1	3	3	7	43	8	7	4	7	10	3
2018Vergnaud#0618	3788	BCCN#92-43	Human	Tunisia	B. melitensis bv3	51	96	3	5	3	13	1	1	3	3	7	43	8	6	4	7	10	3
2018Vergnaud#0058	3228	BCCN#04-32	Human	Tunisia	B. melitensis bv3	51	92	3	5	3	13	1	1	3	3	9	43	8	7	4	3	9	3
2018Vergnaud#0068	3238	BCCN#04-31	Human	Tunisia	B. melitensis bv3	51	92	3	5	3	13	1	1	3	3	9	43	8	5	5	3	10	3
2006LeFleche#087	87	BCCN#91-243	Ovine	Tunisia	B. melitensis bv3	51	94	3	5	3	13	1	1	3	3	7	45	8	6	2	9	4	3
2007AlDahouk#013	216	BCCN#92-42	Human	Tunisia	B. melitensis bv3	51	93	3	5	3	13	1	1	3	3	5	43	8	6	4	7	3	3
2007AlDahouk#016	219	BCCN#02-3	Human	Tunisia	B. melitensis bv3	51	92	3	5	3	13	1	1	3	3	9	43	8	7	4	3	10	3
2007AlDahouk#017	220	BCCN#02-4	Human	Tunisia	B. melitensis bv3	51	96	3	5	3	13	1	1	3	3	7	43	8	9	4	9	6	3
2007AlDahouk#018	221	BCCN#02-5	Human	Tunisia	B. melitensis bv3	51	92	3	5	3	13	1	1	3	3	9	43	8	5	5	3	9	3
2007AlDahouk#019	222	BCCN#02-6	Human	Tunisia	B. melitensis bv3	51	92	3	5	3	13	1	1	3	3	9	43	8	5	5	3	10	3
2018Vergnaud#0418	3588	BCCN#97-43	Human	Tunisia	B. melitensis bv3	51	96	3	5	3	13	1	1	3	3	7	43	8	10	4	9	7	3
2018Vergnaud#0419	3589	BCCN#97-44	Human	Tunisia	B. melitensis bv3	51	96	3	5	3	13	1	1	3	3	7	43	8	10	4	9	7	3
2018Vergnaud#0063	3233	BCCN#91-246	Ovine	Tunisia	B. melitensis bv3	51	94	3	5	3	13	1	1	3	3	7	45	8	5	2	6	4	3
2018Vergnaud#0064	3234	BCCN#91-247	Human	Tunisia	B. melitensis bv3	51	96	3	5	3	13	1	1	3	3	7	43	8	5	4	9	8	3
2018Vergnaud#0065	3235	BCCN#91-248	Ovine	Tunisia	B. melitensis bv3	51	94	3	5	3	13	1	1	3	3	7	45	8	6	2	10	4	3
2018Vergnaud#0181	3351	BCCN#91-244	Ovine	Tunisia	B. melitensis bv3	51	96	3	5	3	13	1	1	3	3	7	43	8	5	4	8	8	3
2018Vergnaud#0410	3580	BCCN#93-37	Human	Tunisia	B. melitensis bv3	51	94	3	5	3	13	1	1	3	3	7	45	8	5	2	7	4	3
2018Vergnaud#0411	3581	BCCN#93-38	Human	Tunisia	B. melitensis bv3	50	86	3	5	3	14	1	1	3	3	7	43	8	8	4	8	12	3
2018Vergnaud#0412	3582	BCCN#93-39	Human	Tunisia	B. melitensis bv3	51	96	3	5	3	13	1	1	3	3	7	43	8	8	5	5	6	3
2018Vergnaud#0619	3789	BCCN#93-16	Human	Tunisia	B. melitensis bv3	51	92	3	5	3	13	1	1	3	3	9	43	8	4	5	3	6	3
2018Vergnaud#0620	3790	BCCN#93-50	Human	Tunisia	B. melitensis bv3	51	92	3	5	3	13	1	1	3	3	9	43	8	7	4	3	7	3
2018Vergnaud#0621	3791	BCCN#93-51	Human	Tunisia	B. melitensis bv3	51	92	3	5	3	13	1	1	3	3	9	43	8	7	4	3	8	3
2018Vergnaud#0630	3800	BCCN#94-4	Human	Tunisia	B. melitensis bv3	51	92	3	5	3	13	1	1	3	3	9	43	8	7	4	3	7	3
2018Vergnaud#0360	3530	BCCN#92-119	Human	Tunisia	B. melitensis Rough	51	94	3	5	3	13	1	1	3	3	7	45	8	10	2	8	4	3
2011Aftab#011	1005	H13944	Human	Turkey	B. melitensis	43	122	1	5	3	13	3	2	3	2	4	43	8	4	4	3	4	4
2011Aftab#001	995	REF 665-99	Human	Turkey	B. melitensis	57	112	1	5	3	13	3	3	3	2	4	41	8	5	7	3	5	4
2011Aftab#002	996	REF 1929-01	Human	Turkey	B. melitensis	43	125	1	5	3	13	3	2	3	2	4	41	8	5	4	3	6	4
2011Aftab#003	997	REF 3181-03	Human	Turkey	B. melitensis	43	125	1	5	3	13	3	2	3	2	4	41	8	4	5	3	4	5
2011Aftab#004	998	REF 3413-04	Human	Turkey	B. melitensis	42	116	1	5	3	13	2	2	3	2	4	41	8	4	4	3	5	4
2011Aftab#005	999	REF 3353-04	Human	Turkey	B. melitensis	43	125	1	5	3	13	3	2	3	2	4	41	8	4	5	3	4	5
2011Aftab#006	1000	NV5593-63	Human	Turkey	B. melitensis	65	98	3	5	3	13	3	2	3	3	6	41	8	6	4	6	5	3
2011Aftab#007	1001	BD31509-00	Human	Turkey	B. melitensis	43	104	1	5	3	13	3	2	3	2	5	36	8	5	4	3	13	6
2011Aftab#008	1002	BD33436-99	Human	Turkey	B. melitensis	43	104	1	5	3	13	3	2	3	2	5	36	8	6	4	3	8	6
2011Aftab#009	1003	AIII3cd2	Human	Turkey	B. melitensis	63	111	1	5	3	13	2	3	3	2	4	41	8	4	4	3	6	5
2011Aftab#010	1004	S34686	Human	Turkey	B. melitensis	43	122	1	5	3	13	3	2	3	2	4	43	8	4	4	3	4	4
2011Aftab#013	1007	M48086	Human	Turkey	B. melitensis	42	108	1	5	3	13	2	2	3	2	4	43	8	5	6	3	7	5
2011Aftab#014	1008	H80446	Human	Turkey	B. melitensis	43	121	1	5	3	13	3	2	3	2	4	36	8	5	4	3	3	6
SRR4436582	20602	BwIM_TUR_27	Human	Turkey	B. melitensis	43	125	1	5	3	13	3	2	3	2	4	41	8	5	4	3	5	6
SRR4436585	20605	BwIM_TUR_38	Human	Turkey	B. melitensis	42	116	1	5	3	13	2	2	3	2	4	41	8	8	5	3	9	4
SRR4436587	20607	BwIM_TUR_39	Human	Turkey	B. melitensis	43	125	1	5	3	13	3	2	3	2	4	41	8	5	5	3	6	4
SRR4436590	20609	BwIM_TUR_24	Human	Turkey	B. melitensis	43	125	1	5	3	13	3	2	3	2	4	41	8	5	5	3	8	4
SRR4436597	20615	BwIM_TUR_52	Human	Turkey	B. melitensis	43	104	1	5	3	13	3	2	3	2	5	36	8	6	4	3	4	8
SRR4436600	20618	BwIM_TUR_48	Human	Turkey	B. melitensis	43	125	1	5	3	13	3	2	3	2	4	41	8	5	4	3	4	4
SRR4436602	20619	BwIM_TUR_30	Human	Turkey	B. melitensis	43	125	1	5	3	13	3	2	3	2	4	41	8	4	4	6	6	4
SRR4436606	20622	BwIM_TUR_15	Human	Turkey	B. melitensis	43	125	1	5	3	13	3	2	3	2	4	41	8	7	4	3	10	6
SRR4436607	20623	BwIM_TUR_19	Human	Turkey	B. melitensis	43	125	1	5	3	13	3	2	3	2	4	41	8	4	4	3	4	5
SRR4436609	20625	BwIM_TUR_59	Human	Turkey	B. melitensis	43	125	1	5	3	13	3	2	3	2	4	41	8	5	5	3	6	4
SRR4436610	20626	BwIM_TUR_60	Human	Turkey	B. melitensis	43	125	1	5	3	13	3	2	3	2	4	41	8	5	5	3	8	4
SRR4436611	20627	BwIM_TUR_40	Human	Turkey	B. melitensis	43	125	1	5	3	13	3	2	3	2	4	41	8	4	4	3	5	4
SRR4436619	20635	BwIM_TUR_02	Human	Turkey	B. melitensis	43	125	1	5	3	13	3	2	3	2	4	41	8	4	4	3	4	4
SRR4436632	20646	BwIM_TUR_35b	Human	Turkey	B. melitensis	43	125	1	5	3	13	3	2	3	2	4	41	8	5	4	3	7	5
SRR4436633	20647	BwIM_TUR_61b	Human	Turkey	B. melitensis	42	116	1	5	3	13	2	2	3	2	4	41	8	6	6	3	5	5
SRR4436637	20650	BwIM_TUR_03	Human	Turkey	B. melitensis	43	125	1	5	3	13	3	2	3	2	4	41	8	5	4	9	7	3
SRR4436638	20651	BwIM_TUR_20c	Human	Turkey	B. melitensis	43	125	1	5	3	13	3	2	3	2	4	41	8	6	4	9	6	5
SRR4436640	20653	BwIM_TUR_51	Human	Turkey	B. melitensis	42	116	1	5	3	13	2	2	3	2	4	41	8	5	4	3	6	5
SRR4436641	20654	BwIM_TUR_17	Human	Turkey	B. melitensis	43	125	1	5	3	13	3	2	3	2	4	41	8	7	4	3	5	4
2007AlDahouk#033	236	BfR 8	Human	Turkey	B. melitensis bv1	43	125	1	5	3	13	3	2	3	2	4	41	8	3	4	3	5	5
2007AlDahouk#035	238	BfR 11	Human	Turkey	B. melitensis bv1	43	125	1	5	3	13	3	2	3	2	4	41	8	6	3	3	5	4
2007AlDahouk#038	241	BfR 15	Human	Turkey	B. melitensis bv1	43	125	1	5	3	13	3	2	3	2	4	41	8	5	4	3	4	5
2007AlDahouk#040	243	BfR I	Human	Turkey	B. melitensis bv1	58	120	1	5	3	13	3	1	3	2	4	41	8	4	4	3	5	6
2007AlDahouk#053	256	BfR 12	Human	Turkey	B. melitensis bv1	62	114	1	3	3	13	2	2	3	2	4	41	8	7	5	3	6	7
2007AlDahouk#054	257	BfR 13	Human	Turkey	B. melitensis bv1	43	125	1	5	3	13	3	2	3	2	4	41	8	4	4	3	5	6
2007AlDahouk#058	261	BfR 18	Human	Turkey	B. melitensis bv1	57	112	1	5	3	13	3	3	3	2	4	41	8	5	4	3	7	8
2007AlDahouk#026	229	BfR 1	Human	Turkey	B. melitensis bv2	43	125	1	5	3	13	3	2	3	2	4	41	8	5	5	3	4	4
2007AlDahouk#027	230	BfR 2	Human	Turkey	B. melitensis bv2	42	116	1	5	3	13	2	2	3	2	4	41	8	7	6	3	5	5
2007AlDahouk#028	231	BfR 3	Human	Turkey	B. melitensis bv2	43	125	1	5	3	13	3	2	3	2	4	41	8	6	4	3	5	4
2007AlDahouk#029	232	BfR 4	Human	Turkey	B. melitensis bv2	42	116	1	5	3	13	2	2	3	2	4	41	8	6	5	3	8	6
2007AlDahouk#030	233	BfR 5	Human	Turkey	B. melitensis bv2	42	116	1	5	3	13	2	2	3	2	4	41	8	5	9	3	6	5
2007AlDahouk#031	234	BfR 6	Human	Turkey	B. melitensis bv2	43	104	1	5	3	13	3	2	3	2	5	36	8	4	4	3	5	6
2007AlDahouk#032	235	BfR 7	Human	Turkey	B. melitensis bv2	42	116	1	5	3	13	2	2	3	2	4	41	8	4	8	3	8	5
2007AlDahouk#034	237	BfR 10	Human	Turkey	B. melitensis bv2	43	125	1	5	3	13	3	2	3	2	4	41	8	6	5	3	5	5
2007AlDahouk#037	240	BfR 13	Human	Turkey	B. melitensis bv2	61	103	1	5	3	14	3	2	3	2	5	36	8	6	4	3	5	6
2007AlDahouk#042	245	BfR III	Human	Turkey	B. melitensis bv2	43	125	1	5	3	13	3	2	3	2	4	41	8	5	5	3	7	5
2007AlDahouk#045	248	BfR IX	Human	Turkey	B. melitensis bv2	43	125	1	5	3	13	3	2	3	2	4	41	8	4	4	3	5	5
2007AlDahouk#047	250	BfR XII	Human	Turkey	B. melitensis bv2	43	125	1	5	3	13	3	2	3	2	4	41	8	5	4	3	5	4
2007AlDahouk#064	267	BfR 30	Human	Turkey	B. melitensis bv2	42	116	1	5	3	13	2	2	3	2	4	41	8	5	6	3	6	7
2007AlDahouk#067	270	BfR 34	Human	Turkey	B. melitensis bv2	43	125	1	5	3	13	3	2	3	2	4	41	8	5	4	3	6	4
2007AlDahouk#070	273	BfR 37	Human	Turkey	B. melitensis bv2	42	108	1	5	3	13	2	2	3	2	4	43	8	8	7	3	3	5
2007AlDahouk#076	279	BfR 47	Human	Turkey	B. melitensis bv2	43	122	1	5	3	13	3	2	3	2	4	43	8	6	4	4	7	3
2018Vergnaud#0002	3172	BCCN#R2	Caprine	Turkey	B. melitensis bv2	45	115	1	5	3	12	2	2	3	2	4	41	8	7	4	3	5	4
2018Vergnaud#0390	3560	BCCN#03-35	Human	Turkey	B. melitensis bv2	43	125	1	5	3	13	3	2	3	2	4	41	8	9	4	9	6	5
2011Kilic#034	1147	BRU-S034	Human	Turkey	B. melitensis bv3	42	116	1	5	3	13	2	2	3	2	4	41	8	4	6	3	6	7
2011Kilic#045	1158	BRU-S045	Human	Turkey	B. melitensis bv3	43	125	1	5	3	13	3	2	3	2	4	41	8	6	4	3	4	5
2011Kilic#046	1159	BRU-S046	Human	Turkey	B. melitensis bv3	43	125	1	5	3	13	3	2	3	2	4	41	8	6	4	3	4	4
2011Kilic#047	1160	BRU-S047	Human	Turkey	B. melitensis bv3	43	125	1	5	3	13	3	2	3	2	4	41	8	5	4	3	4	7
2011Kilic#098	1211	BRU-S098	Human	Turkey	B. melitensis bv3	44	109	1	4	3	13	3	2	3	2	4	46	8	4	4	3	5	4
2011Kilic#099	1212	BRU-S099	Human	Turkey	B. melitensis bv3	43	125	1	5	3	13	3	2	3	2	4	41	8	5	4	3	6	4
2011Kilic#100	1213	BRU-S100	Human	Turkey	B. melitensis bv3	43	121	1	5	3	13	3	2	3	2	4	36	8	7	4	3	8	8
2011Kilic#101	1214	BRU-S101	Human	Turkey	B. melitensis bv3	43	106	1	5	3	13	3	2	3	2	5	41	8	8	4	3	8	5
2011Kilic#102	1215	BRU-S102	Human	Turkey	B. melitensis bv3	42	116	1	5	3	13	2	2	3	2	4	41	8	4	7	3	5	5
2011Kilic#103	1216	BRU-S103	Human	Turkey	B. melitensis bv3	43	125	1	5	3	13	3	2	3	2	4	41	8	6	4	3	6	7
2011Kilic#049	1162	BRU-S049	Human	Turkey	B. melitensis bv3	43	125	1	5	3	13	3	2	3	2	4	41	8	5	4	3	8	6
2011Kilic#040	1153	BRU-S040	Human	Turkey	B. melitensis bv3	43	125	1	5	3	13	3	2	3	2	4	41	8	8	4	3	4	4
2011Kilic#042	1155	BRU-S042	Human	Turkey	B. melitensis bv3	43	125	1	5	3	13	3	2	3	2	4	41	8	5	4	3	4	4
2011Kilic#044	1157	BRU-S044	Human	Turkey	B. melitensis bv3	83	100	1	5	3	14	2	2	3	2	5	41	8	5	6	3	5	6
2011Kilic#060	1173	BRU-S060	Human	Turkey	B. melitensis bv3	43	125	1	5	3	13	3	2	3	2	4	41	8	6	4	3	7	4
2011Kilic#061	1174	BRU-S061	Human	Turkey	B. melitensis bv3	42	116	1	5	3	13	2	2	3	2	4	41	8	7	7	3	5	5
2011Kilic#062	1175	BRU-S062	Human	Turkey	B. melitensis bv3	43	125	1	5	3	13	3	2	3	2	4	41	8	7	4	3	5	4
2011Kilic#063	1176	BRU-S063	Human	Turkey	B. melitensis bv3	42	116	1	5	3	13	2	2	3	2	4	41	8	5	6	3	5	5
2011Kilic#064	1177	BRU-S064	Human	Turkey	B. melitensis bv3	42	116	1	5	3	13	2	2	3	2	4	41	8	7	6	3	5	5
2011Kilic#065	1178	BRU-S065	Human	Turkey	B. melitensis bv3	42	116	1	5	3	13	2	2	3	2	4	41	8	7	6	3	7	6
2011Kilic#066	1179	BRU-S066	Human	Turkey	B. melitensis bv3	42	116	1	5	3	13	2	2	3	2	4	41	8	6	6	3	6	5
2011Kilic#067	1180	BRU-S067	Human	Turkey	B. melitensis bv3	42	116	1	5	3	13	2	2	3	2	4	41	8	7	6	3	6	5
2011Kilic#068	1181	BRU-S068	Human	Turkey	B. melitensis bv3	63	111	1	5	3	13	2	3	3	2	4	41	8	6	12	3	5	5
2011Kilic#069	1182	BRU-S069	Human	Turkey	B. melitensis bv3	42	116	1	5	3	13	2	2	3	2	4	41	8	7	6	4	5	6
2011Kilic#070	1183	BRU-S070	Human	Turkey	B. melitensis bv3	43	125	1	5	3	13	3	2	3	2	4	41	8	4	4	9	5	3
2011Kilic#071	1184	BRU-S071	Human	Turkey	B. melitensis bv3	61	103	1	5	3	14	3	2	3	2	5	36	8	7	4	3	5	6
2011Kilic#072	1185	BRU-S072	Human	Turkey	B. melitensis bv3	42	116	1	5	3	13	2	2	3	2	4	41	8	5	6	3	5	5
2011Kilic#073	1186	BRU-S073	Human	Turkey	B. melitensis bv3	42	116	1	5	3	13	2	2	3	2	4	41	8	6	6	3	8	5
2011Kilic#074	1187	BRU-S074	Human	Turkey	B. melitensis bv3	42	116	1	5	3	13	2	2	3	2	4	41	8	6	12	3	5	5
2011Kilic#075	1188	BRU-S075	Human	Turkey	B. melitensis bv3	42	116	1	5	3	13	2	2	3	2	4	41	8	6	6	3	6	5
2011Kilic#076	1189	BRU-S076	Human	Turkey	B. melitensis bv3	42	116	1	5	3	13	2	2	3	2	4	41	8	7	7	3	5	5
2011Kilic#077	1190	BRU-S077	Human	Turkey	B. melitensis bv3	42	116	1	5	3	13	2	2	3	2	4	41	8	6	12	3	5	5
2011Kilic#078	1191	BRU-S078	Human	Turkey	B. melitensis bv3	42	116	1	5	3	13	2	2	3	2	4	41	8	6	6	3	6	5
2011Kilic#079	1192	BRU-S079	Human	Turkey	B. melitensis bv3	42	116	1	5	3	13	2	2	3	2	4	41	8	7	6	3	7	6
2011Kilic#080	1193	BRU-S080	Human	Turkey	B. melitensis bv3	42	116	1	5	3	13	2	2	3	2	4	41	8	7	6	3	6	6
2011Kilic#081	1194	BRU-S081	Human	Turkey	B. melitensis bv3	42	116	1	5	3	13	2	2	3	2	4	41	8	7	6	3	6	6
2011Kilic#082	1195	BRU-S082	Human	Turkey	B. melitensis bv3	42	116	1	5	3	13	2	2	3	2	4	41	8	8	6	3	7	6
2011Kilic#083	1196	BRU-S083	Human	Turkey	B. melitensis bv3	42	116	1	5	3	13	2	2	3	2	4	41	8	7	6	3	6	4
2011Kilic#050	1163	BRU-S050	Human	Turkey	B. melitensis bv3	43	125	1	5	3	13	3	2	3	2	4	41	8	5	4	3	5	5
2011Kilic#051	1164	BRU-S051	Human	Turkey	B. melitensis bv3	43	104	1	5	3	13	3	2	3	2	5	36	8	9	4	3	5	5
2011Kilic#052	1165	BRU-S052	Human	Turkey	B. melitensis bv3	43	104	1	5	3	13	3	2	3	2	5	36	8	5	4	3	7	6
2011Kilic#053	1166	BRU-S053	Human	Turkey	B. melitensis bv3	43	104	1	5	3	13	3	2	3	2	5	36	8	9	4	3	5	5
2011Kilic#054	1167	BRU-S054	Human	Turkey	B. melitensis bv3	43	125	1	5	3	13	3	2	3	2	4	41	8	4	4	3	4	5
2011Kilic#055	1168	BRU-S055	Human	Turkey	B. melitensis bv3	43	104	1	5	3	13	3	2	3	2	5	36	8	5	4	3	4	8
2011Kilic#056	1169	BRU-S056	Human	Turkey	B. melitensis bv3	43	125	1	5	3	13	3	2	3	2	4	41	8	8	4	3	6	6
2011Kilic#057	1170	BRU-S057	Human	Turkey	B. melitensis bv3	43	125	1	5	3	13	3	2	3	2	4	41	8	8	4	3	5	4
2011Kilic#058	1171	BRU-S058	Human	Turkey	B. melitensis bv3	43	125	1	5	3	13	3	2	3	2	4	41	8	5	4	3	6	7
2011Kilic#059	1172	BRU-S059	Human	Turkey	B. melitensis bv3	43	125	1	5	3	13	3	2	3	2	4	41	8	5	4	3	6	7
2018Vergnaud#0392	3562	BCCN#83-35	Human	Turkey	B. melitensis bv3	42	116	1	5	3	13	2	2	3	2	4	41	8	7	6	3	5	5
2011Kilic#014	1127	BRU-S014	Human	Turkey	B. melitensis bv3	42	116	1	5	3	13	2	2	3	2	4	41	8	8	7	3	6	5
2011Kilic#015	1128	BRU-S015	Human	Turkey	B. melitensis bv3	43	125	1	5	3	13	3	2	3	2	4	41	8	7	4	3	7	5
2011Kilic#016	1129	BRU-S016	Human	Turkey	B. melitensis bv3	43	125	1	5	3	13	3	2	3	2	4	41	8	7	4	3	7	5
2011Kilic#017	1130	BRU-S017	Human	Turkey	B. melitensis bv3	43	125	1	5	3	13	3	2	3	2	4	41	8	4	4	3	7	4
2011Kilic#039	1152	BRU-S039	Human	Turkey	B. melitensis bv3	43	125	1	5	3	13	3	2	3	2	4	41	8	5	4	3	4	5
2011Kilic#085	1198	BRU-S085	Human	Turkey	B. melitensis bv3	43	125	1	5	3	13	3	2	3	2	4	41	8	5	4	3	6	7
2011Kilic#022	1135	BRU-S022	Human	Turkey	B. melitensis bv3	43	125	1	5	3	13	3	2	3	2	4	41	8	4	4	3	4	4
2011Kilic#031	1144	BRU-S031	Human	Turkey	B. melitensis bv3	43	125	1	5	3	13	3	2	3	2	4	41	8	8	4	3	5	7
2011Kilic#036	1149	BRU-S036	Human	Turkey	B. melitensis bv3	43	106	1	5	3	13	3	2	3	2	5	41	8	4	4	3	4	4
2011Kilic#087	1200	BRU-S087	Human	Turkey	B. melitensis bv3	61	103	1	5	3	14	3	2	3	2	5	36	8	7	4	3	7	6
2011Kilic#091	1204	BRU-S091	Human	Turkey	B. melitensis bv3	62	114	1	3	3	13	2	2	3	2	4	41	8	5	5	3	5	4
2011Kilic#030	1143	BRU-S030	Human	Turkey	B. melitensis bv3	43	125	1	5	3	13	3	2	3	2	4	41	8	6	4	3	4	4
2011Kilic#038	1151	BRU-S038	Human	Turkey	B. melitensis bv3	43	125	1	5	3	13	3	2	3	2	4	41	8	5	4	3	4	4
2011Kilic#043	1156	BRU-S043	Human	Turkey	B. melitensis bv3	43	125	1	5	3	13	3	2	3	2	4	41	8	5	4	3	4	4
2011Kilic#106	1219	BRU-S106	Human	Turkey	B. melitensis bv3	43	125	1	5	3	13	3	2	3	2	4	41	8	5	4	3	5	6
2011Kilic#107	1220	BRU-S107	Human	Turkey	B. melitensis bv3	43	125	1	5	3	13	3	2	3	2	4	41	8	6	4	3	5	8
2011Kilic#108	1221	BRU-S108	Human	Turkey	B. melitensis bv3	43	125	1	5	3	13	3	2	3	2	4	41	8	5	4	3	8	7
2011Kilic#109	1222	BRU-S109	Human	Turkey	B. melitensis bv3	43	125	1	5	3	13	3	2	3	2	4	41	8	5	4	3	5	6
2011Kilic#110	1223	BRU-S110	Human	Turkey	B. melitensis bv3	43	125	1	5	3	13	3	2	3	2	4	41	8	8	4	3	7	7
2011Kilic#111	1224	BRU-S111	Human	Turkey	B. melitensis bv3	84	113	1	5	3	13	1	2	3	2	4	41	8	4	4	3	7	3
2011Kilic#112	1225	BRU-S112	Human	Turkey	B. melitensis bv3	43	125	1	5	3	13	3	2	3	2	4	41	8	4	4	3	5	6
2011Kilic#113	1226	BRU-S113	Human	Turkey	B. melitensis bv3	43	125	1	5	3	13	3	2	3	2	4	41	8	4	4	3	4	4
2011Kilic#114	1227	BRU-S114	Human	Turkey	B. melitensis bv3	43	125	1	5	3	13	3	2	3	2	4	41	8	5	4	3	5	4
2011Kilic#115	1228	BRU-S115	Human	Turkey	B. melitensis bv3	43	125	1	5	3	13	3	2	3	2	4	41	8	5	4	3	5	4
2011Kilic#116	1229	BRU-S116	Human	Turkey	B. melitensis bv3	43	125	1	5	3	13	3	2	3	2	4	41	8	4	5	3	5	4
2011Kilic#130	1243	BRU-S130	Human	Turkey	B. melitensis bv3	43	125	1	5	3	13	3	2	3	2	4	41	8	4	4	3	4	4
2011Kilic#018	1131	BRU-S018	Human	Turkey	B. melitensis bv3	43	125	1	5	3	13	3	2	3	2	4	41	8	6	4	3	6	8
2011Kilic#021	1134	BRU-S021	Human	Turkey	B. melitensis bv3	43	125	1	5	3	13	3	2	3	2	4	41	8	5	4	3	9	6
2011Kilic#023	1136	BRU-S023	Human	Turkey	B. melitensis bv3	43	125	1	5	3	13	3	2	3	2	4	41	8	5	4	3	4	6
2011Kilic#024	1137	BRU-S024	Human	Turkey	B. melitensis bv3	43	125	1	5	3	13	3	2	3	2	4	41	8	5	4	3	5	6
2011Kilic#025	1138	BRU-S025	Human	Turkey	B. melitensis bv3	43	125	1	5	3	13	3	2	3	2	4	41	8	4	4	3	9	6
2011Kilic#026	1139	BRU-S026	Human	Turkey	B. melitensis bv3	43	125	1	5	3	13	3	2	3	2	4	41	8	6	4	3	5	5
2011Kilic#032	1145	BRU-S032	Human	Turkey	B. melitensis bv3	43	125	1	5	3	13	3	2	3	2	4	41	8	5	4	3	5	5
2011Kilic#037	1150	BRU-S037	Human	Turkey	B. melitensis bv3	43	125	1	5	3	13	3	2	3	2	4	41	8	5	4	3	6	4
2011Kilic#041	1154	BRU-S041	Human	Turkey	B. melitensis bv3	43	125	1	5	3	13	3	2	3	2	4	41	8	5	4	9	11	3
2011Kilic#048	1161	BRU-S048	Human	Turkey	B. melitensis bv3	42	116	1	5	3	13	2	2	3	2	4	41	8	7	4	3	6	5
2011Kilic#104	1217	BRU-S104	Human	Turkey	B. melitensis bv3	57	112	1	5	3	13	3	3	3	2	4	41	8	5	4	3	5	5
2011Kilic#105	1218	BRU-S105	Human	Turkey	B. melitensis bv3	57	112	1	5	3	13	3	3	3	2	4	41	8	5	4	3	5	5
2011Kilic#088	1201	BRU-S088	Human	Turkey	B. melitensis bv3	61	103	1	5	3	14	3	2	3	2	5	36	8	8	4	3	7	7
2011Kilic#002	1115	BRU-S002	Human	Turkey	B. melitensis bv3	43	125	1	5	3	13	3	2	3	2	4	41	8	4	4	3	4	4
2011Kilic#003	1116	BRU-S003	Human	Turkey	B. melitensis bv3	43	125	1	5	3	13	3	2	3	2	4	41	8	3	4	3	5	5
2011Kilic#004	1117	BRU-S004	Human	Turkey	B. melitensis bv3	43	125	1	5	3	13	3	2	3	2	4	41	8	5	4	3	5	4
2011Kilic#005	1118	BRU-S005	Human	Turkey	B. melitensis bv3	43	125	1	5	3	13	3	2	3	2	4	41	8	6	4	8	5	3
2011Kilic#131	1244	BRU-S131	Human	Turkey	B. melitensis bv3	44	109	1	4	3	13	3	2	3	2	4	46	8	4	4	3	5	4
2011Kilic#132	1245	BRU-S132	Human	Turkey	B. melitensis bv3	43	125	1	5	3	13	3	2	3	2	4	41	8	4	4	3	4	4
2011Kilic#133	1246	BRU-S133	Human	Turkey	B. melitensis bv3	43	125	1	5	3	13	3	2	3	2	4	41	8	4	4	3	4	4
2011Kilic#134	1247	BRU-S134	Human	Turkey	B. melitensis bv3	43	125	1	5	3	13	3	2	3	2	4	41	8	5	4	3	4	5
2011Kilic#135	1248	BRU-S135	Human	Turkey	B. melitensis bv3	43	125	1	5	3	13	3	2	3	2	4	41	8	4	4	3	4	4
2011Kilic#136	1249	BRU-S136	Human	Turkey	B. melitensis bv3	43	125	1	5	3	13	3	2	3	2	4	41	8	5	4	3	5	6
2011Kilic#137	1250	BRU-S137	Human	Turkey	B. melitensis bv3	85	119	1	5	3	13	3	4	3	2	4	41	8	4	4	3	8	6
2011Kilic#138	1251	BRU-S138	Human	Turkey	B. melitensis bv3	43	125	1	5	3	13	3	2	3	2	4	41	8	5	4	3	5	4
2011Kilic#139	1252	BRU-S139	Human	Turkey	B. melitensis bv3	43	125	1	5	3	13	3	2	3	2	4	41	8	6	5	3	5	4
2011Kilic#140	1253	BRU-S140	Human	Turkey	B. melitensis bv3	43	125	1	5	3	13	3	2	3	2	4	41	8	5	4	3	7	4
2011Kilic#141	1254	BRU-S141	Human	Turkey	B. melitensis bv3	43	125	1	5	3	13	3	2	3	2	4	41	8	7	4	3	4	5
2011Kilic#142	1255	BRU-S142	Human	Turkey	B. melitensis bv3	43	125	1	5	3	13	3	2	3	2	4	41	8	5	4	3	9	4
2011Kilic#143	1256	BRU-S143	Human	Turkey	B. melitensis bv3	42	116	1	5	3	13	2	2	3	2	4	41	8	4	4	3	8	5
2011Kilic#144	1257	BRU-S144	Human	Turkey	B. melitensis bv3	43	125	1	5	3	13	3	2	3	2	4	41	8	6	4	9	7	3
2011Kilic#145	1258	BRU-S145	Human	Turkey	B. melitensis bv3	43	125	1	5	3	13	3	2	3	2	4	41	8	4	4	3	5	5
2011Kilic#146	1259	BRU-S146	Human	Turkey	B. melitensis bv3	43	125	1	5	3	13	3	2	3	2	4	41	8	4	4	3	5	5
2011Kilic#147	1260	BRU-S147	Human	Turkey	B. melitensis bv3	43	125	1	5	3	13	3	2	3	2	4	41	8	6	5	3	6	4
2011Kilic#148	1261	BRU-S148	Human	Turkey	B. melitensis bv3	43	125	1	5	3	13	3	2	3	2	4	41	8	4	4	3	4	4
2011Kilic#149	1262	BRU-S149	Human	Turkey	B. melitensis bv3	43	125	1	5	3	13	3	2	3	2	4	41	8	6	4	3	5	4
2011Kilic#150	1263	BRU-S150	Human	Turkey	B. melitensis bv3	43	121	1	5	3	13	3	2	3	2	4	36	8	5	4	3	5	5
2011Kilic#151	1264	BRU-S151	Human	Turkey	B. melitensis bv3	43	125	1	5	3	13	3	2	3	2	4	41	8	6	5	9	8	3
2011Kilic#152	1265	BRU-S152	Human	Turkey	B. melitensis bv3	43	125	1	5	3	13	3	2	3	2	4	41	8	5	3	3	5	4
2011Kilic#153	1266	BRU-S153	Human	Turkey	B. melitensis bv3	43	125	1	5	3	13	3	2	3	2	4	41	8	6	5	3	6	4
2011Kilic#154	1267	BRU-S154	Human	Turkey	B. melitensis bv3	43	121	1	5	3	13	3	2	3	2	4	36	8	6	4	3	6	6
2011Kilic#155	1268	BRU-S155	Human	Turkey	B. melitensis bv3	43	125	1	5	3	13	3	2	3	2	4	41	8	6	4	3	11	5
2011Kilic#156	1269	BRU-S156	Human	Turkey	B. melitensis bv3	43	125	1	5	3	13	3	2	3	2	4	41	8	5	4	3	4	4
2011Kilic#157	1270	BRU-S157	Human	Turkey	B. melitensis bv3	42	116	1	5	3	13	2	2	3	2	4	41	8	4	7	3	8	5
2011Kilic#158	1271	BRU-S158	Human	Turkey	B. melitensis bv3	42	116	1	5	3	13	2	2	3	2	4	41	8	4	7	3	8	5
2011Kilic#159	1272	BRU-S159	Human	Turkey	B. melitensis bv3	42	116	1	5	3	13	2	2	3	2	4	41	8	4	7	3	8	5
2011Kilic#160	1273	BRU-S160	Human	Turkey	B. melitensis bv3	43	125	1	5	3	13	3	2	3	2	4	41	8	6	6	3	5	4
2011Kilic#161	1274	BRU-S161	Human	Turkey	B. melitensis bv3	43	125	1	5	3	13	3	2	3	2	4	41	8	6	3	3	5	4
2011Kilic#162	1275	BRU-S162	Human	Turkey	B. melitensis bv3	43	125	1	5	3	13	3	2	3	2	4	41	8	4	5	3	5	4
2011Kilic#008	1121	BRU-S008	Human	Turkey	B. melitensis bv3	43	125	1	5	3	13	3	2	3	2	4	41	8	6	4	14	9	3
2011Kilic#012	1125	BRU-S012	Human	Turkey	B. melitensis bv3	43	125	1	5	3	13	3	2	3	2	4	41	8	6	5	3	6	5
2011Kilic#006	1119	BRU-S006	Human	Turkey	B. melitensis bv3	43	125	1	5	3	13	3	2	3	2	4	41	8	3	4	5	5	3
2011Kilic#117	1230	BRU-S117	Human	Turkey	B. melitensis bv3	43	125	1	5	3	13	3	2	3	2	4	41	8	4	4	3	7	4
2011Kilic#118	1231	BRU-S118	Human	Turkey	B. melitensis bv3	43	125	1	5	3	13	3	2	3	2	4	41	8	6	4	3	4	4
2011Kilic#119	1232	BRU-S119	Human	Turkey	B. melitensis bv3	43	125	1	5	3	13	3	2	3	2	4	41	8	4	4	3	8	4
2011Kilic#120	1233	BRU-S120	Human	Turkey	B. melitensis bv3	43	125	1	5	3	13	3	2	3	2	4	41	8	4	4	3	4	5
2011Kilic#121	1234	BRU-S121	Human	Turkey	B. melitensis bv3	43	125	1	5	3	13	3	2	3	2	4	41	8	5	4	3	4	4
2011Kilic#122	1235	BRU-S122	Human	Turkey	B. melitensis bv3	43	125	1	5	3	13	3	2	3	2	4	41	8	6	4	3	4	4
2011Kilic#123	1236	BRU-S123	Human	Turkey	B. melitensis bv3	43	125	1	5	3	13	3	2	3	2	4	41	8	6	4	3	6	4
2011Kilic#124	1237	BRU-S124	Human	Turkey	B. melitensis bv3	43	125	1	5	3	13	3	2	3	2	4	41	8	5	4	3	8	5
2011Kilic#125	1238	BRU-S125	Human	Turkey	B. melitensis bv3	43	125	1	5	3	13	3	2	3	2	4	41	8	7	5	3	4	4
2011Kilic#001	1114	BRU-S001	Human	Turkey	B. melitensis bv3	43	125	1	5	3	13	3	2	3	2	4	41	8	9	4	3	5	5
2011Kilic#007	1120	BRU-S007	Human	Turkey	B. melitensis bv3	43	125	1	5	3	13	3	2	3	2	4	41	8	6	6	3	5	4
2011Kilic#009	1122	BRU-S009	Human	Turkey	B. melitensis bv3	43	125	1	5	3	13	3	2	3	2	4	41	8	8	4	3	5	5
2011Kilic#010	1123	BRU-S010	Human	Turkey	B. melitensis bv3	43	125	1	5	3	13	3	2	3	2	4	41	8	7	4	3	5	4
2011Kilic#011	1124	BRU-S011	Human	Turkey	B. melitensis bv3	43	125	1	5	3	13	3	2	3	2	4	41	8	6	4	7	4	3
2011Kilic#013	1126	BRU-S013	Human	Turkey	B. melitensis bv3	43	125	1	5	3	13	3	2	3	2	4	41	8	4	4	3	9	4
2011Kilic#126	1239	BRU-S126	Human	Turkey	B. melitensis bv3	43	125	1	5	3	13	3	2	3	2	4	41	8	5	5	3	5	4
2011Kilic#127	1240	BRU-S127	Human	Turkey	B. melitensis bv3	43	125	1	5	3	13	3	2	3	2	4	41	8	5	5	3	5	4
2011Kilic#128	1241	BRU-S128	Human	Turkey	B. melitensis bv3	43	125	1	5	3	13	3	2	3	2	4	41	8	5	4	3	9	4
2011Kilic#129	1242	BRU-S129	Human	Turkey	B. melitensis bv3	43	125	1	5	3	13	3	2	3	2	4	41	8	6	5	3	5	4
2011Kilic#019	1132	BRU-S019	Human	Turkey	B. melitensis bv3	43	125	1	5	3	13	3	2	3	2	4	41	8	6	4	3	5	5
2011Kilic#020	1133	BRU-S020	Human	Turkey	B. melitensis bv3	43	125	1	5	3	13	3	2	3	2	4	41	8	9	4	3	4	4
2011Kilic#027	1140	BRU-S027	Human	Turkey	B. melitensis bv3	43	125	1	5	3	13	3	2	3	2	4	41	8	5	4	3	4	4
2011Kilic#028	1141	BRU-S028	Human	Turkey	B. melitensis bv3	43	125	1	5	3	13	3	2	3	2	4	41	8	6	4	3	4	4
2011Kilic#029	1142	BRU-S029	Human	Turkey	B. melitensis bv3	43	125	1	5	3	13	3	2	3	2	4	41	8	4	5	3	5	4
2011Kilic#033	1146	BRU-S033	Human	Turkey	B. melitensis bv3	43	125	1	5	3	13	3	2	3	2	4	41	8	5	4	3	4	4
2011Kilic#035	1148	BRU-S035	Human	Turkey	B. melitensis bv3	43	125	1	5	3	13	3	2	3	2	4	41	8	5	4	3	6	4
2011Kilic#092	1205	BRU-S092	Human	Turkey	B. melitensis bv3	43	104	1	5	3	13	3	2	3	2	5	36	8	6	4	3	9	4
2011Kilic#084	1197	BRU-S084	Human	Turkey	B. melitensis bv3	61	102	1	5	3	14	3	2	3	2	4	36	8	7	4	3	6	6
2011Kilic#086	1199	BRU-S086	Human	Turkey	B. melitensis bv3	61	103	1	5	3	14	3	2	3	2	5	36	8	6	4	3	6	6
2011Kilic#089	1202	BRU-S089	Human	Turkey	B. melitensis bv3	62	114	1	3	3	13	2	2	3	2	4	41	8	4	5	3	4	4
2011Kilic#090	1203	BRU-S090	Human	Turkey	B. melitensis bv3	43	125	1	5	3	13	3	2	3	2	4	41	8	5	4	3	5	7
2007AlDahouk#084	287	BfR 60	Human	Turkey	B. melitensis bv3	43	125	1	5	3	13	3	2	3	2	4	41	8	5	4	6	9	3
2007AlDahouk#085	288	BfR 61	Human	Turkey	B. melitensis bv3	57	112	1	5	3	13	3	3	3	2	4	41	8	6	4	3	6	4
2007AlDahouk#088	291	BfR 64	Human	Turkey	B. melitensis bv3	43	125	1	5	3	13	3	2	3	2	4	41	8	5	4	3	4	4
2007AlDahouk#091	294	BfR 67	Human	Turkey	B. melitensis bv3	43	122	1	5	3	13	3	2	3	2	4	43	8	5	5	3	5	4
2007AlDahouk#095	298	BfR 72	Human	Turkey	B. melitensis bv3	43	122	1	5	3	13	3	2	3	2	4	43	8	5	4	5	7	3
2007AlDahouk#096	299	BfR 73	Human	Turkey	B. melitensis bv3	42	108	1	5	3	13	2	2	3	2	4	43	8	5	6	3	7	6
2007AlDahouk#098	301	BfR 75	Human	Turkey	B. melitensis bv3	43	122	1	5	3	13	3	2	3	2	4	43	8	6	4	3	6	4
2007AlDahouk#101	304	BfR 80	Human	Turkey	B. melitensis bv3	43	122	1	5	3	13	3	2	3	2	4	43	8	5	4	3	4	4
2007AlDahouk#106	309	BfR 85	Human	Turkey	B. melitensis bv3	43	125	1	5	3	13	3	2	3	2	4	41	8	5	4	6	6	3
2018Vergnaud#0137	3307	BCCN#04-2	Human	Turkey	B. melitensis bv3	43	104	1	5	3	13	3	2	3	2	5	36	8	5	4	3	6	5
2018Vergnaud#0376	3546	BCCN#04-12	Human	Turkey	B. melitensis bv3	43	106	1	5	3	13	3	2	3	2	5	41	8	4	4	6	4	6
2018Vergnaud#0377	3547	BCCN#04-4	Human	Turkey	B. melitensis bv3	43	104	1	5	3	13	3	2	3	2	5	36	8	5	4	6	5	5
2018Vergnaud#0631	3801	BCCN#94-69	Human	Turkey	B. melitensis bv3	42	116	1	5	3	13	2	2	3	2	4	41	8	6	6	3	6	7
2011Kilic#094	1207	BRU-S094	Human	Turkey	B. melitensis bv3	43	125	1	5	3	13	3	2	3	2	4	41	8	5	4	5	7	3
2011Kilic#095	1208	BRU-S095	Human	Turkey	B. melitensis bv3	43	125	1	5	3	13	3	2	3	2	4	41	8	5	4	5	7	3
2011Kilic#096	1209	BRU-S096	Human	Turkey	B. melitensis bv3	43	125	1	5	3	13	3	2	3	2	4	41	8	5	4	5	7	3
2011Kilic#097	1210	BRU-S097	Human	Turkey	B. melitensis bv3	43	125	1	5	3	13	3	2	3	2	4	41	8	5	4	5	7	3
SRR1925727	20328	Human/CT/US/1995	Human	USA	B. melitensis	51	96	3	5	3	13	1	1	3	3	7	43	8	6	5	6	6	3
SRR857211	20952	BA 4837	Human	USA	B. melitensis	181	351	2	4	2	12	3	2	3	3	8	36	7	2	4	3	3	5
2018Vergnaud#0136	3306	BCCN#87-92	Human	USA	B. melitensis bv1	56	261	2	4	2	12	4	2	3	3	5	36	7	2	4	3	3	5
2006LeFleche#001	1	REF 16M	Caprine	USA	B. melitensis bv1	47	136	3	4	2	13	4	2	3	3	5	36	6	2	5	8	3	6
2007AlDahouk#002	205	BCCN#87-92	Human	USA	B. melitensis bv1	56	126	2	4	2	12	4	2	3	3	9	36	7	2	4	3	3	5
2018Vergnaud#0001	3171	BCCN#R1	Caprine	USA	B. melitensis bv1	47	136	3	4	2	13	4	2	3	3	5	36	6	2	5	8	3	6
GCA_000007125	10001	REF 16M	Caprine	USA	B. melitensis bv1	47	136	3	4	2	13	4	2	3	3	5	36	6	2	5	7	3	6
2017Campbell#001	2604	#1	Human	Vietnam	B. melitensis	43	125	1	5	3	13	3	2	3	2	4	41	8	8	4	3	5	5
2017Campbell#002	2605	#2	Human	Vietnam	B. melitensis	43	125	1	5	3	13	3	2	3	2	4	41	8	9	4	3	6	6
2017Campbell#003	2606	#3	Human	Vietnam	B. melitensis	43	125	1	5	3	13	3	2	3	2	4	41	8	11	4	3	5	6
2017Campbell#004	2607	#4	Human	Vietnam	B. melitensis	44	110	1	4	3	13	3	2	3	2	4	41	8	4	4	3	6	4
2017Campbell#005	2608	#5	Human	Vietnam	B. melitensis	43	125	1	5	3	13	3	2	3	2	4	41	8	10	4	3	5	6
2017Campbell#006	2609	#6	Human	Vietnam	B. melitensis	43	125	1	5	3	13	3	2	3	2	4	41	8	7	4	3	6	7
2017Campbell#007	2610	#7	Human	Vietnam	B. melitensis	43	125	1	5	3	13	3	2	3	2	4	41	8	8	4	3	7	6
2017Campbell#008	2611	#8	Human	Vietnam	B. melitensis	43	125	1	5	3	13	3	2	3	2	4	41	8	7	4	3	5	9
2017Campbell#009	2612	#9	Human	Vietnam	B. melitensis	43	125	1	5	3	13	3	2	3	2	4	41	8	9	4	3	5	6
2017Campbell#010	2613	#10	Human	Vietnam	B. melitensis	43	125	1	5	3	13	3	2	3	2	4	41	8	4	4	3	9	4
2011Jiang#055	1063	FJ09-3	Human	China	B. melitensis bv3	58	120	1	5	3	13	3	1	3	2	4	41	8	4	4	9	4	6
2011Jiang#056	1064	FJ09-4	Human	China	B. melitensis bv3	42	116	1	5	3	13	2	2	3	2	4	41	8	4	4	3	4	6
2011Jiang#057	1065	FJ09-5	Human	China	B. melitensis bv3	42	116	1	5	3	13	2	2	3	2	4	41	8	4	4	7	4	4
2011Jiang#074	1082	LB10-01	Human	China	B. melitensis bv1	42	116	1	5	3	13	2	2	3	2	4	41	8	6	4	3	7	5
2011Jiang#010	1018	GD08-2	Human	China	B. melitensis bv3	42	116	1	5	3	13	2	2	3	2	4	41	8	5	4	3	5	4
2011Jiang#011	1019	GD08-3	Human	China	B. melitensis bv3	42	116	1	5	3	13	2	2	3	2	4	41	8	5	4	3	7	7
2011Jiang#012	1020	GD08-4	Human	China	B. melitensis bv3	42	116	1	5	3	13	2	2	3	2	4	41	8	5	4	3	5	4
2011Jiang#013	1021	GD08-5	Human	China	B. melitensis bv3	42	116	1	5	3	13	2	2	3	2	4	41	8	5	4	3	4	5
2011Jiang#014	1022	GD08-6	Human	China	B. melitensis bv3	42	116	1	5	3	13	2	2	3	2	4	41	8	5	4	3	4	6
2011Jiang#015	1023	GD08-7	Human	China	B. melitensis bv3	114	291	1	5	3	13	2	1	3	2	4	41	8	5	4	3	7	4
2011Jiang#016	1024	GD08-8	Human	China	B. melitensis bv3	42	116	1	5	3	13	2	2	3	2	4	41	8	5	4	3	6	7
2011Jiang#017	1025	GD08-9	Human	China	B. melitensis bv3	42	116	1	5	3	13	2	2	3	2	4	41	8	5	4	3	4	5
2011Jiang#018	1026	GD08-10	Human	China	B. melitensis bv3	114	291	1	5	3	13	2	1	3	2	4	41	8	5	4	3	7	5
2011Jiang#019	1027	GD07-1	Human	China	B. melitensis bv3	42	116	1	5	3	13	2	2	3	2	4	41	8	5	4	3	8	6
2011Jiang#020	1028	GD07-2	Human	China	B. melitensis bv3	42	116	1	5	3	13	2	2	3	2	4	41	8	5	5	3	6	6
2011Jiang#021	1029	GD07-3	Human	China	B. melitensis bv3	42	116	1	5	3	13	2	2	3	2	4	41	8	5	4	3	7	5
2011Jiang#022	1030	GD07-4	Human	China	B. melitensis bv3	42	116	1	5	3	13	2	2	3	2	4	41	8	5	4	3	8	7
2011Jiang#023	1031	GD07-5	Human	China	B. melitensis bv3	42	116	1	5	3	13	2	2	3	2	4	41	8	5	4	3	7	5
2011Jiang#024	1032	GD07-6	Human	China	B. melitensis bv3	42	116	1	5	3	13	2	2	3	2	4	41	8	5	4	3	8	6
2011Jiang#025	1033	GD07-7	Human	China	B. melitensis bv3	42	116	1	5	3	13	2	2	3	2	4	41	8	5	4	3	6	6
2011Jiang#026	1034	GD07-8	Human	China	B. melitensis bv3	42	116	1	5	3	13	2	2	3	2	4	41	8	5	4	3	7	5
2011Jiang#027	1035	GD07-9	Human	China	B. melitensis bv3	42	116	1	5	3	13	2	2	3	2	4	41	8	5	4	3	8	5
2011Jiang#037	1045	GD09-1	Human	China	B. melitensis bv3	42	116	1	5	3	13	2	2	3	2	4	41	8	5	4	3	7	5
2011Jiang#038	1046	GD09-2	Human	China	B. melitensis bv3	42	116	1	5	3	13	2	2	3	2	4	41	8	5	4	3	7	6
2011Jiang#039	1047	GD09-3	Human	China	B. melitensis bv3	43	125	1	5	3	13	3	2	3	2	4	41	8	5	4	3	8	5
2011Jiang#040	1048	GD09-4	Human	China	B. melitensis bv3	42	116	1	5	3	13	2	2	3	2	4	41	8	5	4	3	8	6
2011Jiang#041	1049	GD09-5	Human	China	B. melitensis bv3	42	116	1	5	3	13	2	2	3	2	4	41	8	5	4	3	7	5
2011Jiang#050	1058	GD06-14	Human	China	B. melitensis bv3	42	116	1	5	3	13	2	2	3	2	4	41	8	5	4	3	5	8
2011Jiang#073	1081	LB10-02	Human	China	B. melitensis bv3	42	116	1	5	3	13	2	2	3	2	4	41	8	6	4	3	8	5
2011Jiang#075	1083	LB10-03	Human	China	B. melitensis bv3	42	297	1	5	3	13	2	2	3	2	4	46	8	5	4	3	5	5
2011Jiang#076	1084	LB10-05	Human	China	B. melitensis bv3	42	296	1	5	3	13	2	2	3	2	4	49	8	6	3	3	4	5
2011Jiang#077	1085	LB10-06	Human	China	B. melitensis bv3	63	111	1	5	3	13	2	3	3	2	4	41	8	5	4	3	5	4
2011Jiang#078	1086	LB10-07	Human	China	B. melitensis bv3	63	111	1	5	3	13	2	3	3	2	4	41	8	6	5	3	5	4
2011Jiang#079	1087	LB10-08	Human	China	B. melitensis bv3	42	116	1	5	3	13	2	2	3	2	4	41	8	7	4	3	9	5
2011Jiang#080	1088	LB10-09	Human	China	B. melitensis bv3	42	116	1	5	3	13	2	2	3	2	4	41	8	7	4	3	9	5
2011Jiang#081	1089	LB10-10	Human	China	B. melitensis bv3	42	116	1	5	3	13	2	2	3	2	4	41	8	7	4	3	9	5
2011Jiang#082	1090	LB10-11	Human	China	B. melitensis bv3	42	116	1	5	3	13	2	2	3	2	4	41	8	7	4	3	9	5
2011Jiang#083	1091	LB10-12	Human	China	B. melitensis bv3	42	116	1	5	3	13	2	2	3	2	4	41	8	5	4	3	7	6
2011Jiang#084	1092	LB10-13	Human	China	B. melitensis bv3	42	116	1	5	3	13	2	2	3	2	4	41	8	3	4	3	4	4
2011Jiang#085	1093	LB10-15	Human	China	B. melitensis bv3	42	116	1	5	3	13	2	2	3	2	4	41	8	8	4	3	8	5
2011Jiang#086	1094	LB10-16	Human	China	B. melitensis bv3	42	116	1	5	3	13	2	2	3	2	4	41	8	7	4	3	10	6
2011Jiang#087	1095	LB10-17	Human	China	B. melitensis bv3	42	116	1	5	3	13	2	2	3	2	4	41	8	5	4	3	9	6
GX040			Human	China	B. meitensis bv. 3			1	5	3	13	3	1	3	2	4	41	8	5	5	3	9	6
GX008			Human	China	B. meitensis bv. 3			1	5	3	13	2	2	3	2	4	41	8	4	4	3	3	5
GX011			Human	China	B. meitensis bv. 3			1	5	3	13	2	2	3	2	4	41	8	4	4	3	4	5
GX003			Human	China	B. meitensis bv. 3			1	5	3	13	2	2	3	2	4	41	8	5	4	3	4	5
GX004			Human	China	B. meitensis bv. 3			1	5	3	13	2	2	3	2	4	41	8	5	4	3	4	5
GX006			Human	China	B. meitensis bv. 3			1	5	3	13	2	2	3	2	4	41	8	5	4	3	8	5
GX009			Human	China	B. meitensis bv. 3			1	5	3	13	2	2	3	2	4	41	8	6	4	3	4	4
GX015			Human	China	B. meitensis bv. 3			1	5	3	13	2	2	3	2	4	41	8	6	4	3	4	4
GX012			Human	China	B. meitensis bv. 3			1	5	3	13	2	2	3	2	4	41	8	4	4	3	6	12
GX002			Human	China	B. meitensis bv. 3			1	5	3	13	2	2	3	2	4	41	8	8	4	3	7	6
GX013			Human	China	B. meitensis bv. 3			1	5	3	13	2	2	3	2	4	41	8	8	4	3	7	6
GX014			Human	China	B. meitensis bv. 3			1	5	3	13	2	2	3	2	4	41	8	8	4	3	7	6
GX005			Human	China	B. meitensis bv. 3			1	5	3	13	2	2	3	2	4	41	8	7	4	3	6	6
GX010			Human	China	B. meitensis bv. 3			1	5	3	13	3	2	3	2	4	41	8	7	4	6	5	5
GX007			Human	China	B. meitensis bv. 3			1	5	3	13	2	2	3	2	4	36	8	4	4	5	6	7
GX001			Human	China	B. meitensis bv. 3			1	5	3	13	2	1	3	2	4	41	8	5	4	7	5	3
2017Liu#059	3047	WS058	Human	China	B. melitensis	42	116	1	5	3	13	2	2	3	2	4	41	8	3	4	3	6	6
2017Liu#110	3098	WS109	Human	China	B. melitensis	42	116	1	5	3	13	2	2	3	2	4	41	8	4	4	3	5	4
2017Liu#111	3099	WS110	Human	China	B. melitensis	42	116	1	5	3	13	2	2	3	2	4	41	8	4	4	3	5	4
2011Jiang#009	1017	SJZ09-1	Human	China	B. melitensis bv3	42	116	1	5	3	13	2	2	3	2	4	41	8	5	4	3	6	4
2013Jiang#001	1806	HB07-1	Ovine	China	B. melitensis bv3	42	116	1	5	3	13	2	2	3	2	4	41	8	5	4	3	7	6
2013Jiang#002	1807	HB07-2	Ovine	China	B. melitensis bv3	42	116	1	5	3	13	2	2	3	2	4	41	8	5	4	3	7	6
2011Jiang#105	1113	M5	Ovine	China	B. melitensis bv1	42	116	1	5	3	13	2	2	3	2	4	41	8	6	4	3	7	5
2013Jiang#059	1864	M5	Ovine	China	B. melitensis bv1	42	116	1	5	3	13	2	2	3	2	4	41	8	6	4	3	7	5
2013Jiang#033	1838	HN72-003	Ovine	China	B. melitensis bv2	42	116	1	5	3	13	2	2	3	2	4	41	8	5	8	3	5	4
2011Jiang#035	1043	HN63-15	Human	China	B. melitensis bv3	43	125	1	5	3	13	3	2	3	2	4	41	8	5	6	3	8	7
2011Jiang#036	1044	HN82-13	Human	China	B. melitensis bv3	42	116	1	5	3	13	2	2	3	2	4	41	8	5	4	3	8	5
2013Jiang#024	1829	HN03-1	Ovine	China	B. melitensis bv3	42	116	1	5	3	13	2	2	3	2	4	41	8	8	4	3	7	7
2017Liu#009	2997	WS008	Human	China	B. melitensis	63	111	1	5	3	13	2	3	3	2	4	41	8	4	4	3	3	5
2017Liu#024	3012	WS023	Human	China	B. melitensis	63	111	1	5	3	13	2	3	3	2	4	41	8	5	4	3	3	5
2017Liu#027	3015	WS026	Human	China	B. melitensis	42	116	1	5	3	13	2	2	3	2	4	41	8	9	4	3	7	6
2017Liu#028	3016	WS027	Human	China	B. melitensis	42	116	1	5	3	13	2	2	3	2	4	41	8	9	4	3	7	6
2017Liu#030	3018	WS029	Human	China	B. melitensis	42	116	1	5	3	13	2	2	3	2	4	41	8	6	4	3	7	7
2017Liu#041	3029	WS040	Human	China	B. melitensis	42	116	1	5	3	13	2	2	3	2	4	41	8	9	4	3	8	4
2017Liu#048	3036	WS047	Human	China	B. melitensis	42	116	1	5	3	13	2	2	3	2	4	41	8	6	5	3	5	6
2017Liu#049	3037	WS048	Human	China	B. melitensis	42	116	1	5	3	13	2	2	3	2	4	41	8	6	4	3	5	6
2017Liu#052	3040	WS051	Human	China	B. melitensis	42	116	1	5	3	13	2	2	3	2	4	41	8	5	4	3	3	5
2017Liu#053	3041	WS052	Human	China	B. melitensis	63	111	1	5	3	13	2	3	3	2	4	41	8	6	4	3	3	5
2017Liu#054	3042	WS053	Human	China	B. melitensis	42	116	1	5	3	13	2	2	3	2	4	41	8	3	4	3	6	6
2017Liu#079	3067	WS078	Human	China	B. melitensis	42	116	1	5	3	13	2	2	3	2	4	41	8	3	4	3	6	6
2017Liu#091	3079	WS090	Human	China	B. melitensis	42	116	1	5	3	13	2	2	3	2	4	41	8	3	4	3	6	6
2017Liu#096	3084	WS095	Human	China	B. melitensis	42	116	1	5	3	13	2	2	3	2	4	41	8	8	4	3	5	4
2017Liu#101	3089	WS100	Human	China	B. melitensis	42	116	1	5	3	13	2	2	3	2	4	41	8	6	4	3	5	6
2017Liu#103	3091	WS102	Human	China	B. melitensis	42	116	1	5	3	13	2	2	3	2	4	41	8	5	4	3	7	4
2017Liu#112	3100	WS111	Human	China	B. melitensis	42	116	1	5	3	13	2	2	3	2	4	41	8	8	4	3	5	4
2017Liu#113	3101	WS112	Human	China	B. melitensis	42	116	1	5	3	13	2	2	3	2	4	41	8	3	4	3	6	6
2017Liu#010	2998	WS009	Human	China	B. melitensis	42	116	1	5	3	13	2	2	3	2	4	41	8	6	4	3	11	5
2017Liu#046	3034	WS045	Human	China	B. melitensis	63	111	1	5	3	13	2	3	3	2	4	41	8	5	4	3	5	4
2017Liu#058	3046	WS057	Human	China	B. melitensis	114	291	1	5	3	13	2	1	3	2	4	41	8	3	4	3	4	5
2017Liu#094	3082	WS093	Human	China	B. melitensis	42	116	1	5	3	13	2	2	3	2	4	41	8	7	4	5	4	6
2017Liu#100	3088	WS099	Human	China	B. melitensis	42	116	1	5	3	13	2	2	3	2	4	41	8	4	4	3	8	4
2017Liu#115	3103	WS114	Human	China	B. melitensis	42	116	1	5	3	13	2	2	3	2	4	41	8	6	4	3	5	6
2017Liu#002	2990	WS001	Human	China	B. melitensis	42	116	1	5	3	13	2	2	3	2	4	41	8	6	4	3	9	5
2017Liu#011	2999	WS010	Human	China	B. melitensis	42	116	1	5	3	13	2	2	3	2	4	41	8	4	4	3	6	4
2017Liu#020	3008	WS019	Human	China	B. melitensis	42	116	1	5	3	13	2	2	3	2	4	41	8	7	4	3	6	5
2017Liu#072	3060	WS071	Human	China	B. melitensis	42	116	1	5	3	13	2	2	3	2	4	41	8	6	4	3	6	5
2017Liu#070	3058	WS069	Human	China	B. melitensis	42	116	1	5	3	13	2	2	3	2	4	41	8	8	4	3	6	4
2017Liu#076	3064	WS075	Human	China	B. melitensis	42	116	1	5	3	13	2	2	3	2	4	41	8	8	4	3	6	4
2017Liu#078	3066	WS077	Human	China	B. melitensis	42	116	1	5	3	13	2	2	3	2	4	41	8	10	4	3	5	6
2017Liu#084	3072	WS083	Human	China	B. melitensis	42	116	1	5	3	13	2	2	3	2	4	41	8	8	4	3	6	4
2017Liu#008	2996	WS007	Human	China	B. melitensis	42	116	1	5	3	13	2	2	3	2	4	41	8	5	4	3	10	5
2017Liu#015	3003	WS014	Human	China	B. melitensis	42	116	1	5	3	13	2	2	3	2	4	41	8	6	4	3	5	11
2017Liu#023	3011	WS022	Human	China	B. melitensis	42	116	1	5	3	13	2	2	3	2	4	41	8	6	4	3	5	4
2017Liu#025	3013	WS024	Human	China	B. melitensis	42	116	1	5	3	13	2	2	3	2	4	41	8	5	4	3	15	4
2017Liu#026	3014	WS025	Human	China	B. melitensis	42	116	1	5	3	13	2	2	3	2	4	41	8	5	4	3	15	4
2017Liu#029	3017	WS028	Human	China	B. melitensis	42	116	1	5	3	13	2	2	3	2	4	41	8	10	4	3	5	4
2017Liu#031	3019	WS030	Human	China	B. melitensis	42	116	1	5	3	13	2	2	3	2	4	41	8	5	4	3	6	4
2017Liu#033	3021	WS032	Human	China	B. melitensis	42	116	1	5	3	13	2	2	3	2	4	41	8	5	4	3	5	4
2017Liu#034	3022	WS033	Human	China	B. melitensis	42	116	1	5	3	13	2	2	3	2	4	41	8	6	4	3	5	4
2017Liu#035	3023	WS034	Human	China	B. melitensis	42	116	1	5	3	13	2	2	3	2	4	41	8	5	4	3	13	4
2017Liu#036	3024	WS035	Human	China	B. melitensis	42	116	1	5	3	13	2	2	3	2	4	41	8	4	4	3	4	4
2017Liu#047	3035	WS046	Human	China	B. melitensis	42	116	1	5	3	13	2	2	3	2	4	41	8	6	4	3	7	6
2017Liu#050	3038	WS049	Human	China	B. melitensis	42	116	1	5	3	13	2	2	3	2	4	41	8	8	4	3	5	4
2017Liu#051	3039	WS050	Human	China	B. melitensis	42	116	1	5	3	13	2	2	3	2	4	41	8	10	4	3	5	4
2017Liu#056	3044	WS055	Human	China	B. melitensis	42	116	1	5	3	13	2	2	3	2	4	41	8	3	4	3	6	6
2017Liu#057	3045	WS056	Human	China	B. melitensis	42	116	1	5	3	13	2	2	3	2	4	41	8	5	4	3	6	6
2017Liu#081	3069	WS080	Human	China	B. melitensis	42	116	1	5	3	13	2	2	3	2	4	41	8	7	4	3	6	11
2017Liu#085	3073	WS084	Human	China	B. melitensis	42	116	1	5	3	13	2	2	3	2	4	41	8	5	4	3	7	4
2017Liu#092	3080	WS091	Human	China	B. melitensis	42	116	1	5	3	13	2	2	3	2	4	41	8	6	4	3	5	4
2017Liu#093	3081	WS092	Human	China	B. melitensis	42	116	1	5	3	13	2	2	3	2	4	41	8	6	4	3	5	4
2017Liu#102	3090	WS101	Human	China	B. melitensis	42	116	1	5	3	13	2	2	3	2	4	41	8	6	4	3	5	4
2017Liu#105	3093	WS104	Human	China	B. melitensis	42	116	1	5	3	13	2	2	3	2	4	41	8	6	4	3	5	4
2017Liu#003	2991	WS002	Human	China	B. melitensis	42	345	1	5	3	13	2	2	3	2	4	41	9	8	4	3	6	5
2017Liu#006	2994	WS005	Human	China	B. melitensis	42	116	1	5	3	13	2	2	3	2	4	41	8	6	4	3	4	5
2017Liu#016	3004	WS015	Human	China	B. melitensis	42	116	1	5	3	13	2	2	3	2	4	41	8	7	4	3	6	5
2017Liu#021	3009	WS020	Human	China	B. melitensis	42	116	1	5	3	13	2	2	3	2	4	41	8	5	4	3	5	4
2017Liu#032	3020	WS031	Human	China	B. melitensis	42	116	1	5	3	13	2	2	3	2	4	41	8	9	4	3	5	4
2017Liu#037	3025	WS036	Human	China	B. melitensis	63	111	1	5	3	13	2	3	3	2	4	41	8	7	4	3	3	4
2017Liu#039	3027	WS038	Human	China	B. melitensis	42	116	1	5	3	13	2	2	3	2	4	41	8	7	4	3	5	4
2017Liu#040	3028	WS039	Human	China	B. melitensis	42	116	1	5	3	13	2	2	3	2	4	41	8	5	4	3	6	7
2017Liu#042	3030	WS041	Human	China	B. melitensis	42	116	1	5	3	13	2	2	3	2	4	41	8	4	4	3	11	4
2017Liu#067	3055	WS066	Human	China	B. melitensis	42	116	1	5	3	13	2	2	3	2	4	41	8	7	4	3	7	4
2017Liu#073	3061	WS072	Human	China	B. melitensis	42	116	1	5	3	13	2	2	3	2	4	41	8	7	4	3	6	4
2017Liu#077	3065	WS076	Human	China	B. melitensis	42	116	1	5	3	13	2	2	3	2	4	41	8	7	4	3	6	4
2017Liu#083	3071	WS082	Human	China	B. melitensis	42	116	1	5	3	13	2	2	3	2	4	41	8	8	4	3	7	4
2017Liu#087	3075	WS086	Human	China	B. melitensis	114	291	1	5	3	13	2	1	3	2	4	41	8	5	4	3	6	6
2017Liu#089	3077	WS088	Human	China	B. melitensis	42	297	1	5	3	13	2	2	3	2	4	46	8	6	4	3	5	5
2017Liu#099	3087	WS098	Human	China	B. melitensis	42	116	1	5	3	13	2	2	3	2	4	41	8	6	4	3	5	4
2017Liu#106	3094	WS105	Human	China	B. melitensis	42	116	1	5	3	13	2	2	3	2	4	41	8	7	4	3	6	4
2017Liu#108	3096	WS107	Human	China	B. melitensis	114	291	1	5	3	13	2	1	3	2	4	41	8	3	4	3	4	5
2017Liu#114	3102	WS113	Human	China	B. melitensis	42	116	1	5	3	13	2	2	3	2	4	41	8	7	4	3	6	4
2017Liu#116	3104	WS115	Human	China	B. melitensis	42	116	1	5	3	13	2	2	3	2	4	41	8	5	4	3	5	6
2017Liu#001	2989	WS000	Human	China	B. melitensis	42	342	1	5	3	13	2	2	3	2	4	36	8	4	5	7	9	5
2017Liu#007	2995	WS006	Human	China	B. melitensis	63	111	1	5	3	13	2	3	3	2	4	41	8	6	4	3	3	5
2017Liu#012	3000	WS011	Human	China	B. melitensis	114	291	1	5	3	13	2	1	3	2	4	41	8	9	4	3	6	6
2017Liu#013	3001	WS012	Human	China	B. melitensis	42	116	1	5	3	13	2	2	3	2	4	41	8	6	4	3	6	4
2017Liu#017	3005	WS016	Human	China	B. melitensis	42	116	1	5	3	13	2	2	3	2	4	41	8	3	5	3	6	5
2017Liu#018	3006	WS017	Human	China	B. melitensis	42	116	1	5	3	13	2	2	3	2	4	41	8	7	1	3	6	5
2017Liu#063	3051	WS062	Human	China	B. melitensis	42	116	1	5	3	13	2	2	3	2	4	41	8	7	4	3	5	4
2017Liu#082	3070	WS081	Human	China	B. melitensis	42	116	1	5	3	13	2	2	3	2	4	41	8	4	4	3	11	5
2017Liu#086	3074	WS085	Human	China	B. melitensis	42	116	1	5	3	13	2	2	3	2	4	41	8	5	4	3	7	7
2017Liu#098	3086	WS097	Human	China	B. melitensis	42	116	1	5	3	13	2	2	3	2	4	41	8	5	4	3	7	6
2017Liu#045	3033	WS044	Human	China	B. melitensis	42	116	1	5	3	13	2	2	3	2	4	41	8	4	4	3	6	7
2017Liu#004	2992	WS003	Human	China	B. melitensis	63	343	1	5	3	13	2	3	3	2	4	41	9	7	4	3	3	5
2017Liu#005	2993	WS004	Human	China	B. melitensis	42	116	1	5	3	13	2	2	3	2	4	41	8	6	4	3	5	5
2017Liu#022	3010	WS021	Human	China	B. melitensis	42	116	1	5	3	13	2	2	3	2	4	41	8	8	4	3	6	5
2017Liu#043	3031	WS042	Human	China	B. melitensis	114	291	1	5	3	13	2	1	3	2	4	41	8	3	4	3	4	5
2017Liu#062	3050	WS061	Human	China	B. melitensis	42	297	1	5	3	13	2	2	3	2	4	46	8	6	4	3	5	5
2017Liu#014	3002	WS013	Human	China	B. melitensis	114	344	1	5	3	13	2	1	3	2	4	46	8	8	4	3	5	5
2017Liu#038	3026	WS037	Human	China	B. melitensis	42	116	1	5	3	13	2	2	3	2	4	41	8	9	4	3	5	4
2017Liu#055	3043	WS054	Human	China	B. melitensis	42	116	1	5	3	13	2	2	3	2	4	41	8	7	4	3	5	4
2017Liu#074	3062	WS073	Human	China	B. melitensis	42	116	1	5	3	13	2	2	3	2	4	41	8	7	4	3	7	7
2017Liu#090	3078	WS089	Human	China	B. melitensis	42	116	1	5	3	13	2	2	3	2	4	41	8	6	4	3	5	4
2017Liu#095	3083	WS094	Human	China	B. melitensis	42	116	1	5	3	13	2	2	3	2	4	41	8	4	4	3	8	4
2017Liu#104	3092	WS103	Human	China	B. melitensis	42	116	1	5	3	13	2	2	3	2	4	41	8	7	4	3	3	5
2017Liu#060	3048	WS059	Human	China	B. melitensis	42	116	1	5	3	13	2	2	3	2	4	41	8	8	4	3	6	4
2017Liu#061	3049	WS060	Human	China	B. melitensis	42	297	1	5	3	13	2	2	3	2	4	46	8	6	4	3	5	5
2017Liu#064	3052	WS063	Human	China	B. melitensis	42	116	1	5	3	13	2	2	3	2	4	41	8	8	4	3	6	4
2017Liu#065	3053	WS064	Human	China	B. melitensis	42	116	1	5	3	13	2	2	3	2	4	41	8	5	4	3	3	5
2017Liu#068	3056	WS067	Human	China	B. melitensis	42	297	1	5	3	13	2	2	3	2	4	46	8	6	4	3	5	5
2017Liu#071	3059	WS070	Human	China	B. melitensis	42	116	1	5	3	13	2	2	3	2	4	41	8	5	4	3	7	5
2017Liu#080	3068	WS079	Human	China	B. melitensis	42	116	1	5	3	13	2	2	3	2	4	41	8	5	4	3	8	7
[truncated: 167 more rows]

## Sheet: Table S4_2
Table S4_2. A total of 563 B. suis strains were used to assess the genetic relationships between B. suis from this study and other global geographical locations
key	host	isolated_in	speciesbiovar	GT_MLVA8	GT_MLVA11	Bruce06	Bruce08	Bruce11	Bruce12	Bruce42	Bruce43	Bruce45	Bruce55	Bruce18	Bruce19	Bruce21	Bruce04	Bruce07	Bruce09	Bruce16	Bruce30
2006LeFleche#078	Swine	Argentina	B. suis	6	33	2	3	6	10	4	1	5	2	4	38	9	4	5	5	5	3
2006LeFleche#029	Swine	Argentina	B. suis bv1	6	33	2	3	6	10	4	1	5	2	4	38	9	4	6	6	4	3
2006LeFleche#030	Swine	Argentina	B. suis bv1	6	33	2	3	6	10	4	1	5	2	4	38	9	5	5	6	4	3
2006LeFleche#031	Swine	Argentina	B. suis bv1	6	33	2	3	6	10	4	1	5	2	4	38	9	4	4	8	5	3
2018Vergnaud#0253	Human	Argentina	B. suis bv1	6	33	2	3	6	10	4	1	5	2	4	38	9	5	5	9	4	3
2018Vergnaud#0254	Swine	Argentina	B. suis bv1	6	33	2	3	6	10	4	1	5	2	4	38	9	7	8	11	9	3
2018Vergnaud#0255	Swine	Argentina	B. suis bv1	6	33	2	3	6	10	4	1	5	2	4	38	9	6	8	7	9	3
2018Vergnaud#0256	Swine	Argentina	B. suis bv1	6	33	2	3	6	10	4	1	5	2	4	38	9	4	5	9	4	3
2018Vergnaud#0257	Swine	Argentina	B. suis bv1	6	33	2	3	6	10	4	1	5	2	4	38	9	5	5	6	4	3
2018Vergnaud#0699	Swine	Argentina	B. suis bv1	6	33	2	3	6	10	4	1	5	2	4	38	9	5	5	6	4	3
2018Vergnaud#0700	Swine	Argentina	B. suis bv1	6	33	2	3	6	10	4	1	5	2	4	38	9	4	7	6	4	3
2018Vergnaud#0701	Swine	Argentina	B. suis bv1	6	33	2	3	6	10	4	1	5	2	4	38	9	6	7	6	5	3
2018Vergnaud#0702	Swine	Argentina	B. suis bv1	6	33	2	3	6	10	4	1	5	2	4	38	9	5	5	6	4	3
2018Vergnaud#0703		Argentina	B. suis bv1	6	258	2	3	6	10	4	1	5	2	3	38	9	4	5	7	5	3
2018Vergnaud#0704	Swine	Argentina	B. suis bv1	6	33	2	3	6	10	4	1	5	2	4	38	9	4	5	8	4	3
2018Vergnaud#0705	Swine	Argentina	B. suis bv1	6	33	2	3	6	10	4	1	5	2	4	38	9	6	6	5	5	3
2018Vergnaud#0706	Swine	Argentina	B. suis bv1	6	33	2	3	6	10	4	1	5	2	4	38	9	4	5	9	4	3
2018Vergnaud#0707	Swine	Argentina	B. suis bv1	6	33	2	3	6	10	4	1	5	2	4	38	9	4	5	8	4	3
2018Vergnaud#0860	Swine	Argentina	B. suis bv1	6	33	2	3	6	10	4	1	5	2	4	38	9	5	7	7	4	3
2018Vergnaud#0861	Swine	Argentina	B. suis bv1	6	33	2	3	6	10	4	1	5	2	4	38	9	5	7	7	4	3
2018Vergnaud#0862	Swine	Argentina	B. suis bv1	6	258	2	3	6	10	4	1	5	2	3	38	9	4	5	6	5	3
2018Vergnaud#0863	Swine	Argentina	B. suis bv1	6	33	2	3	6	10	4	1	5	2	4	38	9	4	4	8	5	3
2017Ferreira#036	Wild boar	Belgium	B. suis bv2	7	44	2	4	8	14	6	1	5	6	6	43	9	22	7	17	2	9
2017Ferreira#037	Wild boar	Belgium	B. suis bv2	7	44	2	4	8	14	6	1	5	6	6	43	9	15	9	17	2	9
2017Ferreira#038	Wild boar	Belgium	B. suis bv2	7	44	2	4	8	14	6	1	5	6	6	43	9	15	9	18	2	9
2017Ferreira#039	Wild boar	Belgium	B. suis bv2	7	44	2	4	8	14	6	1	5	6	6	43	9	15	7	15	2	9
2017Ferreira#040	Wild boar	Belgium	B. suis bv2	7	41	2	4	8	14	6	1	5	6	4	43	9	15	7	7	2	9
2017Ferreira#041	Wild boar	Belgium	B. suis bv2	7	41	2	4	8	14	6	1	5	6	4	43	9	15	7	7	2	9
2017Ferreira#044	Wild boar	Belgium	B. suis bv2	7	44	2	4	8	14	6	1	5	6	6	43	9	7	5	15	2	9
2017Ferreira#045	Wild boar	Belgium	B. suis bv2	7	44	2	4	8	14	6	1	5	6	6	43	9	9	5	9	2	9
2017Ferreira#046	Wild boar	Belgium	B. suis bv2	7	44	2	4	8	14	6	1	5	6	6	43	9	12	9	15	2	8
2017Ferreira#053	Wild boar	Belgium	B. suis bv2	7	44	2	4	8	14	6	1	5	6	6	43	9	11	6	17	2	12
2017Ferreira#056	Wild boar	Belgium	B. suis bv2	7	246	2	4	8	14	6	1	5	6	5	43	9	13	8	17	2	10
2017Ferreira#057	Wild boar	Belgium	B. suis bv2	7	246	2	4	8	14	6	1	5	6	5	43	9	15	8	7	2	10
2017Ferreira#058	Wild boar	Belgium	B. suis bv2	7	246	2	4	8	14	6	1	5	6	5	43	9	14	8	16	2	9
2017Ferreira#059	Wild boar	Belgium	B. suis bv2	7	246	2	4	8	14	6	1	5	6	5	43	9	14	8	16	2	9
2017Ferreira#060	Wild boar	Belgium	B. suis bv2	7	246	2	4	8	14	6	1	5	6	5	43	9	10	5	19	2	9
2017Ferreira#061	Wild boar	Belgium	B. suis bv2	7	246	2	4	8	14	6	1	5	6	5	43	9	15	7	10	2	11
2017Ferreira#062	Wild boar	Belgium	B. suis bv2	7	246	2	4	8	14	6	1	5	6	5	43	9	9	7	7	2	11
2017Ferreira#063	Wild boar	Belgium	B. suis bv2	7	44	2	4	8	14	6	1	5	6	6	43	9	14	8	11	2	10
2017Ferreira#064	Wild boar	Belgium	B. suis bv2	7	44	2	4	8	14	6	1	5	6	6	43	9	9	7	16	2	7
2017Ferreira#065	Wild boar	Belgium	B. suis bv2	7	44	2	4	8	14	6	1	5	6	6	43	9	11	10	22	2	7
2018Vergnaud#0148	Swine	Belgium	B. suis bv2	16	57	2	5	8	14	5	1	5	7	4	43	9	12	11	19	2	6
2018Vergnaud#0149	Swine	Belgium	B. suis bv2	16	57	2	5	8	14	5	1	5	7	4	43	9	11	11	21	2	6
2018Vergnaud#0150	Swine	Belgium	B. suis bv2	16	57	2	5	8	14	5	1	5	7	4	43	9	12	10	18	2	6
2018Vergnaud#0151	Swine	Belgium	B. suis bv2	16	57	2	5	8	14	5	1	5	7	4	43	9	12	10	6	2	6
2018Vergnaud#0152	Swine	Belgium	B. suis bv2	16	57	2	5	8	14	5	1	5	7	4	43	9	12	10	18	2	6
2018Vergnaud#0153	Swine	Belgium	B. suis bv2	16	57	2	5	8	14	5	1	5	7	4	43	9	11	10	20	2	6
2018Vergnaud#0154	Swine	Belgium	B. suis bv2	16	57	2	5	8	14	5	1	5	7	4	43	9	13	10	19	2	6
2018Vergnaud#0287	Swine	Belgium	B. suis bv2	16	57	2	5	8	14	5	1	5	7	4	43	9	12	10	18	2	6
2018Vergnaud#0291	Wild boar	Belgium	B. suis bv2	7	246	2	4	8	14	6	1	5	6	5	43	9	15	7	10	2	11
2006LeFleche#189	Human	Canada	B. suis bv4	3	29	2	3	9	11	3	1	5	2	4	40	9	5	5	10	10	3
2006LeFleche#190	Human	Canada	B. suis bv4	3	29	2	3	9	11	3	1	5	2	4	40	9	6	9	6	10	3
2006LeFleche#191	Caribou	Canada	B. suis bv4	3	29	2	3	9	11	3	1	5	2	4	40	9	8	4	5	12	3
2006LeFleche#192	Musk ox	Canada	B. suis bv4	3	29	2	3	9	11	3	1	5	2	4	40	9	6	5	7	9	3
2007Garcia_Yoldi#027	Horse	Croatia	B. suis bv1	6	33	2	3	6	10	4	1	5	2	4	38	9	2	6	6	5	3
2007Garcia_Yoldi#028	Wild boar	Croatia	B. suis bv1	6	33	2	3	6	10	4	1	5	2	4	38	9	2	8	8	5	3
2007Garcia_Yoldi#030	Wild boar	Croatia	B. suis bv1	6	33	2	3	6	10	4	1	5	2	4	38	9	2	6	5	5	3
2007Garcia_Yoldi#031	Swine	Croatia	B. suis bv1	6	33	2	3	6	10	4	1	5	2	4	38	9	2	7	8	5	3
2007Garcia_Yoldi#032	Hare	Croatia	B. suis bv1	6	33	2	3	6	10	4	1	5	2	4	38	9	2	8	7	5	3
2007Garcia_Yoldi#033	Hare	Croatia	B. suis bv1	6	33	2	3	6	10	4	1	5	2	4	38	9	2	7	7	5	3
2007Garcia_Yoldi#034	Hare	Croatia	B. suis bv1	6	33	2	3	6	10	4	1	5	2	4	38	9	7	7	7	5	3
2007Garcia_Yoldi#035	Hare	Croatia	B. suis bv1	6	33	2	3	6	10	4	1	5	2	4	38	9	5	7	6	5	3
2007Garcia_Yoldi#036	Hare	Croatia	B. suis bv1	6	33	2	3	6	10	4	1	5	2	4	38	9	2	6	9	5	3
2017Ferreira#002	Caprine	Croatia	B. suis bv1	6	33	2	3	6	10	4	1	5	2	4	38	9	5	6	5	5	3
2017Ferreira#004	Swine	Croatia	B. suis bv1	6	33	2	3	6	10	4	1	5	2	4	38	9	5	6	5	5	3
2018Vergnaud#0259	Wild boar	Croatia	B. suis bv1	6	33	2	3	6	10	4	1	5	2	4	38	9	7	7	7	5	3
2018Vergnaud#0260	Wild boar	Croatia	B. suis bv1	6	33	2	3	6	10	4	1	5	2	4	38	9	7	7	8	5	3
2018Vergnaud#0261	Wild boar	Croatia	B. suis bv1	6	33	2	3	6	10	4	1	5	2	4	38	9	6	9	12	8	3
2018Vergnaud#0262	Wild boar	Croatia	B. suis bv1	6	33	2	3	6	10	4	1	5	2	4	38	9	6	7	9	5	3
2006LeFleche#077	Swine	Croatia	B. suis bv2	16	57	2	5	8	14	5	1	5	7	4	43	9	10	5	3	2	8
2007Garcia_Yoldi#026	Swine	Croatia	B. suis bv2	16	57	2	5	8	14	5	1	5	7	4	43	9	2	5	3	2	8
2017Ferreira#026	Swine	Croatia	B. suis bv2	158	237	2	5	8	14	6	1	5	7	4	43	9	12	5	3	2	8
2018Vergnaud#0303	Wild boar	Croatia	B. suis bv2	16	57	2	5	8	14	5	1	5	7	4	43	9	11	5	3	2	8
2006LeFleche#193	Horse	Croatia	B. suis bv3	6	33	2	3	6	10	4	1	5	2	4	38	9	5	6	5	5	3
2006LeFleche#024	unknown	Denmark	B. suis bv1	6	32	2	3	6	10	4	1	5	2	5	38	9	5	6	8	5	3
2006LeFleche#025	unknown	Denmark	B. suis bv1	6	33	2	3	6	10	4	1	5	2	4	38	9	9	5	7	5	3
2006LeFleche#013	Swine	Denmark	B. suis bv2	9	51	2	4	8	14	6	1	5	2	6	45	9	9	9	18	2	4
2014Kreizinger#069	Swine	Denmark	B. suis bv2	9	50	2	4	8	14	6	1	5	2	6	43	9	9	9	18	2	4
2017Ferreira#028	Swine	Denmark	B. suis bv2	9	50	2	4	8	14	6	1	5	2	6	43	9	9	9	18	2	4
2017Ferreira#030	Unknown	Denmark	B. suis bv2	9	50	2	4	8	14	6	1	5	2	6	43	9	20	9	10	2	4
2018Vergnaud#0009	Swine	Denmark	B. suis bv2	9	50	2	4	8	14	6	1	5	2	6	43	9	9	12	7	2	4
GCA_000018905	Swine	Denmark	B. suis bv2	9	50	2	4	8	14	6	1	5	2	6	43	9	9	9	18	2	4
2017Ferreira#001	Swine	France	B. suis bv1	6	33	2	3	6	10	4	1	5	2	4	38	9	5	6	5	5	3
2017Ferreira#003	Hare	France	B. suis bv1	6	33	2	3	6	10	4	1	5	2	4	38	9	5	6	5	5	3
2017Ferreira#006	Human	France	B. suis bv1	6	33	2	3	6	10	4	1	5	2	4	38	9	6	6	5	5	3
2017Ferreira#009	Swine	France	B. suis bv1	6	256	2	3	6	10	4	1	5	2	6	43	9	5	6	5	5	4
2017Ferreira#012	Swine	France	B. suis bv1	153	255	2	4	6	10	4	1	5	2	6	38	9	7	7	6	5	3
2006LeFleche#064	Hare	France	B. suis bv2	9	50	2	4	8	14	6	1	5	2	6	43	9	7	5	16	2	6
2006LeFleche#070	Hare	France	B. suis bv2	9	50	2	4	8	14	6	1	5	2	6	43	9	9	5	8	2	6
2006LeFleche#047	Swine	France	B. suis bv2	16	54	2	5	8	14	5	1	5	7	6	41	9	20	7	15	2	5
2018Vergnaud#0723	Hare	France	B. suis bv2	10	39	2	4	8	14	5	1	5	2	6	43	9	5	8	13	2	5
2006LeFleche#040	Hare	France	B. suis bv2	9	47	2	4	8	14	6	1	5	2	5	43	9	15	12	5	2	5
2018Vergnaud#0304	Hare	France	B. suis bv2	9	47	2	4	8	14	6	1	5	2	5	43	9	8	12	18	2	4
2006LeFleche#067	Boar	France	B. suis bv2	7	44	2	4	8	14	6	1	5	6	6	43	9	12	6	8	2	8
2006LeFleche#075	Boar	France	B. suis bv2	7	44	2	4	8	14	6	1	5	6	6	43	9	12	4	14	2	9
2018Vergnaud#0164	Swine	France	B. suis bv2	7	44	2	4	8	14	6	1	5	6	6	43	9	5	4	11	2	9
2018Vergnaud#0724	Hare	France	B. suis bv2	10	39	2	4	8	14	5	1	5	2	6	43	9	14	4	15	2	5
2006LeFleche#051	Cattle	France	B. suis bv2	8	45	2	4	8	14	6	1	5	7	6	43	9	4	7	3	2	7
2006LeFleche#043	Hare	France	B. suis bv2	9	49	2	4	8	14	6	1	5	2	6	39	9	14	8	10	2	5
2018Vergnaud#0163	Swine	France	B. suis bv2	7	44	2	4	8	14	6	1	5	6	6	43	9	16	5	16	2	9
2018Vergnaud#0167	Wild boar	France	B. suis bv2	7	41	2	4	8	14	6	1	5	6	4	43	9	14	4	11	2	7
2018Vergnaud#0866	Swine	France	B. suis bv2	16	54	2	5	8	14	5	1	5	7	6	41	9	22	7	3	2	5
2018Vergnaud#0867	Swine	France	B. suis bv2	16	54	2	5	8	14	5	1	5	7	6	41	9	22	7	3	2	5
2018Vergnaud#0868	Swine	France	B. suis bv2	16	54	2	5	8	14	5	1	5	7	6	41	9	22	7	13	2	5
2018Vergnaud#0869	Swine	France	B. suis bv2	16	54	2	5	8	14	5	1	5	7	6	41	9	22	7	3	2	5
2018Vergnaud#1022	Swine	France	B. suis bv2	16	54	2	5	8	14	5	1	5	7	6	41	9	22	7	13	2	5
2018Vergnaud#1023	Swine	France	B. suis bv2	16	54	2	5	8	14	5	1	5	7	6	41	9	22	7	14	2	5
2018Vergnaud#1024	Swine	France	B. suis bv2	16	54	2	5	8	14	5	1	5	7	6	41	9	22	7	13	2	5
2006LeFleche#036	Hare	France	B. suis bv2	15	36	2	4	9	14	6	1	5	7	8	43	9	5	12	13	2	9
2017Ferreira#020	Hare	France	B. suis bv2	162	254	2	3	8	14	6	1	5	2	4	38	9	11	5	21	2	4
2017Ferreira#021	Swine	France	B. suis bv2	163	253	2	3	8	14	6	1	5	7	4	38	9	23	7		2	5
2017Ferreira#029	Hare	France	B. suis bv2	9	50	2	4	8	14	6	1	5	2	6	43	9	14	12	5	2	5
2017Ferreira#031	Hare	France	B. suis bv2	9	50	2	4	8	14	6	1	5	2	6	43	9	13	5	9	2	4
2017Ferreira#052	Swine	France	B. suis bv2	7	44	2	4	8	14	6	1	5	6	6	43	9	15	6	7	2	5
2017Ferreira#054	Swine	France	B. suis bv2	157	244	2	5	8	14	6	1	5	6	6	43	9	13	6		2	8
2017Ferreira#055	Wild boar	France	B. suis bv2	7	41	2	4	8	14	6	1	5	6	4	43	9	9	7	9	2	8
2017Ferreira#066	Caprine	France	B. suis bv2	8	45	2	4	8	14	6	1	5	7	6	43	9	4	7	3	2	7
2017Ferreira#067	Hare	France	B. suis bv2	15	239	2	4	9	14	6	1	5	7	6	43	9	14	10	12	2	11
2017Ferreira#068	Swine	France	B. suis bv2	9	48	2	4	8	14	6	1	5	2	7	43	9	4	7	3	2	4
2018Vergnaud#0170	Swine	France	B. suis bv2	7	44	2	4	8	14	6	1	5	6	6	43	9	10	6	7	2	10
2018Vergnaud#0171	Swine	France	B. suis bv2	7	247	2	4	8	14	6	1	5	6	8	43	9	6	8	18	2	12
2018Vergnaud#0177	Swine	France	B. suis bv2	7	44	2	4	8	14	6	1	5	6	6	43	9	13	7	17	2	8
2006LeFleche#073	Boar	France	B. suis bv2	16	54	2	5	8	14	5	1	5	7	6	41	9	15	8	17	2	5
2018Vergnaud#0157	Hare	France	B. suis bv2	9	50	2	4	8	14	6	1	5	2	6	43	9	12	10	5	2	5
2018Vergnaud#1253	Swine	France	B. suis bv2	16	54	2	5	8	14	5	1	5	7	6	41	9	8	7	11	2	5
2006LeFleche#038	Hare	France	B. suis bv2	17	37	2	4	8	14	5	1	5	7	7	43	9	18	7	3	2	7
2018Vergnaud#0319	Human	France	B. suis bv2	8	45	2	4	8	14	6	1	5	7	6	43	9	4	8	3	2	7
2006LeFleche#072	Hare	France	B. suis bv2	10	39	2	4	8	14	5	1	5	2	6	43	9	15	4	17	2	5
2006LeFleche#066	Swine	France	B. suis bv2	11	40	2	4	8	14	4	1	5	6	4	43	9	15	4	7	2	7
2018Vergnaud#0299	Wild boar	France	B. suis bv2	7	41	2	4	8	14	6	1	5	6	4	43	9	14	4	8	2	7
2018Vergnaud#0301	Hare	France	B. suis bv2	7	44	2	4	8	14	6	1	5	6	6	43	9	15	5	17	2	8
2018Vergnaud#0716	Swine	France	B. suis bv2	7	44	2	4	8	14	6	1	5	6	6	43	9	10	8	11	2	5
2018Vergnaud#0717	Swine	France	B. suis bv2	7	44	2	4	8	14	6	1	5	6	6	43	9	7	5	16	2	8
2018Vergnaud#0160	Hare	France	B. suis bv2	15	240	2	4	9	14	6	1	5	7	5	43	9	18	7	11	2	11
2018Vergnaud#0161	Hare	France	B. suis bv2	9	47	2	4	8	14	6	1	5	2	5	43	9	5	7	20	2	4
2018Vergnaud#0711	Hare	France	B. suis bv2	9	49	2	4	8	14	6	1	5	2	6	39	9	14	8	10	2	5
2018Vergnaud#0712	Hare	France	B. suis bv2	9	50	2	4	8	14	6	1	5	2	6	43	9	11	5	3	2	4
2006LeFleche#068	Swine	France	B. suis bv2	7	44	2	4	8	14	6	1	5	6	6	43	9	11	12	7	2	10
2006LeFleche#071	Swine	France	B. suis bv2	7	44	2	4	8	14	6	1	5	6	6	43	9	9	10	11	2	9
2006LeFleche#049	Boar	France	B. suis bv2	16	54	2	5	8	14	5	1	5	7	6	41	9	8	7	9	2	5
2006LeFleche#050	Swine	France	B. suis bv2	7	44	2	4	8	14	6	1	5	6	6	43	9	6	9	16	2	10
2006LeFleche#052	Swine	France	B. suis bv2	7	44	2	4	8	14	6	1	5	6	6	43	9	4	6	24	2	6
2006LeFleche#053	Boar	France	B. suis bv2	7	41	2	4	8	14	6	1	5	6	4	43	9	8	4	8	2	8
2018Vergnaud#0302	Wild boar	France	B. suis bv2	7	44	2	4	8	14	6	1	5	6	6	43	9	9	6	12	2	8
2018Vergnaud#0722	Hare	France	B. suis bv2	10	242	2	4	8	14	5	1	5	2	7	43	9	19	6	10	2	5
2018Vergnaud#0165	Hare	France	B. suis bv2	9	50	2	4	8	14	6	1	5	2	6	43	9	20	7	11	2	5
2018Vergnaud#0300	Hare	France	B. suis bv2	9	50	2	4	8	14	6	1	5	2	6	43	9	13	5	15	2	6
2006LeFleche#032	Hare	France	B. suis bv2	9	50	2	4	8	14	6	1	5	2	6	43	9	12	5	13	2	11
2006LeFleche#035	Hare	France	B. suis bv2	9	48	2	4	8	14	6	1	5	2	7	43	9	14	7	13	2	8
2006LeFleche#039	Hare	France	B. suis bv2	9	48	2	4	8	14	6	1	5	2	7	43	9	6	6	23	2	12
2006LeFleche#041	Hare	France	B. suis bv2	13	34	2	4	8	9	6	1	5	7	7	41	9	19	8	7	2	6
2006LeFleche#042	Hare	France	B. suis bv2	9	50	2	4	8	14	6	1	5	2	6	43	9	16	7	11	2	6
2018Vergnaud#0708	Hare	France	B. suis bv2	15	36	2	4	9	14	6	1	5	7	8	43	9	14	8	11	2	5
2018Vergnaud#0162	Wild boar	France	B. suis bv2	9	248	2	4	8	14	6	1	5	2	2	43	9	8	7	14	2	4
2018Vergnaud#0709	Hare	France	B. suis bv2	10	39	2	4	8	14	5	1	5	2	6	43	9	8	5	8	2	8
2018Vergnaud#0710	Hare	France	B. suis bv2	146	241	2	4	7	14	5	1	5	2	6	43	9	6	5	9	2	6
2018Vergnaud#0726	Hare	France	B. suis bv2	10	242	2	4	8	14	5	1	5	2	7	43	9	13	6	13	2	5
2006LeFleche#044	Hare	France	B. suis bv2	9	47	2	4	8	14	6	1	5	2	5	43	9	16	11	11	2	8
2006LeFleche#074	Swine	France	B. suis bv2	12	43	2	4	8	14	7	1	5	6	6	43	9	6	4	18	2	5
2006LeFleche#065	Swine	France	B. suis bv2	7	44	2	4	8	14	6	1	5	6	6	43	9	13	13	6	2	11
2018Vergnaud#0166	Swine	France	B. suis bv2	16	57	2	5	8	14	5	1	5	7	4	43	9	6	14	14	2	6
2006LeFleche#048	Swine	France	B. suis bv2	16	54	2	5	8	14	5	1	5	7	6	41	9	22	7	13	2	5
2006LeFleche#076	Boar	France	B. suis bv2	7	44	2	4	8	14	6	1	5	6	6	43	9	9	8	7	2	10
2006LeFleche#045	Swine	France	B. suis bv2	7	44	2	4	8	14	6	1	5	6	6	43	9	15	9	13	2	7
2006LeFleche#069	Hare	France	B. suis bv2	10	38	2	4	8	14	5	1	5	2	5	43	9	11	11	14	2	5
2018Vergnaud#0715	Wild boar	France	B. suis bv2	7	44	2	4	8	14	6	1	5	6	6	43	9	12	4	14	2	5
2018Vergnaud#0719	Wild boar	France	B. suis bv2	122	243	2	4	8	9	6	1	5	6	5	43	9	8	7	9	2	7
2018Vergnaud#0720	Wild boar	France	B. suis bv2	7	44	2	4	8	14	6	1	5	6	6	43	9	12	6	8	2	5
2018Vergnaud#0721	Wild boar	France	B. suis bv2	7	44	2	4	8	14	6	1	5	6	6	43	9	12	6	8	2	5
2006LeFleche#034	Swine	France	B. suis bv2	9	50	2	4	8	14	6	1	5	2	6	43	9	13	9	17	2	5
2018Vergnaud#0320	Wild boar	France	B. suis bv2	7	44	2	4	8	14	6	1	5	6	6	43	9	15	7	9	2	8
2018Vergnaud#0718	Wild boar	France	B. suis bv2	7	44	2	4	8	14	6	1	5	6	6	43	9	15	11	19	2	5
2018Vergnaud#0252	Swine	France	B. suis Rough	7	44	2	4	8	14	6	1	5	6	6	43	9	7	5	16	2	8
2006LeFleche#156	Swine	Germany	B. suis bv2	9	50	2	4	8	14	6	1	5	2	6	43	9	23	12	13	2	4
2006LeFleche#159	Boar	Germany	B. suis bv2	16	54	2	5	8	14	5	1	5	7	6	41	9	18	13	16	2	6
2006LeFleche#170	Wild boar	Germany	B. suis bv2	16	54	2	5	8	14	5	1	5	7	6	41	9	9	7	8	2	8
2018Vergnaud#0292	Wild boar	Germany	B. suis bv2	16	54	2	5	8	14	5	1	5	7	6	41	9	13	14	11	2	6
2006LeFleche#149	Wild boar	Germany	B. suis bv2	16	54	2	5	8	14	5	1	5	7	6	41	9	17	14	11	2	6
2006LeFleche#054	Boar	Germany	B. suis bv2	16	53	2	5	8	14	5	1	5	7	5	41	9	4	12	18	2	5
2017Ferreira#022	Wild boar	Germany	B. suis bv2	158	237	2	5	8	14	6	1	5	7	4	43	9	6	14	20	2	6
2017Ferreira#023	Wild boar	Germany	B. suis bv2	158	237	2	5	8	14	6	1	5	7	4	43	9	6	14	19	2	6
2017Ferreira#024	Wild boar	Germany	B. suis bv2	158	237	2	5	8	14	6	1	5	7	4	43	9	6	14	18	2	6
2017Ferreira#025	Wild boar	Germany	B. suis bv2	158	237	2	5	8	14	6	1	5	7	4	43	9	8	9	10	2	6
2017Ferreira#027	Hare	Germany	B. suis bv2	158	236	2	5	8	14	6	1	5	7	6	43	9	12	12	16	2	6
2018Vergnaud#0168	Wild boar	Germany	B. suis bv2	16	57	2	5	8	14	5	1	5	7	4	43	9	6	14	19	2	6
2006LeFleche#126	Wild boar	Germany	B. suis bv2	7	42	2	4	8	14	6	1	5	6	7	43	9	13	7	20	2	10
2006LeFleche#150	Wild boar	Germany	B. suis bv2	16	56	2	5	8	14	5	1	5	7	5	43	9	6	14	20	2	6
2006LeFleche#152	Boar	Germany	B. suis bv2	16	57	2	5	8	14	5	1	5	7	4	43	9	15	14	13	2	6
2006LeFleche#153	Boar	Germany	B. suis bv2	16	57	2	5	8	14	5	1	5	7	4	43	9	14	13	13	2	6
2006LeFleche#157	Wild boar	Germany	B. suis bv2	16	57	2	5	8	14	5	1	5	7	4	43	9	6	14	11	2	6
2006LeFleche#158	Wild boar	Germany	B. suis bv2	16	57	2	5	8	14	5	1	5	7	4	43	9	14	14	13	2	6
2006LeFleche#161	Wild boar	Germany	B. suis bv2	16	52	2	5	8	14	5	1	5	7	7	41	9	12	9	10	2	5
2006LeFleche#162	Wild boar	Germany	B. suis bv2	16	57	2	5	8	14	5	1	5	7	4	43	9	6	13	19	2	6
2006LeFleche#164	Wild boar	Germany	B. suis bv2	16	52	2	5	8	14	5	1	5	7	7	41	9	11	9	11	2	5
2006LeFleche#165	Wild boar	Germany	B. suis bv2	16	57	2	5	8	14	5	1	5	7	4	43	9	6	14	20	2	6
2006LeFleche#166	Wild boar	Germany	B. suis bv2	16	57	2	5	8	14	5	1	5	7	4	43	9	6	14	19	2	6
2006LeFleche#167	Wild boar	Germany	B. suis bv2	16	57	2	5	8	14	5	1	5	7	4	43	9	6	13	20	2	6
2006LeFleche#168	Wild boar	Germany	B. suis bv2	16	53	2	5	8	14	5	1	5	7	5	41	9	7	11	17	2	5
2006LeFleche#169	Wild boar	Germany	B. suis bv2	16	53	2	5	8	14	5	1	5	7	5	41	9	7	12	18	2	5
2006LeFleche#171	Wild boar	Germany	B. suis bv2	16	57	2	5	8	14	5	1	5	7	4	43	9	6	13	21	2	6
2006LeFleche#172	Wild boar	Germany	B. suis bv2	16	57	2	5	8	14	5	1	5	7	4	43	9	15	13	14	2	6
2006LeFleche#173	Wild boar	Germany	B. suis bv2	16	57	2	5	8	14	5	1	5	7	4	43	9	6	16	20	2	6
2006LeFleche#174	Wild boar	Germany	B. suis bv2	16	57	2	5	8	14	5	1	5	7	4	43	9	5	13	20	2	6
2006LeFleche#175	Wild boar	Germany	B. suis bv2	16	57	2	5	8	14	5	1	5	7	4	43	9	15	12	13	2	6
2006LeFleche#160	Swine	Germany	B. suis bv2	20	55	2	5	8	9	5	1	5	7	4	43	9	10	7	17	2	8
2006LeFleche#148	Hare	Germany	B. suis bv2	9	50	2	4	8	14	6	1	5	2	6	43	9	28	9	11	2	5
2006LeFleche#154	Swine	Germany	B. suis bv2	16	54	2	5	8	14	5	1	5	7	6	41	9	16	11	22	2	6
2014Kreizinger#006	Wild boar	Hungary	B. suis bv2	16	57	2	5	8	14	5	1	5	7	4	43	9	22	8	3	2	7
2014Kreizinger#003	Hare	Hungary	B. suis bv2	9	50	2	4	8	14	6	1	5	2	6	43	9	11	4	12	2	6
2014Kreizinger#046	Swine	Hungary	B. suis bv2	16	57	2	5	8	14	5	1	5	7	4	43	9	16	6	3	2	7
2014Kreizinger#019	Wild boar	Hungary	B. suis bv2	16	57	2	5	8	14	5	1	5	7	4	43	9	18	9	3	2	8
2014Kreizinger#052	Wild boar	Hungary	B. suis bv2	160	219	2	5	7	14	5	1	5	8	6	43	9	8	8	3	2	4
2014Kreizinger#037	Wild boar	Hungary	B. suis bv2	16	57	2	5	8	14	5	1	5	7	4	43	9	18	9	3	2	7
2014Kreizinger#050	Wild boar	Hungary	B. suis bv2	160	220	2	5	7	14	5	1	5	8	5	43	9	18	8	11	2	4
2014Kreizinger#051	Wild boar	Hungary	B. suis bv2	160	220	2	5	7	14	5	1	5	8	5	43	9	18	8	10	2	4
2014Kreizinger#042	Wild boar	Hungary	B. suis bv2	16	56	2	5	8	14	5	1	5	7	5	43	9	16	11	7	2	6
2014Kreizinger#049	Wild boar	Hungary	B. suis bv2	160	220	2	5	7	14	5	1	5	8	5	43	9	14	7	6	2	3
2014Kreizinger#002	Hare	Hungary	B. suis bv2	9	50	2	4	8	14	6	1	5	2	6	43	9	11	4	11	2	6
2014Kreizinger#001	Hare	Hungary	B. suis bv2	9	50	2	4	8	14	6	1	5	2	6	43	9	11	4	13	2	6
2014Kreizinger#048	Swine	Hungary	B. suis bv2	161	221	2	5	7	9	5	1	5	8	5	43	9	7	18	12	2	4
2014Kreizinger#054	Swine	Hungary	B. suis bv2	155	213	2	5	8	14	5	1	5	8	4	43	9	14	8	3	2	8
2014Kreizinger#067	Swine	Hungary	B. suis bv2	154	214	2	5	8	14	5	1	5	6	4	43	9	16	8	13	2	8
2014Kreizinger#004	Hare	Hungary	B. suis bv2	9	47	2	4	8	14	6	1	5	2	5	43	9	12	4	14	2	7
2014Kreizinger#005	Hare	Hungary	B. suis bv2	9	50	2	4	8	14	6	1	5	2	6	43	9	11	4	12	2	6
2014Kreizinger#040	Wild boar	Hungary	B. suis bv2	16	57	2	5	8	14	5	1	5	7	4	43	9	20	12	3	2	9
2014Kreizinger#041	Wild boar	Hungary	B. suis bv2	16	57	2	5	8	14	5	1	5	7	4	43	9	19	12	3	2	9
2014Kreizinger#033	Wild boar	Hungary	B. suis bv2	16	57	2	5	8	14	5	1	5	7	4	43	9	10	4	3	2	8
2014Kreizinger#007	Swine	Hungary	B. suis bv2	16	57	2	5	8	14	5	1	5	7	4	43	9	9	7	3	2	7
2014Kreizinger#008	Swine	Hungary	B. suis bv2	16	57	2	5	8	14	5	1	5	7	4	43	9	9	7	3	2	7
2014Kreizinger#036	Wild boar	Hungary	B. suis bv2	16	56	2	5	8	14	5	1	5	7	5	43	9	8	8	3	2	8
2014Kreizinger#044	Wild boar	Hungary	B. suis bv2	16	56	2	5	8	14	5	1	5	7	5	43	9	9	8	3	2	9
2014Kreizinger#058	Wild boar	Hungary	B. suis bv2	155	218	2	5	8	14	5	1	5	8	6	43	9	19	5	6	2	4
2014Kreizinger#059	Wild boar	Hungary	B. suis bv2	155	218	2	5	8	14	5	1	5	8	6	43	9	21	5	7	2	4
2014Kreizinger#060	Wild boar	Hungary	B. suis bv2	155	218	2	5	8	14	5	1	5	8	6	43	9	19	5	6	2	4
2014Kreizinger#061	Wild boar	Hungary	B. suis bv2	155	218	2	5	8	14	5	1	5	8	6	43	9	19	5	6	2	4
2014Kreizinger#064	Wild boar	Hungary	B. suis bv2	155	218	2	5	8	14	5	1	5	8	6	43	9	8	6	6	2	5
2014Kreizinger#066	Wild boar	Hungary	B. suis bv2	155	217	2	5	8	14	5	1	5	8	7	43	9	9	5	10	2	4
2014Kreizinger#038	Wild boar	Hungary	B. suis bv2	16	57	2	5	8	14	5	1	5	7	4	43	9	11	7	3	2	10
2014Kreizinger#065	Wild boar	Hungary	B. suis bv2	155	218	2	5	8	14	5	1	5	8	6	43	9	14	5	13	2	4
2014Kreizinger#020	Wild boar	Hungary	B. suis bv2	16	57	2	5	8	14	5	1	5	7	4	43	9	10	5	3	2	8
2014Kreizinger#045	Wild boar	Hungary	B. suis bv2	16	57	2	5	8	14	5	1	5	7	4	43	9	12	8	3	2	9
2014Kreizinger#034	Wild boar	Hungary	B. suis bv2	16	56	2	5	8	14	5	1	5	7	5	43	9	14	8	3	2	9
2014Kreizinger#035	Wild boar	Hungary	B. suis bv2	16	56	2	5	8	14	5	1	5	7	5	43	9	9	7	3	2	9
2014Kreizinger#053	Wild boar	Hungary	B. suis bv2	156	215	2	5	8	14	4	1	5	7	5	43	9	9	8	3	2	10
2014Kreizinger#039	Wild boar	Hungary	B. suis bv2	16	57	2	5	8	14	5	1	5	7	4	43	9	11	6	11	2	8
2014Kreizinger#047	Swine	Hungary	B. suis bv2	20	55	2	5	8	9	5	1	5	7	4	43	9	7	8	3	2	7
2014Kreizinger#068	Swine	Hungary	B. suis bv2	154	214	2	5	8	14	5	1	5	6	4	43	9	17	8	13	2	8
2014Kreizinger#018	Wild boar	Hungary	B. suis bv2	16	57	2	5	8	14	5	1	5	7	4	43	9	12	7	3	2	9
2014Kreizinger#062	Wild boar	Hungary	B. suis bv2	155	218	2	5	8	14	5	1	5	8	6	43	9	10	5	4	2	4
2014Kreizinger#063	Wild boar	Hungary	B. suis bv2	155	218	2	5	8	14	5	1	5	8	6	43	9	11	5	4	2	4
2014Kreizinger#043	Wild boar	Hungary	B. suis bv2	16	57	2	5	8	14	5	1	5	7	4	43	9	7	7	3	2	8
2014Kreizinger#056	Wild boar	Hungary	B. suis bv2	155	218	2	5	8	14	5	1	5	8	6	43	9	6	6	5	2	4
2014Kreizinger#057	Wild boar	Hungary	B. suis bv2	155	218	2	5	8	14	5	1	5	8	6	43	9	6	6	7	2	4
2014Kreizinger#009	Wild boar	Hungary	B. suis bv2	16	57	2	5	8	14	5	1	5	7	4	43	9	11	11	3	2	6
2014Kreizinger#010	Wild boar	Hungary	B. suis bv2	16	56	2	5	8	14	5	1	5	7	5	43	9	16	7	3	2	8
2014Kreizinger#011	Wild boar	Hungary	B. suis bv2	16	57	2	5	8	14	5	1	5	7	4	43	9	10	8	3	2	9
2014Kreizinger#012	Wild boar	Hungary	B. suis bv2	16	56	2	5	8	14	5	1	5	7	5	43	9	13	8	3	2	9
2014Kreizinger#013	Wild boar	Hungary	B. suis bv2	16	57	2	5	8	14	5	1	5	7	4	43	9	11	6	12	2	8
2014Kreizinger#014	Wild boar	Hungary	B. suis bv2	16	56	2	5	8	14	5	1	5	7	5	43	9	14	8	3	2	9
2014Kreizinger#015	Wild boar	Hungary	B. suis bv2	16	57	2	5	8	14	5	1	5	7	4	43	9	10	8	3	2	9
2014Kreizinger#016	Wild boar	Hungary	B. suis bv2	16	57	2	5	8	14	5	1	5	7	4	43	9	11	6	12	2	8
2014Kreizinger#017	Wild boar	Hungary	B. suis bv2	16	57	2	5	8	14	5	1	5	7	4	43	9	10	8	3	2	9
2014Kreizinger#021	Wild boar	Hungary	B. suis bv2	16	57	2	5	8	14	5	1	5	7	4	43	9	4	5	3	2	8
2014Kreizinger#022	Wild boar	Hungary	B. suis bv2	16	56	2	5	8	14	5	1	5	7	5	43	9	14	7	3	2	9
2014Kreizinger#023	Wild boar	Hungary	B. suis bv2	16	57	2	5	8	14	5	1	5	7	4	43	9	18	10	3	2	9
2014Kreizinger#024	Wild boar	Hungary	B. suis bv2	16	57	2	5	8	14	5	1	5	7	4	43	9	4	5	3	2	8
2014Kreizinger#025	Wild boar	Hungary	B. suis bv2	16	57	2	5	8	14	5	1	5	7	4	43	9	4	5	3	2	8
2014Kreizinger#026	Wild boar	Hungary	B. suis bv2	16	56	2	5	8	14	5	1	5	7	5	43	9	14	7	3	2	9
2014Kreizinger#027	Wild boar	Hungary	B. suis bv2	16	56	2	5	8	14	5	1	5	7	5	43	9	12	7	3	2	9
2014Kreizinger#028	Wild boar	Hungary	B. suis bv2	16	57	2	5	8	14	5	1	5	7	4	43	9	11	10	23	2	6
2014Kreizinger#029	Wild boar	Hungary	B. suis bv2	16	57	2	5	8	14	5	1	5	7	4	43	9	12	8	3	2	9
2014Kreizinger#030	Wild boar	Hungary	B. suis bv2	16	57	2	5	8	14	5	1	5	7	4	43	9	12	8	3	2	9
2014Kreizinger#031	Wild boar	Hungary	B. suis bv2	16	57	2	5	8	14	5	1	5	7	4	43	9	19	10	3	2	9
2014Kreizinger#032	Wild boar	Hungary	B. suis bv2	16	56	2	5	8	14	5	1	5	7	5	43	9	15	7	3	2	9
2014Kreizinger#055	Wild boar	Hungary	B. suis bv2	155	216	2	5	8	14	5	1	5	8	5	43	9	7	8	9	2	4
2017Ferreira#014	Human	India	B. suis bv3	4	31	2	3	4	11	3	1	5	2	4	38	9	7	5	12	4	7
2017Ferreira#042	Wild boar	Italy	B. suis bv2	7	44	2	4	8	14	6	1	5	6	6	43	9	7	6	18	2	9
2017Ferreira#043	Wild boar	Italy	B. suis bv2	7	44	2	4	8	14	6	1	5	6	6	43	9	7	6	18	2	9
2017Ferreira#047	Wild boar	Italy	B. suis bv2	7	44	2	4	8	14	6	1	5	6	6	43	9	7	6	16	2	10
2017Ferreira#048	Wild boar	Italy	B. suis bv2	7	44	2	4	8	14	6	1	5	6	6	43	9	7	6	16	2	10
2017Ferreira#049	Wild boar	Italy	B. suis bv2	7	44	2	4	8	14	6	1	5	6	6	43	9	6	6	16	2	10
2017Ferreira#050	Wild boar	Italy	B. suis bv2	7	44	2	4	8	14	6	1	5	6	6	43	9	8	6	19	2	10
2017Ferreira#051	Wild boar	Italy	B. suis bv2	7	44	2	4	8	14	6	1	5	6	6	43	9	8	6	10	2	11
2018Vergnaud#0305	Wild boar	Italy	B. suis bv2	7	44	2	4	8	14	6	1	5	6	6	43	9	6	6	16	2	10
2018Vergnaud#0306	Wild boar	Italy	B. suis bv2	10	242	2	4	8	14	5	1	5	2	7	43	9	13	10	14	2	6
2018Vergnaud#0356	Wild boar	Italy	B. suis bv2	7	44	2	4	8	14	6	1	5	6	6	43	9	7	6	18	2	10
2006LeFleche#026	unknown	Poland	B. suis bv1	6	33	2	3	6	10	4	1	5	2	4	38	9	7	7	8	5	3
2006LeFleche#027	unknown	Poland	B. suis bv1	6	33	2	3	6	10	4	1	5	2	4	38	9	6	6	6	5	3
2006LeFleche#033	Hare	Poland	B. suis bv2	8	45	2	4	8	14	6	1	5	7	6	43	9	14	4	10	2	7
2006LeFleche#037	Hare	Poland	B. suis bv2	10	39	2	4	8	14	5	1	5	2	6	43	9	10	9	8	2	5
2017Ferreira#017	Deer/Elk/Reindeer	Poland	B. suis bv4	5	260	2	3	9	10	3	1	5	2	5	36	9	4	5	9	6	3
2017Ferreira#018	Deer/Elk/Reindeer	Poland	B. suis bv4	5	260	2	3	9	10	3	1	5	2	5	36	9	8	5	10	9	3
2017Ferreira#019	Deer/Elk/Reindeer	Poland	B. suis bv4	5	260	2	3	9	10	3	1	5	2	5	36	9	12	8	16	5	3
2006LeFleche#022	unknown	Portugal	B. suis bv1	6	33	2	3	6	10	4	1	5	2	4	38	9	4	6	7	5	3
2017Ferreira#069	Wild boar	Portugal	B. suis bv2	18	61	2	5	8	9	5	1	5	4	5	38	9	13	13	11	2	8
2017Ferreira#070	Wild boar	Portugal	B. suis bv2	18	61	2	5	8	9	5	1	5	4	5	38	9	13	13	11	2	8
2017Ferreira#071	Wild boar	Portugal	B. suis bv2	18	61	2	5	8	9	5	1	5	4	5	38	9	13	13	11	2	8
2017Ferreira#072	Wild boar	Portugal	B. suis bv2	18	61	2	5	8	9	5	1	5	4	5	38	9	13	13	11	2	8
2017Ferreira#073	Wild boar	Portugal	B. suis bv2	18	61	2	5	8	9	5	1	5	4	5	38	9	13	13	11	2	8
2017Ferreira#074	Wild boar	Portugal	B. suis bv2	18	61	2	5	8	9	5	1	5	4	5	38	9	13	13	11	2	8
2017Ferreira#075	Wild boar	Portugal	B. suis bv2	18	61	2	5	8	9	5	1	5	4	5	38	9	13	10	11	2	8
2017Ferreira#105	Wild boar	Portugal	B. suis bv2	18	61	2	5	8	9	5	1	5	4	5	38	9	11	10	9	2	7
2017Ferreira#106	Wild boar	Portugal	B. suis bv2	18	61	2	5	8	9	5	1	5	4	5	38	9	11	10	9	2	7
2017Ferreira#107	Wild boar	Portugal	B. suis bv2	18	61	2	5	8	9	5	1	5	4	5	38	9	11	10	9	2	7
2017Ferreira#108	Wild boar	Portugal	B. suis bv2	18	61	2	5	8	9	5	1	5	4	5	38	9	11	10	9	2	7
2017Ferreira#109	Wild boar	Portugal	B. suis bv2	18	61	2	5	8	9	5	1	5	4	5	38	9	11	10	9	2	7
2017Ferreira#110	Wild boar	Portugal	B. suis bv2	19	60	2	5	8	9	5	1	5	5	5	38	9	11	10	7	2	4
2017Ferreira#111	Wild boar	Portugal	B. suis bv2	19	60	2	5	8	9	5	1	5	5	5	38	9	11	10	7	2	4
2017Ferreira#112	Wild boar	Portugal	B. suis bv2	18	61	2	5	8	9	5	1	5	4	5	38	9	12	9	7	2	7
2017Ferreira#113	Wild boar	Portugal	B. suis bv2	18	61	2	5	8	9	5	1	5	4	5	38	9	13	9	7	2	7
2017Ferreira#116	Wild boar	Portugal	B. suis bv2	18	59	2	5	8	9	5	1	5	4	6	38	9	9	12	11	2	7
2017Ferreira#124	Wild boar	Portugal	B. suis bv2	19	58	2	5	8	9	5	1	5	5	6	38	9	10	6	7	2	5
2017Ferreira#125	Wild boar	Portugal	B. suis bv2	19	58	2	5	8	9	5	1	5	5	6	38	9	11	6	19	2	9
2017Ferreira#126	Wild boar	Portugal	B. suis bv2	19	58	2	5	8	9	5	1	5	5	6	38	9	12	6	19	2	9
2017Ferreira#137	Wild boar	Portugal	B. suis bv2	19	58	2	5	8	9	5	1	5	5	6	38	9	10	5	7	2	6
2017Ferreira#139	Wild boar	Portugal	B. suis bv2	19	58	2	5	8	9	5	1	5	5	6	38	9	21	5	8	2	6
2017Ferreira#148	Swine	Portugal	B. suis bv2	19	58	2	5	8	9	5	1	5	5	6	38	9	8	5	15	2	6
2017Ferreira#149	Swine	Portugal	B. suis bv2	19	58	2	5	8	9	5	1	5	5	6	38	9	8	5	15	2	6
2017Ferreira#153	Swine	Portugal	B. suis bv2	19	58	2	5	8	9	5	1	5	5	6	38	9	9	5	15	2	6
2017Ferreira#168	Swine	Portugal	B. suis bv2	19	58	2	5	8	9	5	1	5	5	6	38	9	15	5	20	2	8
2017Ferreira#169	Swine	Portugal	B. suis bv2	19	58	2	5	8	9	5	1	5	5	6	38	9	15	5	20	2	8
2017Ferreira#170	Swine	Portugal	B. suis bv2	19	58	2	5	8	9	5	1	5	5	6	38	9	15	5	20	2	8
2017Ferreira#171	Swine	Portugal	B. suis bv2	19	58	2	5	8	9	5	1	5	5	6	38	9	15	5	20	2	8
2017Ferreira#175	Ovine	Portugal	B. suis bv2	19	233	2	5	8	9	5	1	5	5	7	38	9	15	6	14	2	8
2017Ferreira#176	Ovine	Portugal	B. suis bv2	19	233	2	5	8	9	5	1	5	5	7	38	9	15	6	14	2	8
2017Ferreira#177	Wild boar	Portugal	B. suis bv2	19	233	2	5	8	9	5	1	5	5	7	38	9	15	5	18	2	7
2017Ferreira#178	Wild boar	Portugal	B. suis bv2	19	233	2	5	8	9	5	1	5	5	7	38	9	15	5	18	2	7
2017Ferreira#179	Wild boar	Portugal	B. suis bv2	19	233	2	5	8	9	5	1	5	5	7	38	9	15	5	18	2	7
2017Ferreira#117	Wild boar	Portugal	B. suis bv2	18	59	2	5	8	9	5	1	5	4	6	38	9	9	14	15	2	8
2017Ferreira#138	Wild boar	Portugal	B. suis bv2	19	58	2	5	8	9	5	1	5	5	6	38	9	21	5	7	2	6
2017Ferreira#157	Cattle	Portugal	B. suis bv2	19	58	2	5	8	9	5	1	5	5	6	38	9	9	5	14	2	6
2018Vergnaud#0293	Swine	Portugal	B. suis bv2	18	234	2	5	8	9	5	1	5	4	7	38	9	7	7	11	2	7
2018Vergnaud#0294	Swine	Portugal	B. suis bv2	18	59	2	5	8	9	5	1	5	4	6	38	9	7	7	12	2	7
2018Vergnaud#0296	Swine	Portugal	B. suis bv2	19	58	2	5	8	9	5	1	5	5	6	38	9	8	5	15	2	6
2018Vergnaud#0297	Swine	Portugal	B. suis bv2	19	58	2	5	8	9	5	1	5	5	6	38	9	8	5	15	2	6
2018Vergnaud#0298	Swine	Portugal	B. suis bv2	19	58	2	5	8	9	5	1	5	5	6	38	9	8	5	15	2	6
2018Vergnaud#0744	Swine	Portugal	B. suis bv2	19	58	2	5	8	9	5	1	5	5	6	38	9	15	5	19	2	5
2018Vergnaud#0745	Swine	Portugal	B. suis bv2	19	58	2	5	8	9	5	1	5	5	6	38	9	15	5	12	2	8
2017Ferreira#084	Wild boar	Portugal	B. suis bv2	19	60	2	5	8	9	5	1	5	5	5	38	9	14	8	14	2	8
2017Ferreira#104	Wild boar	Portugal	B. suis bv2	19	60	2	5	8	9	5	1	5	5	5	38	9	11	6	9	2	7
2017Ferreira#115	Wild boar	Portugal	B. suis bv2	19	60	2	5	8	9	5	1	5	5	5	38	9	9	15	16	2	10
2017Ferreira#118	Wild boar	Portugal	B. suis bv2	18	59	2	5	8	9	5	1	5	4	6	38	9	13	15	8	2	4
2017Ferreira#127	Wild boar	Portugal	B. suis bv2	19	58	2	5	8	9	5	1	5	5	6	38	9	20	6	19	2	6
2017Ferreira#132	Wild boar	Portugal	B. suis bv2	19	58	2	5	8	9	5	1	5	5	6	38	9	9	6	10	2	6
2017Ferreira#140	Wild boar	Portugal	B. suis bv2	19	58	2	5	8	9	5	1	5	5	6	38	9	13	5	16	2	6
2017Ferreira#141	Swine	Portugal	B. suis bv2	19	58	2	5	8	9	5	1	5	5	6	38	9	8	5	15	2	6
2017Ferreira#154	Swine	Portugal	B. suis bv2	19	58	2	5	8	9	5	1	5	5	6	38	9	9	5	19	2	6
2017Ferreira#158	Swine	Portugal	B. suis bv2	19	58	2	5	8	9	5	1	5	5	6	38	9	9	5	17	2	7
2017Ferreira#162	Swine	Portugal	B. suis bv2	19	58	2	5	8	9	5	1	5	5	6	38	9	9	5	15	2	7
2017Ferreira#163	Wild boar	Portugal	B. suis bv2	19	233	2	5	8	9	5	1	5	5	7	38	9	9	5	21	2	6
2017Ferreira#166	Wild boar	Portugal	B. suis bv2	19	58	2	5	8	9	5	1	5	5	6	38	9	17	5	17	2	8
2017Ferreira#099	Wild boar	Portugal	B. suis bv2	19	60	2	5	8	9	5	1	5	5	5	38	9	13	10	17	2	7
2017Ferreira#100	Wild boar	Portugal	B. suis bv2	19	60	2	5	8	9	5	1	5	5	5	38	9	13	10	17	2	7
2017Ferreira#101	Wild boar	Portugal	B. suis bv2	19	60	2	5	8	9	5	1	5	5	5	38	9	13	10	17	2	7
2017Ferreira#102	Wild boar	Portugal	B. suis bv2	19	60	2	5	8	9	5	1	5	5	5	38	9	13	10	17	2	7
2017Ferreira#164	Wild boar	Portugal	B. suis bv2	19	58	2	5	8	9	5	1	5	5	6	38	9	13	5	7	2	8
2006LeFleche#055	Swine	Portugal	B. suis bv2	19	58	2	5	8	9	5	1	5	5	6	38	9	8	5	15	2	6
2018Vergnaud#0169	Swine	Portugal	B. suis bv2	19	58	2	5	8	9	5	1	5	5	6	38	9	9	5	15	2	7
2017Ferreira#080	Wild boar	Portugal	B. suis bv2	19	60	2	5	8	9	5	1	5	5	5	38	9	5	7	12	2	8
2017Ferreira#081	Wild boar	Portugal	B. suis bv2	19	60	2	5	8	9	5	1	5	5	5	38	9	5	7	12	2	8
2017Ferreira#082	Wild boar	Portugal	B. suis bv2	19	60	2	5	8	9	5	1	5	5	5	38	9	5	7	12	2	8
2017Ferreira#083	Wild boar	Portugal	B. suis bv2	19	60	2	5	8	9	5	1	5	5	5	38	9	5	7	12	2	8
2017Ferreira#094	Wild boar	Portugal	B. suis bv2	19	60	2	5	8	9	5	1	5	5	5	38	9	20	9	14	2	7
2017Ferreira#095	Wild boar	Portugal	B. suis bv2	19	60	2	5	8	9	5	1	5	5	5	38	9	20	9	14	2	7
2017Ferreira#096	Wild boar	Portugal	B. suis bv2	19	60	2	5	8	9	5	1	5	5	5	38	9	20	9	14	2	7
2017Ferreira#097	Wild boar	Portugal	B. suis bv2	19	60	2	5	8	9	5	1	5	5	5	38	9	20	9	14	2	7
2017Ferreira#103	Wild boar	Portugal	B. suis bv2	19	60	2	5	8	9	5	1	5	5	5	38	9	13	10	9	2	6
2017Ferreira#128	Swine	Portugal	B. suis bv2	19	58	2	5	8	9	5	1	5	5	6	38	9	9	6	18	2	7
2017Ferreira#129	Swine	Portugal	B. suis bv2	19	58	2	5	8	9	5	1	5	5	6	38	9	9	6	18	2	7
2017Ferreira#130	Swine	Portugal	B. suis bv2	19	58	2	5	8	9	5	1	5	5	6	38	9	9	6	18	2	7
2017Ferreira#131	Swine	Portugal	B. suis bv2	19	58	2	5	8	9	5	1	5	5	6	38	9	9	5	18	2	7
2017Ferreira#136	Wild boar	Portugal	B. suis bv2	19	58	2	5	8	9	5	1	5	5	6	38	9	3	8	12	2	7
2017Ferreira#155	Swine	Portugal	B. suis bv2	19	58	2	5	8	9	5	1	5	5	6	38	9	9	5	19	2	6
2017Ferreira#156	Swine	Portugal	B. suis bv2	19	58	2	5	8	9	5	1	5	5	6	38	9	9	5	18	2	6
2017Ferreira#159	Swine	Portugal	B. suis bv2	19	58	2	5	8	9	5	1	5	5	6	38	9	9	5	17	2	7
2017Ferreira#160	Swine	Portugal	B. suis bv2	19	58	2	5	8	9	5	1	5	5	6	38	9	9	5	17	2	6
2017Ferreira#161	Swine	Portugal	B. suis bv2	19	58	2	5	8	9	5	1	5	5	6	38	9	9	5	17	2	6
2017Ferreira#165	Wild boar	Portugal	B. suis bv2	19	58	2	5	8	9	5	1	5	5	6	38	9	12	5	7	2	8
2017Ferreira#173	Wild boar	Portugal	B. suis bv2	19	58	2	5	8	9	5	1	5	5	6	38	9	15	7	15	2	9
2017Ferreira#180	Swine	Portugal	B. suis bv2	19	233	2	5	8	9	5	1	5	5	7	38	9	12	4	19	2	6
2017Ferreira#121	Wild boar	Portugal	B. suis bv2	19	58	2	5	8	9	5	1	5	5	6	38	9	13	6	10	2	5
2017Ferreira#122	Wild boar	Portugal	B. suis bv2	19	58	2	5	8	9	5	1	5	5	6	38	9	13	6	10	2	5
2017Ferreira#123	Wild boar	Portugal	B. suis bv2	19	58	2	5	8	9	5	1	5	5	6	38	9	13	6	17	2	5
2017Ferreira#133	Swine	Portugal	B. suis bv2	19	58	2	5	8	9	5	1	5	5	6	38	9	21	6	15	2	7
2017Ferreira#134	Swine	Portugal	B. suis bv2	19	58	2	5	8	9	5	1	5	5	6	38	9	21	6	15	2	7
2017Ferreira#135	Swine	Portugal	B. suis bv2	19	60	2	5	8	9	5	1	5	5	5	38	9	21	6	16	2	7
2017Ferreira#142	Swine	Portugal	B. suis bv2	19	58	2	5	8	9	5	1	5	5	6	38	9	8	5	15	2	6
2017Ferreira#143	Swine	Portugal	B. suis bv2	19	58	2	5	8	9	5	1	5	5	6	38	9	8	5	15	2	6
2017Ferreira#144	Swine	Portugal	B. suis bv2	19	58	2	5	8	9	5	1	5	5	6	38	9	8	5	15	2	6
2017Ferreira#145	Swine	Portugal	B. suis bv2	19	58	2	5	8	9	5	1	5	5	6	38	9	8	5	15	2	6
2017Ferreira#146	Swine	Portugal	B. suis bv2	19	58	2	5	8	9	5	1	5	5	6	38	9	8	5	15	2	6
2017Ferreira#147	Swine	Portugal	B. suis bv2	19	58	2	5	8	9	5	1	5	5	6	38	9	8	5	15	2	6
2017Ferreira#150	Swine	Portugal	B. suis bv2	19	58	2	5	8	9	5	1	5	5	6	38	9	8	5	15	2	6
2017Ferreira#151	Swine	Portugal	B. suis bv2	19	58	2	5	8	9	5	1	5	5	6	38	9	8	5	15	2	6
2017Ferreira#152	Swine	Portugal	B. suis bv2	19	58	2	5	8	9	5	1	5	5	6	38	9	9	5	15	2	6
2017Ferreira#077	Wild boar	Spain	B. suis bv2	19	58	2	5	8	9	5	1	5	5	6	38	9	7	11	10	2	8
2017Ferreira#079	Wild boar	Spain	B. suis bv2	19	60	2	5	8	9	5	1	5	5	5	38	9	7	12	9	2	8
2017Ferreira#032	Wild boar	Spain	B. suis bv2	157	244	2	5	8	14	6	1	5	6	6	43	9	16	7	18	2	11
2017Ferreira#033	Wild boar	Spain	B. suis bv2	157	244	2	5	8	14	6	1	5	6	6	43	9	14	7	18	2	10
2006LeFleche#056	Swine	Spain	B. suis bv2	18	59	2	5	8	9	5	1	5	4	6	38	9	7	7	11	2	7
2006LeFleche#059	Swine	Spain	B. suis bv2	19	58	2	5	8	9	5	1	5	5	6	38	9	13	5	19	2	6
2006LeFleche#060	Swine	Spain	B. suis bv2	19	58	2	5	8	9	5	1	5	5	6	38	9	14	5	18	2	8
2006LeFleche#063	Swine	Spain	B. suis bv2	19	58	2	5	8	9	5	1	5	5	6	38	9	9	5	14	2	7
2007Garcia_Yoldi#016	Swine	Spain	B. suis bv2	19	58	2	5	8	9	5	1	5	5	6	38	9	2	5	19	2	6
2007Garcia_Yoldi#017	Swine	Spain	B. suis bv2	19	58	2	5	8	9	5	1	5	5	6	38	9	2	5	18	2	8
2007Garcia_Yoldi#025	Swine	Spain	B. suis bv2	19	58	2	5	8	9	5	1	5	5	6	38	9	2	6	13	2	7
2017Ferreira#090	Swine	Spain	B. suis bv2	19	60	2	5	8	9	5	1	5	5	5	38	9	12	9	7	2	7
2017Ferreira#119	Swine	Spain	B. suis bv2	18	59	2	5	8	9	5	1	5	4	6	38	9	20	9	13	2	5
2007Garcia_Yoldi#011	Swine	Spain	B. suis bv2	18	59	2	5	8	9	5	1	5	4	6	38	9	2	7	11	2
2007Garcia_Yoldi#012	Swine	Spain	B. suis bv2	18	59	2	5	8	9	5	1	5	4	6	38	9	7	7	12	2	7
2006LeFleche#057	Swine	Spain	B. suis bv2	18	59	2	5	8	9	5	1	5	4	6	38	9	20	9	13	2	5
2007Garcia_Yoldi#013	Swine	Spain	B. suis bv2	18	59	2	5	8	9	5	1	5	4	6	38	9	2	8	13	2	5
2017Ferreira#089	Swine	Spain	B. suis bv2	19	60	2	5	8	9	5	1	5	5	5	38	9	12	9	13	2	7
2017Ferreira#034	Wild boar	Spain	B. suis bv2	157	244	2	5	8	14	6	1	5	6	6	43	9	23	9	7	2	10
2007Garcia_Yoldi#024	Swine	Spain	B. suis bv2	19	60	2	5	8	9	5	1	5	5	5	38	9	4	10	13	2	8
2017Ferreira#174	Swine	Spain	B. suis bv2	19	58	2	5	8	9	5	1	5	5	6	38	9	15	8	15	2	9
2007Garcia_Yoldi#021	Swine	Spain	B. suis bv2	19	58	2	5	8	9	5	1	5	5	6	38	9	2	5	17	2	6
2006LeFleche#058	Swine	Spain	B. suis bv2	19	58	2	5	8	9	5	1	5	5	6		9	10	5	11	2	7
2006LeFleche#061	Swine	Spain	B. suis bv2	19	58	2	5	8	9	5	1	5	5	6	38	9	14	5	7	2	6
2007Garcia_Yoldi#009	Swine	Spain	B. suis bv2	18	61	2	5	8	9	5	1	5	4	5	38	9	2	5	13	2
2007Garcia_Yoldi#010	Swine	Spain	B. suis bv2	19	60	2	5	8	9	5	1	5	5	5	38	9	2	5	13	2
2007Garcia_Yoldi#014	Swine	Spain	B. suis bv2	19	58	2	5	8	9	5	1	5	5	6	38	9	2	5	21	2
2007Garcia_Yoldi#015	Swine	Spain	B. suis bv2	19	58	2	5	8	9	5	1	5	5	6	38	9	2	5	11	2
2007Garcia_Yoldi#018	Swine	Spain	B. suis bv2	19	58	2	5	8	9	5	1	5	5	6	38	9	2	5	7	2	6
2018Vergnaud#1025	Swine	Spain	B. suis bv2	19	58	2	5	8	9	5	1	5	5	6	38	9	13	5	6	2	6
2017Ferreira#085	Swine	Spain	B. suis bv2	19	60	2	5	8	9	5	1	5	5	5	38	9	9	7	13	2	7
2017Ferreira#088	Swine	Spain	B. suis bv2	19	60	2	5	8	9	5	1	5	5	5	38	9	15	7	14	2	7
2017Ferreira#092	Swine	Spain	B. suis bv2	19	60	2	5	8	9	5	1	5	5	5	38	9	15	9	13	2	7
2017Ferreira#093	Swine	Spain	B. suis bv2	19	60	2	5	8	9	5	1	5	5	5	38	9	15	9	14	2	7
2017Ferreira#114	Swine	Spain	B. suis bv2	18	59	2	5	8	9	5	1	5	4	6	38	9	7	7	7	2	7
2017Ferreira#120	Swine	Spain	B. suis bv2	18	59	2	5	8	9	5	1	5	4	6	38	9	20	9	13	2	5
2018Vergnaud#0295	Swine	Spain	B. suis bv2	19	58	2	5	8	9	5	1	5	5	6	38	9	10	5	20	2	7
2018Vergnaud#1254	Swine	Spain	B. suis bv2	19	58	2	5	8	9	5	1	5	5	6	38	9	10	5	11	2	7
2018Vergnaud#0158	Swine	Spain	B. suis bv2	19	60	2	5	8	9	5	1	5	5	5	38	9	9	7	13	2	7
2018Vergnaud#0159	Swine	Spain	B. suis bv2	19	60	2	5	8	9	5	1	5	5	5	38	9	15	9	13	2	7
2018Vergnaud#0288	Swine	Spain	B. suis bv2	19	60	2	5	8	9	5	1	5	5	5	38	9	15	9	13	2	7
2018Vergnaud#0289	Swine	Spain	B. suis bv2	19	60	2	5	8	9	5	1	5	5	5	38	9	14	9	13	2	7
2018Vergnaud#0713	Swine	Spain	B. suis bv2	19	60	2	5	8	9	5	1	5	5	5	38	9	15	9	14	2	7
2018Vergnaud#0714	Swine	Spain	B. suis bv2	19	60	2	5	8	9	5	1	5	5	5	38	9	15	9	13	2	5
2018Vergnaud#0864	Swine	Spain	B. suis bv2	19	60	2	5	8	9	5	1	5	5	5	38	9	15	9	3	2	7
2018Vergnaud#0865	Swine	Spain	B. suis bv2	19	60	2	5	8	9	5	1	5	5	5	38	9	15	9	13	2	7
2018Vergnaud#1218	Swine	Spain	B. suis bv2	19	60	2	5	8	9	5	1	5	5	5	38	9	15	9	13	2	7
2007Garcia_Yoldi#020	Swine	Spain	B. suis bv2	19	58	2	5	8	9	5	1	5	5	6	38	9	2	5	13	2	6
2007Garcia_Yoldi#022	Swine	Spain	B. suis bv2	19	58	2	5	8	9	5	1	5	5	6	38	9	2	5	15	2	6
2007Garcia_Yoldi#023	Swine	Spain	B. suis bv2	19	58	2	5	8	9	5	1	5	5	6	38	9	2	5	9	2	6
2007Garcia_Yoldi#037	Wild boar	Spain	B. suis bv2	18	59	2	5	8	9	5	1	5	4	6	38	9	2	5	9	2	8
2007Garcia_Yoldi#038	Wild boar	Spain	B. suis bv2	19	60	2	5	8	9	5	1	5	5	5	38	9	2	7	10	2	7
2007Garcia_Yoldi#039	Wild boar	Spain	B. suis bv2	18	59	2	5	8	9	5	1	5	4	6	38	9	2	5	17	2	8
2007Garcia_Yoldi#040	Wild boar	Spain	B. suis bv2	18	59	2	5	8	9	5	1	5	4	6	38	9	2	7	10	2	8
2007Garcia_Yoldi#041	Wild boar	Spain	B. suis bv2	18	59	2	5	8	9	5	1	5	4	6	38	9	2	8	5	2	7
2007Garcia_Yoldi#042	Wild boar	Spain	B. suis bv2	19	60	2	5	8	9	5	1	5	5	5	38	9	2	9	11	2	6
2017Ferreira#076	Swine	Spain	B. suis bv2	18	61	2	5	8	9	5	1	5	4	5	38	9	12	5	17	2	8
2017Ferreira#078	Swine	Spain	B. suis bv2	18	61	2	5	8	9	5	1	5	4	5	38	9	7	11	10	2	8
2017Ferreira#086	Swine	Spain	B. suis bv2	19	60	2	5	8	9	5	1	5	5	5	38	9	21	7	11	2	7
2017Ferreira#087	Swine	Spain	B. suis bv2	19	60	2	5	8	9	5	1	5	5	5	38	9	20	7	10	2	7
2017Ferreira#091	Swine	Spain	B. suis bv2	19	60	2	5	8	9	5	1	5	5	5	38	9	15	9	13	2	7
2006LeFleche#062	Swine	Spain	B. suis bv2	19	60	2	5	8	9	5	1	5	5	5	38	9	12	9	7	2	7
2007Garcia_Yoldi#019	Swine	Spain	B. suis bv2	19	60	2	5	8	9	5	1	5	5	5	38	9	2	5	7	2	7
2018Vergnaud#0870	Swine	Spain	B. suis bv2	19	60	2	5	8	9	5	1	5	5	5	38	9	13	9	7	2	7
2018Vergnaud#0871	Swine	Spain	B. suis bv2	19	60	2	5	8	9	5	1	5	5	5	38	9	12	9	7	2	7
2018Vergnaud#1026	Swine	Spain	B. suis bv2	19	60	2	5	8	9	5	1	5	5	5	38	9	12	9	7	2	7
2017Ferreira#167	Swine	Spain	B. suis bv2	19	58	2	5	8	9	5	1	5	5	6	38	9	15	5	20	2	8
2017Ferreira#172	Swine	Spain	B. suis bv2	19	58	2	5	8	9	5	1	5	5	6	38	9	15	5	12	2	8
2006LeFleche#151	Hare	Switzerland	B. suis bv2	9	50	2	4	8	14	6	1	5	2	6	43	9	20	13	9	2	5
2006LeFleche#155	Hare	Switzerland	B. suis bv2	14	46	2	4	8	9	6	1	5	2	6	43	9	10	8	13	2	6
2006LeFleche#163	Wild boar	Switzerland	B. suis bv2	7	44	2	4	8	14	6	1	5	6	6	43	9	14	6	14	2	7
2017Ferreira#035	Wild boar	Switzerland	B. suis bv2	7	44	2	4	8	14	6	1	5	6	6	43	9	20	7	12	2	9
GCA_000875695	Swine	USA	B. suis	6	32	2	3	6	10	4	1	5	2	5	38	9	7	7	7	5	3
SRR1786972	Swine	USA	B. suis	6	32	2	3	6	10	4	1	5	2	5	38	9	7	7	7	5	3
GCA_001715425	Human	USA	B. suis	6	33	2	3	6	10	4	1	5	2	4	38	9	5	5	11	5	3
GCA_000236255	Cattle	USA	B. suis	169	354	2	3	6	9	4	1	5	2	4	38	9	4	5	7	6	3
SRR857223	Swine	USA	B. suis	181	352	2	4	2	12	3	2	3	3	9	36	7	2	4	3	3	6
SRR2058927	Cattle	USA	B. suis bv1	6	33	2	3	6	10	4	1	5	2	4	38	9	4	5	10	8	3
SRR2058973	Dog	USA	B. suis bv1	169	354	2	3	6	9	4	1	5	2	4	38	9	4	5	5	5	3
SRR2058926	Cattle	USA	B. suis bv1	6	33	2	3	6	10	4	1	5	2	4	38	9	7	7	6	6	3
SRR2058955	Swine	USA	B. suis bv1	6	33	2	3	6	10	4	1	5	2	4	38	9	5	5	6	4	3
SRR2058924	Swine	USA	B. suis bv1	6	33	2	3	6	10	4	1	5	2	4	38	9	4	4	6	5	3
SRR2058925	Swine	USA	B. suis bv1	6	33	2	3	6	10	4	1	5	2	4	38	9	4	4	7	5	3
SRR2058958	Cattle	USA	B. suis bv1	169	354	2	3	6	9	4	1	5	2	4	38	9	4	4	5	6	3
SRR2058960	Cattle	USA	B. suis bv1	169	354	2	3	6	9	4	1	5	2	4	38	9	4	5	7	6	3
SRR2058963	Cattle	USA	B. suis bv1	169	354	2	3	6	9	4	1	5	2	4	38	9	4	5	8	6	3
SRR2058964	Cattle	USA	B. suis bv1	169	354	2	3	6	9	4	1	5	2	4	38	9	4	6	7	6	3
SRR2058965	Cattle	USA	B. suis bv1	169	354	2	3	6	9	4	1	5	2	4	38	9	4	5	6	5	3
2006LeFleche#012	Swine	USA	B. suis bv1	6	33	2	3	6	10	4	1	5	2	4	38	9	6	6	5	5	3
2006LeFleche#023	unknown	USA	B. suis bv1	6	33	2	3	6	10	4	1	5	2	4	38	9	6	5	7	4	3
2006LeFleche#028	Swine	USA	B. suis bv1	6	33	2	3	6	10	4	1	5	2	4	38	9	6	5	7	3	3
2017Ferreira#005	Swine	USA	B. suis bv1	6	33	2	3	6	10	4	1	5	2	4	38	9	6	6	5	5	3
2017Ferreira#010	Swine	USA	B. suis bv1	6	33	2	3	6	10	4	1	5	2	4	38	9	5	5	7	4	3
2018Vergnaud#0005	Swine	USA	B. suis bv1	6	33	2	3	6	10	4	1	5	2	4	38	9	6	6	5	5	3
GCA_000007505	Swine	USA	B. suis bv1	6	33	2	3	6	10	4	1	5	2	4	38	9	6	6	5	5	3
GCA_000223195	Swine	USA	B. suis bv1	6	33	2	3	6	10	4	1	5	2	4	38	9	6	6	5	5	3
SRR2058923	Swine	USA	B. suis bv1	6	33	2	3	6	10	4	1	5	2	4	38	9	6	6	5	5	3
SRR2058929	Swine	USA	B. suis bv1	6	33	2	3	6	10	4	1	5	2	4	38	9	5	5	5	3	3
SRR2058979	Swine	USA	B. suis bv1	6	33	2	3	6	10	4	1	5	2	4	38	9	5	6	6	4	3
SRR2058944	Cattle	USA	B. suis bv1	6	33	2	3	6	10	4	1	5	2	4	38	9	4	4	9	5	3
SRR2058949	Swine	USA	B. suis bv1	6	33	2	3	6	10	4	1	5	2	4	38	9	5	6	6	6	3
SRR2058950	Cattle	USA	B. suis bv1	6	33	2	3	6	10	4	1	5	2	4	38	9	4	6	4	5	3
SRR2058951	Cattle	USA	B. suis bv1	6	33	2	3	6	10	4	1	5	2	4	38	9	5	5	8	5	3
SRR2058952	Cattle	USA	B. suis bv1	6	33	2	3	6	10	4	1	5	2	4	38	9	4	5	3	4	3
SRR2058954	Swine	USA	B. suis bv1	6	33	2	3	6	10	4	1	5	2	4	38	9	4	4	7	5	3
SRR2058962	Swine	USA	B. suis bv1	6	33	2	3	6	10	4	1	5	2	4	38	9	4	4	6	6	3
SRR2058967	Cattle	USA	B. suis bv1	6	33	2	3	6	10	4	1	5	2	4	38	9	4	4	9	6	3
SRR2058972	Cattle	USA	B. suis bv1	6	33	2	3	6	10	4	1	5	2	4	38	9	5	5	7	5	3
SRR2058957	Cattle	USA	B. suis bv1	6	33	2	3	6	10	4	1	5	2	4	38	9	5	7	8	5	3
SRR2058974	Cattle	USA	B. suis bv1	6	33	2	3	6	10	4	1	5	2	4	38	9	6	6	7	5	3
SRR2058930	Swine	USA	B. suis bv1	6	33	2	3	6	10	4	1	5	2	4	38	9	7	4	7	5	3
SRR2058931	Swine	USA	B. suis bv1	6	33	2	3	6	10	4	1	5	2	4	38	9	7	4	7	5	3
SRR2058932	Swine	USA	B. suis bv1	6	33	2	3	6	10	4	1	5	2	4	38	9	7	4	7	5	3
SRR2058933	Swine	USA	B. suis bv1	6	33	2	3	6	10	4	1	5	2	4	38	9	7	4	7	5	3
SRR2058934	Swine	USA	B. suis bv1	6	33	2	3	6	10	4	1	5	2	4	38	9	7	4	7	5	3
SRR2058935	Swine	USA	B. suis bv1	6	33	2	3	6	10	4	1	5	2	4	38	9	7	4	7	5	3
SRR2058936	Swine	USA	B. suis bv1	6	33	2	3	6	10	4	1	5	2	4	38	9	7	4	7	5	3
SRR2058976	Swine	USA	B. suis bv1	6	33	2	3	6	10	4	1	5	2	4	38	9	4	6	6	7	3
SRR2058980	Dog	USA	B. suis bv1	6	33	2	3	6	10	4	1	5	2	4	38	9	5	4	8	5	3
SRR2058978	Horse	USA	B. suis bv1	6	33	2	3	6	10	4	1	5	2	4	38	9	4	6	8	4	3
SRR2058983	Dog	USA	B. suis bv1	6	33	2	3	6	10	4	1	5	2	4	38	9	9	4	8	5	3
SRR2058971	Human	USA	B. suis bv1	6	32	2	3	6	10	4	1	5	2	5	38	9	6	5	4	5	3
SRR2058975	Swine	USA	B. suis bv1	6	33	2	3	6	10	4	1	5	2	4	38	9	5	5	8	8	3
SRR2058928	Swine	USA	B. suis bv1	6	33	2	3	6	10	4	1	5	2	4	38	9	6	6	9	5	3
SRR2058942	Cattle	USA	B. suis bv1	6	33	2	3	6	10	4	1	5	2	4	38	9	6		6	6	3
SRR2058943	Swine	USA	B. suis bv1	6	33	2	3	6	10	4	1	5	2	4	38	9	4	6	7	4	3
SRR2058945	Swine	USA	B. suis bv1	6	33	2	3	6	10	4	1	5	2	4	38	9	4	6	6	4	3
SRR2058946	Cattle	USA	B. suis bv1	6	33	2	3	6	10	4	1	5	2	4	38	9	5	7	9	5	3
SRR2058947	Cattle	USA	B. suis bv1	6	33	2	3	6	10	4	1	5	2	4	38	9	5	5	5	6	3
SRR2058953	Cattle	USA	B. suis bv1	6	33	2	3	6	10	4	1	5	2	4	38	9	5	4	8	4	3
SRR2058961	Cattle	USA	B. suis bv1	6	33	2	3	6	10	4	1	5	2	4	38	9	5	8	7	7	3
SRR2058966	Cattle	USA	B. suis bv1	6	33	2	3	6	10	4	1	5	2	4	38	9	4	4	8	4	3
SRR2058968	Swine	USA	B. suis bv1	6	33	2	3	6	10	4	1	5	2	4	38	9	7	6	8	5	3
SRR2058969	Swine	USA	B. suis bv1	6	33	2	3	6	10	4	1	5	2	4	38	9	7	6	8	5	3
SRR2058970	Dog	USA	B. suis bv1	6	33	2	3	6	10	4	1	5	2	4	38	9	5	5	6	5	3
SRR2058977	Swine	USA	B. suis bv1	6	33	2	3	6	10	4	1	5	2	4	38	9	5	6	7	5	3
SRR2058982	Swine	USA	B. suis bv1	6	33	2	3	6	10	4	1	5	2	4	38	9	6	5	8	5	3
SRR2058948	Human	USA	B. suis bv1	6	33	2	3	6	10	4	1	5	2	4	38	9	4	4	6	7	3
2006LeFleche#014	Swine	USA	B. suis bv3	4	31	2	3	4	11	3	1	5	2	4	38	9	7	5	10	4	5
2017Ferreira#013	Swine	USA	B. suis bv3	4	31	2	3	4	11	3	1	5	2	4	38	9	8	6	10	4	5
2017Ferreira#015	Caribou	USA	B. suis bv4	5	30	2	3	9	10	3	1	5	2	4	40	9	5	6	11	9	5
HN2017116		China in this study (BS)	B. suis bv.3			2	3	4	11	3	1	5	2	4	38	9	5	7	11	8	3
HN2017121		China in this study (BS)	B. suis bv.3			2	3	4	11	3	1	5	2	4	38	9	5	6	10	5	3
HN2017122		China in this study (BS)	B. suis bv.3			2	3	4	11	3	1	5	2	4	38	8	5	6	4	8	4
HN2017117		China in this study (BS)	B. suis bv.3			2	3	4	11	3	1	5	2	4	38	9	6	7	6	9	3
HN2017118		China in this study (BS)	B. suis bv.3			2	3	4	11	3	1	5	2	4	38	9	6	7	6	7	3
HN2017130		China in this study (BS)	B. suis bv.3			1	3	4	13	3	1	5	2	4	38	9	8	5	6	9	5
HN2019001		China in this study (BS)	B. suis bv.3			1	3	4	13	3	1	5	2	4	38	9	3	5	9	11	6
HN2009001		China in this study (BS)	B. suis bv.3			2	3	4	12	3	1	5	2	4	38	9	6	9	13	6	7
HN2010001		China in this study (BS)	B. suis bv.3			2	3	4	12	3	1	5	2	4	38	9	7	9	17	6	5
HN2009002		China in this study (BS)	B. suis bv.3			2	3	4	11	3	1	5	2	4	38	9	6	6	7	6	8
HN2010002		China in this study (BS)	B. suis bv.3			2	3	4	11	3	1	5	2	4	38	9	7	6	11	7	6
HN2013007		China in this study (BS)	B. suis bv.3			2	3	4	11	3	1	5	2	4	38	9	5	6	10	7	6
BS0001		China				4	5	3	12	2	2	3	1	6	44	8	4	7	7	3	3
BS0002		China				2	3	6	10	4	1	5	2	4	38	9	5	5	10	6	3
BS0003		China				2	3	6	10	3	1	5	2	4	40	9	5	5	10	6	3
BS0004		China				2	3	6	9	2	2	3	2	5	40	8	6	5	5	6	5
BS0005		China				2	3	6	8	2	2	3	2	5	40	8	6	4	7	6	7
BS0006		China				2	3	6	9	2	2	3	2	5	40	8	6	4	7	6	7
BS0007		China				1	5	4	13	2	2	3	2	4	42	9	7	4	3	6	7
BS0008		China				2	3	6	10	2	2	3	2	7	40	8	7	6	8	6	5
BS0009		China				2	3	6	10	4	1	5	2	4	38	9	5	5	7	6	3
BS0010		China				2	3	6	10	4	1	5	2	4	38	9	5	5	7	6	3
BS0011		China				2	3	4	11	3	1	5	2	4	38	9	6	6	9	6	7
BS0012		China				2	3	6	10	3	2	3	2	4	40	8	5	5	8	6	6
BS0013		China				2	3	6	10	4	1	5	2	4	38	9	5	5	8	6	3
BS0014		China				2	3	6	10	4	1	5	2	4	38	9	6	6	6	6	3
BS0015		China				2	3	6	10	4	1	5	2	4	38	9	6	6	6	5	3
BS0016		China				2	3	6	10	2	2	3	2	4	40	8	5	5	8	6	6
BS0017		China				2	3	6	10	2	3	3	2	4	46	7	5	5	8	6	9
BS0018		China				2	3	6	10	4	1	5	2	4	38	9	5	5	8	6	3
BS0019		China				2	3	6	10	4	1	5	2	4	38	8	6	6	5	5	3
BS0020		China				2	3	6	10	2	2	3	2	4	40	8	6	6	5	5	9
BS0021		China				2	3	6	10	4	1	5	2	4	38	9	5	5	8	6	3
BS0022		China				2	3	6	10	4	1	5	2	4	38	9	5	5	8	6	3
BS0023		China				2	3	6	10	4	1	5	2	4	38	9	5	5	9	6	3
BS0024		China				2	3	6	10	4	1	5	2	4	38	9	5	5	9	6	3
BS0025		China				2	3	6	10	3	1	5	2	4	38	9	5	5	9	6	6
BS0026		China				2	3	6	10	2	2	3	2	4	40	8	5	5	9	6	5
BS0027		China				2	3	6	10	3	1	5	2	4	40	9	5	5	8	6	3
BS0028		China				2	3	6	10	3	1	5	2	4	38	9	5	5	9	6	6
BS0029		China				2	3	6	10	4	1	5	2	4	38	9	6	6	5	5	3
BS0030		China				2	3	6	10	4	1	5	2	4	38	9	6	6	5	5	3
BS0031		China				2	4	4	11	3	2	5	2	4	38	9	6	5	8	7	5
BS0032		China				2	3	6	10	4	1	5	2	4	38	9	5	5	8	6	3
BS0033		China				2	3	6	10	2	2	3	3	4	44	8	5	5	8	6	5
BS0034		China				2	4	8	14	2	2	3	2	6	40	8	9	9	8	2	7
BS0035		China				2	4	8	14	2	2	3	2	7	40	8	9	9	18	2	4
BS0036		China				2	4	6	11	5	2	5	2	4	38	9	5	5	8	6	3
BS0037		China				2	3	4	11	3	1	5	2	4	38	9	5	6	9	9	5
BS0038		China				2	3	4	11	3	1	5	2	4	38	9	7	6	5	7	4
BS0039		China				2	3	4	11	3	1	5	2	6	42	9	6	5	7	6	3
BS0040		China				2	3	4	11	3	1	5	2	4	38	9	6	5	9	8	6
BS0041		China				2	3	4	11	3	1	5	2	4	38	9	6	5	11	8	6
BS0042		China				2	2	4	11	3	1	5	2	4	38	9	6	7	17	7	5
BS0043		China				2	2	4	11	3	1	5	2	4	38	9	6	4	10	5	7
BS0044		China				2	2	4	11	3	1	5	2	4	38	9	6	9	11	8	7
BS0045		China				2	3	4	11	3	1	5	2	4	38	9	6	6	5	5	3
BS0046		China				2	3	4	11	3	1	5	2	4	40	9	6	6	5	5	3
BS0047		China				2	3	4	12	3	1	5	2	4	38	6	4	9	13	8	3
BS0048		China				2	2	4	11	2	2	3	2	4	40	8	6	5	11	4	5
BS0049		China				2	2	4	11	2	2	3	2	4	40	8	6	9	11	6	5
BS0050		China				2	3	4	11	3	1	5	2	4	38	9	4	6	7	10	7
BS0051		China				2	3	4	11	3	1	5	2	4	44	9	5	5	10	10	5
BS0052		China				2	3	4	11	2	2	3	2	4	40	8	5	5	10	10	5
BS0058		China				2	3	4	11	2	3	3	2	4	40	8	6	5	17	5	5
BS0059		China				2	3	4	11	3	1	5	2	4	38	9	9	7	7	8	6
BS0060		China				2	3	4	11	3	1	5	2	4	38	9	8	7	7	7	3
