# Supplementary material for: Molecular Characteristics of Brucella Isolates Collected From Humans in Hainan Province, China
Source: Front Microbiol. 2020 Mar 27;11:452. doi: 10.3389/fmicb.2020.00452 (PMC7120952; doi:10.3389/fmicb.2020.00452)
Supplement: Supplementary file 5 [file Table_5.xlsx]

## Sheet: Table S5
Table S5. A list of the gene bank numbers of the Brucella strains used in this study for comparison of the genome analysis
B. melitensis strains name and assembly ID		B. suis strains name and assembly ID
strains	Assembly ID	strains	Assembly ID
B29	GCA_004208655.1	ZW046	GCA_000755085.1
BB15	GCA_003994105.1	ML9	GCA_003194855.1
B15	GCA_004208675.1	ZW043	GCA_000755105.1
B7	GCA_003991385.1	1330-1	GCA_000223195.1
QH61	GCA_002763615.1	1330	GCA_000007505.1
I-349	GCA_002266765.1	BCB025	GCA_000292005.2
BB20	GCA_003994115.1	BCB032	GCA_000292105.2
CIT21	GCA_003516045.1	QH05	GCA_002749475.1
B9	GCA_004208695.1	2004000577	GCA_001715425.1
CIT31	GCA_003516065.1	Bw_180660	GCA_004684165.1
QY1	GCA_002214285.1	01-5744	GCA_000371085.1
CIT43	GCA_003516085.1	019	GCA_001594165.1
63/9	GCA_000740395.1	BB11	GCA_003994045.1
BmWS93	GCA_003856415.1	S2	GCA_000600055.1
UK3/06	GCA_000370825.1	Human/AR/US/1981	GCA_000875695.1
16M	GCA_000007125.1	NCTC10097	GCA_900446155.1
Ether	GCA_000740355.1	VBI22	GCA_000236255.1
NMG195	Our data (unsubmitted)	BSP	GCA_000740435.1
BJ8114	Our data (unsubmitted)	40	GCA_000661995.2
BJ8113	Our data (unsubmitted)	BSQ	GCA_000741995.1
		686	GCA_000740255.1
		F5/05-10	GCA_000371185.1
		04-0115	GCA_000480055.1
		Thompsen	GCA_000742055.1
		BB16	GCA_003994175.1
		Bs364CITA	GCA_000698325.1
		Bs396CITA	GCA_000698345.1
		PT09172	GCA_000698285.1
		PT09143	GCA_000698245.1
		Bs143CITA	GCA_000699025.1
		94/11	GCA_000366245.1
		513UK	GCA_000740235.1
